# Supplementary material for: Sequential Binding of MEIS1 and NKX2-5 on the Popdc2 Gene: A Mechanism for Spatiotemporal Regulation of Enhancers during Cardiogenesis
Source: Cell Rep. 2015 Sep 24;13(1):183–95. doi: 10.1016/j.celrep.2015.08.065 (PMC4597108; doi:10.1016/j.celrep.2015.08.065)
Supplement: Data S3. MEIS1 and NKX2-5 Successively Bind Four Identified Enhancers, Related to Figure 4 [file mmc4.xlsx]

## Sheet: Nkx2-5 peaks
Chromosome	Start	End	Peak_ID	Score
chr1	34078163	34078783	MACS_peak_30	167
chr1	73006573	73007244	MACS_peak_86	343
chr1	6277185	6277752	MACS_peak_2	153
chr1	12613150	12613647	MACS_peak_6	217
chr1	12682344	12683092	MACS_peak_7	1058
chr1	12937069	12938092	MACS_peak_9	1136
chr1	12981175	12981761	MACS_peak_10	168
chr1	13048415	13048739	MACS_peak_11	231
chr1	13090425	13090835	MACS_peak_12	146
chr1	14090869	14091532	MACS_peak_14	157
chr1	16221442	16222207	MACS_peak_17	183
chr1	16894805	16895278	MACS_peak_18	672
chr1	20339880	20340254	MACS_peak_19	397
chr1	21845755	21846302	MACS_peak_23	344
chr1	21950307	21950875	MACS_peak_24	200
chr1	21953179	21953612	MACS_peak_25	148
chr1	22586227	22586683	MACS_peak_26	302
chr1	23474416	23474736	MACS_peak_27	196
chr1	33390663	33391550	MACS_peak_29	174
chr1	34246148	34246616	MACS_peak_31	630
chr1	36248714	36249393	MACS_peak_34	180
chr1	37443283	37443905	MACS_peak_35	221
chr1	38042525	38042973	MACS_peak_36	151
chr1	39337996	39338755	MACS_peak_40	162
chr1	41115466	41116006	MACS_peak_41	200
chr1	41942281	41942694	MACS_peak_42	211
chr1	43112048	43112431	MACS_peak_43	309
chr1	43296587	43297027	MACS_peak_44	298
chr1	43304181	43305172	MACS_peak_45	1321
chr1	45642505	45642999	MACS_peak_46	236
chr1	46938959	46939404	MACS_peak_47	224
chr1	46944711	46945137	MACS_peak_48	169
chr1	52307510	52308391	MACS_peak_51	485
chr1	53370034	53370865	MACS_peak_52	297
chr1	53462712	53463199	MACS_peak_53	158
chr1	55945375	55946179	MACS_peak_57	313
chr1	57153599	57154448	MACS_peak_59	254
chr1	58154876	58155501	MACS_peak_61	165
chr1	58271059	58271718	MACS_peak_62	151
chr1	59421304	59422098	MACS_peak_63	442
chr1	60665782	60666365	MACS_peak_64	319
chr1	60788906	60789242	MACS_peak_65	151
chr1	60872545	60873180	MACS_peak_66	249
chr1	62677990	62678443	MACS_peak_67	310
chr1	62874543	62875308	MACS_peak_68	277
chr1	63983878	63984663	MACS_peak_69	659
chr1	64168348	64168871	MACS_peak_70	142
chr1	64249535	64250201	MACS_peak_71	253
chr1	64992631	64993234	MACS_peak_73	194
chr1	69041844	69042387	MACS_peak_76	355
chr1	72272799	72273414	MACS_peak_79	353
chr1	72290257	72291275	MACS_peak_80	995
chr1	72362759	72363481	MACS_peak_81	453
chr1	72757567	72758270	MACS_peak_83	185
chr1	73410179	73410471	MACS_peak_87	228
chr1	73412040	73412868	MACS_peak_88	758
chr1	73777915	73778523	MACS_peak_89	293
chr1	73866266	73866786	MACS_peak_90	278
chr1	73966243	73967157	MACS_peak_91	470
chr1	73995018	73995775	MACS_peak_92	1972
chr1	74443762	74444622	MACS_peak_94	262
chr1	75676993	75677556	MACS_peak_99	235
chr1	76035466	76036279	MACS_peak_100	599
chr1	76079852	76080535	MACS_peak_101	961
chr1	76412393	76412906	MACS_peak_102	410
chr1	76547383	76547934	MACS_peak_103	153
chr1	76654752	76655389	MACS_peak_104	228
chr1	77058884	77059532	MACS_peak_105	277
chr1	77062987	77063546	MACS_peak_106	214
chr1	77077277	77078019	MACS_peak_107	329
chr1	77289805	77290481	MACS_peak_108	286
chr1	77379972	77380897	MACS_peak_109	490
chr1	77382711	77383225	MACS_peak_110	153
chr1	77512497	77513304	MACS_peak_111	356
chr1	78422377	78422979	MACS_peak_112	175
chr1	80066667	80067001	MACS_peak_114	174
chr1	80189402	80189905	MACS_peak_115	354
chr1	82182645	82183052	MACS_peak_116	147
chr1	82360640	82361470	MACS_peak_117	676
chr1	82627813	82628359	MACS_peak_118	332
chr1	84835864	84836410	MACS_peak_120	217
chr1	87615594	87616100	MACS_peak_121	294
chr1	88129006	88129706	MACS_peak_124	324
chr1	88131649	88132287	MACS_peak_125	238
chr1	88422488	88422494	MACS_peak_127	160
chr1	90161460	90162305	MACS_peak_129	222
chr1	90654803	90655472	MACS_peak_130	316
chr1	90989003	90989583	MACS_peak_131	178
chr1	91087812	91088282	MACS_peak_133	208
chr1	92051285	92051665	MACS_peak_135	243
chr1	92053108	92053736	MACS_peak_136	261
chr1	92912153	92912594	MACS_peak_139	200
chr1	93146397	93147076	MACS_peak_140	327
chr1	93345256	93345877	MACS_peak_141	172
chr1	94595417	94596004	MACS_peak_145	178
chr1	94668916	94669514	MACS_peak_146	162
chr1	94671623	94672572	MACS_peak_147	521
chr1	95047343	95048012	MACS_peak_149	542
chr1	99666388	99667295	MACS_peak_150	372
chr1	100170370	100171018	MACS_peak_151	179
chr1	104583823	104584636	MACS_peak_152	892
chr1	108100587	108101269	MACS_peak_153	265
chr1	108897076	108897460	MACS_peak_154	265
chr1	117442507	117443082	MACS_peak_155	204
chr1	120355497	120356377	MACS_peak_156	304
chr1	120382480	120382975	MACS_peak_157	338
chr1	120407551	120408109	MACS_peak_158	205
chr1	121133287	121133939	MACS_peak_159	337
chr1	128474686	128475316	MACS_peak_161	151
chr1	129357392	129357821	MACS_peak_162	148
chr1	132678775	132679203	MACS_peak_165	192
chr1	134207705	134208503	MACS_peak_167	316
chr1	135995178	135995714	MACS_peak_169	149
chr1	136045697	136046303	MACS_peak_170	277
chr1	136806550	136807088	MACS_peak_171	350
chr1	136995668	136996455	MACS_peak_172	856
chr1	137052765	137053563	MACS_peak_173	3095
chr1	137080527	137081226	MACS_peak_174	336
chr1	137420969	137421493	MACS_peak_176	727
chr1	137625615	137626192	MACS_peak_177	156
chr1	137696489	137696525	MACS_peak_178	161
chr1	137704105	137704320	MACS_peak_179	152
chr1	137707774	137708336	MACS_peak_180	174
chr1	137708536	137709133	MACS_peak_181	153
chr1	137732198	137733304	MACS_peak_182	621
chr1	140663198	140663636	MACS_peak_186	196
chr1	145678214	145678609	MACS_peak_188	142
chr1	145902683	145903435	MACS_peak_189	370
chr1	153833400	153833894	MACS_peak_190	140
chr1	153896671	153897346	MACS_peak_191	346
chr1	154537116	154537774	MACS_peak_192	212
chr1	154637747	154638699	MACS_peak_193	459
chr1	155390003	155390906	MACS_peak_196	179
chr1	155746951	155747268	MACS_peak_198	159
chr1	156946317	156947082	MACS_peak_199	155
chr1	161465529	161466205	MACS_peak_205	380
chr1	162143256	162143686	MACS_peak_206	168
chr1	162378766	162379314	MACS_peak_207	162
chr1	162643299	162643837	MACS_peak_208	198
chr1	162755528	162756090	MACS_peak_209	611
chr1	162762648	162763089	MACS_peak_210	145
chr1	162763320	162763745	MACS_peak_211	147
chr1	162965067	162965757	MACS_peak_212	178
chr1	162969087	162969635	MACS_peak_213	166
chr1	162969665	162970851	MACS_peak_214	698
chr1	163414096	163414729	MACS_peak_216	164
chr1	164500361	164500828	MACS_peak_217	146
chr1	166300722	166301224	MACS_peak_219	263
chr1	167040492	167041374	MACS_peak_222	712
chr1	167044509	167045535	MACS_peak_223	320
chr1	170261520	170262199	MACS_peak_227	324
chr1	170512376	170513133	MACS_peak_228	1131
chr1	170820204	170820976	MACS_peak_229	553
chr1	171179136	171179622	MACS_peak_230	278
chr1	171182198	171182817	MACS_peak_231	325
chr1	171899376	171899983	MACS_peak_232	177
chr1	172432551	172433030	MACS_peak_233	199
chr1	174239781	174240734	MACS_peak_235	399
chr1	174636827	174637503	MACS_peak_237	463
chr1	175844427	175844958	MACS_peak_238	309
chr1	178053794	178054469	MACS_peak_239	300
chr1	178917505	178918102	MACS_peak_240	397
chr1	180574948	180575494	MACS_peak_242	346
chr1	180591332	180592212	MACS_peak_243	316
chr1	180991790	180992589	MACS_peak_244	243
chr1	181211936	181212442	MACS_peak_245	171
chr1	181364181	181365272	MACS_peak_246	811
chr1	181376640	181377174	MACS_peak_247	241
chr1	181404698	181405472	MACS_peak_248	183
chr1	182293743	182294567	MACS_peak_249	592
chr1	182446975	182447685	MACS_peak_250	398
chr1	183074264	183074826	MACS_peak_251	154
chr1	185617587	185618411	MACS_peak_256	278
chr1	185757927	185758411	MACS_peak_257	511
chr1	185994803	185995328	MACS_peak_258	182
chr1	186045503	186046195	MACS_peak_259	590
chr1	187086468	187087041	MACS_peak_262	340
chr1	188379141	188379983	MACS_peak_266	168
chr1	189150946	189151265	MACS_peak_269	313
chr1	189259052	189259694	MACS_peak_270	432
chr1	189660814	189661177	MACS_peak_271	140
chr1	190209634	190210486	MACS_peak_274	1079
chr1	190874539	190875032	MACS_peak_275	205
chr1	191195455	191196308	MACS_peak_276	336
chr1	191519097	191519692	MACS_peak_278	443
chr1	191522104	191522754	MACS_peak_279	281
chr1	191734755	191735222	MACS_peak_281	183
chr1	191747861	191748644	MACS_peak_282	416
chr1	191967449	191968361	MACS_peak_286	416
chr1	191968390	191968871	MACS_peak_287	148
chr1	192068116	192068753	MACS_peak_288	332
chr1	195142224	195142610	MACS_peak_291	174
chr1	195275561	195275989	MACS_peak_292	225
chr1	195453183	195453776	MACS_peak_293	238
chr1	196168762	196169221	MACS_peak_294	414
chr1	197067595	197068255	MACS_peak_297	1099
chr2	115867428	115868047	MACS_peak_2403	378
chr2	3662170	3662900	MACS_peak_2214	310
chr2	4438302	4438845	MACS_peak_2216	187
chr2	5619252	5619705	MACS_peak_2217	143
chr2	7009972	7010687	MACS_peak_2219	492
chr2	7171170	7171610	MACS_peak_2220	163
chr2	7441359	7441876	MACS_peak_2221	149
chr2	9891332	9892575	MACS_peak_2222	362
chr2	14839227	14839919	MACS_peak_2227	355
chr2	16814075	16814688	MACS_peak_2228	193
chr2	19584819	19585514	MACS_peak_2232	249
chr2	20486061	20486600	MACS_peak_2234	434
chr2	22750739	22751329	MACS_peak_2236	184
chr2	22923952	22924246	MACS_peak_2237	220
chr2	25430402	25430854	MACS_peak_2241	145
chr2	26495313	26496047	MACS_peak_2245	238
chr2	27421322	27421887	MACS_peak_2252	234
chr2	27548070	27548614	MACS_peak_2255	364
chr2	27611836	27612251	MACS_peak_2256	716
chr2	29133247	29133885	MACS_peak_2257	188
chr2	31036397	31036963	MACS_peak_2261	223
chr2	31901362	31902107	MACS_peak_2264	295
chr2	32310537	32310945	MACS_peak_2266	148
chr2	32476506	32477080	MACS_peak_2267	215
chr2	33758588	33759317	MACS_peak_2271	315
chr2	34459073	34459754	MACS_peak_2274	168
chr2	34627360	34628043	MACS_peak_2275	152
chr2	34984328	34984861	MACS_peak_2276	487
chr2	35443732	35444576	MACS_peak_2277	366
chr2	35448178	35448705	MACS_peak_2278	180
chr2	35483127	35484094	MACS_peak_2279	434
chr2	35630989	35631730	MACS_peak_2281	188
chr2	35713354	35713778	MACS_peak_2282	254
chr2	35715801	35716248	MACS_peak_2283	229
chr2	37685139	37685567	MACS_peak_2286	220
chr2	37705744	37706417	MACS_peak_2287	232
chr2	38328054	38328550	MACS_peak_2289	159
chr2	38679605	38680048	MACS_peak_2290	242
chr2	39081602	39082166	MACS_peak_2291	259
chr2	48272490	48272984	MACS_peak_2293	263
chr2	50690859	50691587	MACS_peak_2297	441
chr2	50736309	50736710	MACS_peak_2298	174
chr2	51013158	51013771	MACS_peak_2299	498
chr2	52161997	52162490	MACS_peak_2300	234
chr2	52332692	52333143	MACS_peak_2301	197
chr2	52426959	52427363	MACS_peak_2302	145
chr2	55017067	55017646	MACS_peak_2303	480
chr2	57798040	57798446	MACS_peak_2305	179
chr2	58369542	58370203	MACS_peak_2306	189
chr2	59104515	59104941	MACS_peak_2307	248
chr2	59144520	59145112	MACS_peak_2308	195
chr2	59810437	59811049	MACS_peak_2311	279
chr2	60683133	60683956	MACS_peak_2315	214
chr2	63111666	63112312	MACS_peak_2317	496
chr2	63908171	63908911	MACS_peak_2318	508
chr2	65134363	65135163	MACS_peak_2319	233
chr2	65402002	65402569	MACS_peak_2320	214
chr2	65819911	65820509	MACS_peak_2321	881
chr2	65833058	65833843	MACS_peak_2322	406
chr2	68053245	68053803	MACS_peak_2323	223
chr2	68216167	68217021	MACS_peak_2324	703
chr2	68268761	68269763	MACS_peak_2325	496
chr2	70280808	70281454	MACS_peak_2331	355
chr2	70827668	70828478	MACS_peak_2333	834
chr2	71438051	71438652	MACS_peak_2334	278
chr2	72311315	72311944	MACS_peak_2336	252
chr2	73656809	73657344	MACS_peak_2339	188
chr2	76819712	76820258	MACS_peak_2343	170
chr2	76964772	76965591	MACS_peak_2344	507
chr2	77050883	77051354	MACS_peak_2346	317
chr2	77365450	77366104	MACS_peak_2347	297
chr2	77664064	77664919	MACS_peak_2348	184
chr2	79579180	79579700	MACS_peak_2351	223
chr2	79706704	79707132	MACS_peak_2352	1097
chr2	79732186	79732845	MACS_peak_2353	244
chr2	80011833	80012464	MACS_peak_2354	364
chr2	80266821	80267575	MACS_peak_2355	1157
chr2	83599474	83600517	MACS_peak_2357	514
chr2	84490488	84490978	MACS_peak_2358	289
chr2	84555557	84556449	MACS_peak_2359	253
chr2	84577335	84578241	MACS_peak_2360	242
chr2	84578576	84579111	MACS_peak_2361	169
chr2	90900977	90901473	MACS_peak_2363	177
chr2	90957894	90959371	MACS_peak_2365	583
chr2	90977324	90978320	MACS_peak_2366	256
chr2	93149993	93150588	MACS_peak_2369	269
chr2	93781684	93782302	MACS_peak_2370	217
chr2	102298104	102298477	MACS_peak_2373	185
chr2	103324869	103324916	MACS_peak_2375	254
chr2	103432171	103432813	MACS_peak_2376	184
chr2	103600994	103601745	MACS_peak_2378	179
chr2	103736230	103736846	MACS_peak_2379	262
chr2	104307131	104307750	MACS_peak_2380	217
chr2	105566716	105567279	MACS_peak_2382	816
chr2	106301632	106302330	MACS_peak_2383	381
chr2	106492181	106493085	MACS_peak_2384	698
chr2	108631397	108632046	MACS_peak_2385	487
chr2	109785130	109785765	MACS_peak_2386	205
chr2	109883110	109883791	MACS_peak_2387	438
chr2	110026353	110027182	MACS_peak_2388	264
chr2	113806234	113806898	MACS_peak_2391	173
chr2	113870732	113872611	MACS_peak_2392	546
chr2	113872844	113873321	MACS_peak_2393	141
chr2	113873527	113874223	MACS_peak_2394	175
chr2	113874774	113875820	MACS_peak_2395	323
chr2	113876721	113879120	MACS_peak_2396	1639
chr2	113879547	113880219	MACS_peak_2397	171
chr2	113948789	113949478	MACS_peak_2399	487
chr2	115018659	115019096	MACS_peak_2401	410
chr2	115788466	115788827	MACS_peak_2402	522
chr2	115890994	115891412	MACS_peak_2404	177
chr2	118025582	118025968	MACS_peak_2406	1113
chr2	118029468	118030169	MACS_peak_2407	726
chr2	120229366	120229873	MACS_peak_2408	146
chr2	121120074	121120472	MACS_peak_2409	227
chr2	121274379	121274806	MACS_peak_2410	151
chr2	123951041	123951670	MACS_peak_2413	347
chr2	123952481	123953223	MACS_peak_2414	348
chr2	124313571	124314339	MACS_peak_2416	393
chr2	124333481	124334017	MACS_peak_2417	143
chr2	124487923	124488519	MACS_peak_2419	167
chr2	125840740	125841191	MACS_peak_2421	171
chr2	128157495	128157813	MACS_peak_2429	423
chr2	128333128	128334106	MACS_peak_2430	265
chr2	128553244	128553986	MACS_peak_2432	161
chr2	128792655	128793189	MACS_peak_2433	140
chr2	129743982	129744709	MACS_peak_2434	349
chr2	130985624	130986263	MACS_peak_2437	330
chr2	131728432	131729129	MACS_peak_2440	197
chr2	132095748	132096482	MACS_peak_2442	299
chr2	132108815	132109553	MACS_peak_2443	273
chr2	132964541	132965293	MACS_peak_2444	1582
chr2	133192960	133193597	MACS_peak_2446	459
chr2	135362021	135362500	MACS_peak_2448	140
chr2	137248258	137249134	MACS_peak_2451	403
chr2	140167913	140168524	MACS_peak_2452	287
chr2	140710787	140711367	MACS_peak_2453	541
chr2	140916976	140917959	MACS_peak_2454	726
chr2	141097096	141097597	MACS_peak_2455	206
chr2	141137878	141138494	MACS_peak_2457	274
chr2	141822903	141823386	MACS_peak_2458	570
chr2	141942088	141942765	MACS_peak_2459	354
chr2	142467340	142467915	MACS_peak_2460	1103
chr2	142477262	142477825	MACS_peak_2461	151
chr2	146071187	146071566	MACS_peak_2464	240
chr2	148199421	148200105	MACS_peak_2467	479
chr2	148217205	148217545	MACS_peak_2468	161
chr2	154198089	154198650	MACS_peak_2474	164
chr2	156546034	156546608	MACS_peak_2475	148
chr2	156608129	156609128	MACS_peak_2477	384
chr2	157953513	157954053	MACS_peak_2479	240
chr2	163179073	163179869	MACS_peak_2486	235
chr2	163220535	163220912	MACS_peak_2488	141
chr2	163511359	163511955	MACS_peak_2491	301
chr2	163879263	163880166	MACS_peak_2493	1124
chr2	164736903	164737658	MACS_peak_2494	231
chr2	165552782	165553337	MACS_peak_2495	246
chr2	165836831	165837577	MACS_peak_2497	189
chr2	166021414	166022116	MACS_peak_2498	168
chr2	166224828	166225450	MACS_peak_2499	515
chr2	166237802	166238666	MACS_peak_2500	713
chr2	166285537	166286160	MACS_peak_2501	157
chr2	166339843	166340757	MACS_peak_2502	328
chr2	166347198	166348155	MACS_peak_2503	369
chr2	166888570	166889481	MACS_peak_2505	291
chr2	167378167	167378794	MACS_peak_2506	1481
chr2	167676804	167677416	MACS_peak_2508	183
chr2	167788470	167789115	MACS_peak_2512	196
chr2	168032622	168033139	MACS_peak_2513	170
chr2	168109068	168110022	MACS_peak_2514	685
chr2	168458777	168459371	MACS_peak_2517	488
chr2	169525459	169526231	MACS_peak_2520	201
chr2	169608765	169609421	MACS_peak_2521	364
chr2	169612255	169612753	MACS_peak_2522	148
chr2	169723072	169723596	MACS_peak_2523	354
chr2	170301864	170302695	MACS_peak_2524	610
chr2	172054700	172055211	MACS_peak_2527	251
chr2	172256070	172256463	MACS_peak_2528	177
chr2	172688105	172689075	MACS_peak_2529	309
chr2	172701195	172701848	MACS_peak_2530	214
chr2	173518072	173518582	MACS_peak_2534	151
chr2	173605345	173606032	MACS_peak_2535	213
chr2	177890525	177891112	MACS_peak_2537	567
chr2	177954386	177955055	MACS_peak_2538	152
chr2	178539884	178540433	MACS_peak_2539	511
chr2	178575488	178575924	MACS_peak_2540	159
chr2	179869482	179870084	MACS_peak_2543	318
chr2	179991507	179992222	MACS_peak_2544	304
chr2	180120153	180120786	MACS_peak_2545	292
chr2	180134041	180134429	MACS_peak_2546	275
chr2	180134674	180137784	MACS_peak_2547	759
chr2	181315791	181316265	MACS_peak_2551	201
chr3	5860473	5860928	MACS_peak_2554	457
chr3	8744641	8745307	MACS_peak_2556	399
chr3	8854650	8855298	MACS_peak_2557	343
chr3	8893230	8894025	MACS_peak_2558	399
chr3	10301885	10302422	MACS_peak_2563	245
chr3	19522484	19522927	MACS_peak_2565	507
chr3	19544053	19544915	MACS_peak_2566	316
chr3	19565205	19565995	MACS_peak_2567	332
chr3	19982187	19982656	MACS_peak_2568	208
chr3	20045450	20045977	MACS_peak_2571	247
chr3	21302392	21302890	MACS_peak_2572	207
chr3	21443693	21444352	MACS_peak_2573	321
chr3	21462954	21463670	MACS_peak_2574	165
chr3	21834740	21835287	MACS_peak_2575	162
chr3	21862423	21863351	MACS_peak_2576	250
chr3	27090610	27091248	MACS_peak_2578	242
chr3	27541069	27541840	MACS_peak_2580	311
chr3	28088313	28088700	MACS_peak_2582	468
chr3	28205700	28206336	MACS_peak_2583	192
chr3	28452754	28453203	MACS_peak_2584	169
chr3	30501220	30501753	MACS_peak_2587	144
chr3	31143934	31144603	MACS_peak_2589	260
chr3	31308642	31310121	MACS_peak_2590	961
chr3	33698729	33699152	MACS_peak_2591	172
chr3	33733932	33734465	MACS_peak_2592	199
chr3	33906919	33907537	MACS_peak_2594	192
chr3	33975167	33975698	MACS_peak_2595	147
chr3	34857931	34858540	MACS_peak_2597	402
chr3	37024518	37025121	MACS_peak_2599	396
chr3	37687244	37687787	MACS_peak_2600	140
chr3	37941528	37942113	MACS_peak_2601	169
chr3	39678884	39679394	MACS_peak_2602	262
chr3	41249661	41250138	MACS_peak_2605	291
chr3	41293254	41293863	MACS_peak_2606	287
chr3	49443084	49443514	MACS_peak_2610	311
chr3	49739051	49739628	MACS_peak_2611	257
chr3	51528266	51528944	MACS_peak_2614	202
chr3	51685685	51686578	MACS_peak_2615	487
chr3	52744909	52745508	MACS_peak_2621	538
chr3	53267192	53267627	MACS_peak_2624	149
chr3	53534228	53534887	MACS_peak_2625	156
chr3	57274098	57274554	MACS_peak_2629	186
chr3	57970118	57970928	MACS_peak_2630	597
chr3	57986058	57986674	MACS_peak_2631	231
chr3	60406968	60407693	MACS_peak_2633	381
chr3	61730994	61731882	MACS_peak_2635	297
chr3	64063198	64063887	MACS_peak_2637	250
chr3	64937580	64938146	MACS_peak_2641	153
chr3	65406914	65407786	MACS_peak_2644	370
chr3	65648871	65649562	MACS_peak_2645	287
chr3	65708509	65709086	MACS_peak_2646	142
chr3	67267273	67267287	MACS_peak_2648	357
chr3	67267552	67268138	MACS_peak_2649	231
chr3	70172125	70172569	MACS_peak_2655	206
chr3	72863951	72864467	MACS_peak_2657	1393
chr3	73199504	73200396	MACS_peak_2658	142
chr3	78186840	78187403	MACS_peak_2662	159
chr3	79335375	79336164	MACS_peak_2665	232
chr3	81915887	81916770	MACS_peak_2666	362
chr3	82141779	82142115	MACS_peak_2667	164
chr3	84185888	84186343	MACS_peak_2670	200
chr3	84390096	84391015	MACS_peak_2672	850
chr3	84430459	84431180	MACS_peak_2673	281
chr3	84727568	84728172	MACS_peak_2674	188
chr3	85125017	85125436	MACS_peak_2676	384
chr3	85320850	85321390	MACS_peak_2677	240
chr3	85321618	85321661	MACS_peak_2678	730
chr3	85321687	85322441	MACS_peak_2678	730
chr3	85821311	85822036	MACS_peak_2679	1464
chr3	85832843	85833437	MACS_peak_2680	269
chr3	87342050	87342879	MACS_peak_2682	201
chr3	87981477	87982013	MACS_peak_2684	146
chr3	88505080	88505723	MACS_peak_2686	219
chr3	88981062	88981722	MACS_peak_2687	223
chr3	89215546	89215979	MACS_peak_2688	155
chr3	90353607	90354085	MACS_peak_2690	160
chr3	94828425	94828984	MACS_peak_2691	184
chr3	95462327	95462872	MACS_peak_2695	219
chr3	95477044	95477599	MACS_peak_2696	396
chr3	95623409	95623848	MACS_peak_2697	158
chr3	95761804	95762057	MACS_peak_2699	153
chr3	95788907	95789737	MACS_peak_2700	219
chr3	96041951	96042231	MACS_peak_2701	178
chr3	96066913	96067637	MACS_peak_2702	457
chr3	96073008	96074018	MACS_peak_2703	261
chr3	96132098	96133023	MACS_peak_2704	706
chr3	96361593	96362623	MACS_peak_2706	409
chr3	96366071	96366876	MACS_peak_2707	283
chr3	96866654	96867281	MACS_peak_2708	2369
chr3	97455705	97456338	MACS_peak_2710	295
chr3	97673461	97674083	MACS_peak_2711	328
chr3	99784937	99785470	MACS_peak_2713	194
chr3	100495039	100495838	MACS_peak_2715	485
chr3	100551877	100552570	MACS_peak_2716	530
chr3	101240220	101240772	MACS_peak_2718	186
chr3	101355782	101356365	MACS_peak_2720	188
chr3	101399775	101400791	MACS_peak_2721	382
chr3	101401785	101401806	MACS_peak_2722	185
chr3	101608106	101608821	MACS_peak_2725	282
chr3	102537902	102538513	MACS_peak_2727	173
chr3	102824150	102824914	MACS_peak_2729	232
chr3	104156565	104157036	MACS_peak_2732	152
chr3	104176087	104177068	MACS_peak_2733	1443
chr3	104403213	104403984	MACS_peak_2734	872
chr3	105617846	105618701	MACS_peak_2740	856
chr3	105618808	105619516	MACS_peak_2741	540
chr3	105701727	105702370	MACS_peak_2742	240
chr3	107563045	107563621	MACS_peak_2747	186
chr3	108166502	108167059	MACS_peak_2750	164
chr3	108357463	108358054	MACS_peak_2752	217
chr3	108374338	108375015	MACS_peak_2753	171
chr3	109057657	109058343	MACS_peak_2754	188
chr3	109089153	109090026	MACS_peak_2755	378
chr3	109513295	109513681	MACS_peak_2756	269
chr3	109722298	109722651	MACS_peak_2757	155
chr3	115322720	115323244	MACS_peak_2758	165
chr3	115518070	115518512	MACS_peak_2761	345
chr3	115714894	115715444	MACS_peak_2762	196
chr3	117314215	117314797	MACS_peak_2763	193
chr3	119770383	119770951	MACS_peak_2764	836
chr3	120073308	120073812	MACS_peak_2765	187
chr3	120513024	120513564	MACS_peak_2766	240
chr3	121767436	121767963	MACS_peak_2769	141
chr3	121844964	121845924	MACS_peak_2772	1286
chr3	122019354	122020299	MACS_peak_2773	473
chr3	122176784	122177339	MACS_peak_2774	236
chr3	122773631	122774484	MACS_peak_2775	375
chr3	122778346	122779062	MACS_peak_2776	288
chr3	122852233	122853081	MACS_peak_2778	616
chr3	123210819	123211677	MACS_peak_2779	411
chr3	126363919	126364402	MACS_peak_2782	186
chr3	126426222	126426905	MACS_peak_2783	166
chr3	126482744	126483580	MACS_peak_2784	534
chr3	127161900	127162485	MACS_peak_2785	355
chr3	127942361	127943388	MACS_peak_2788	408
chr3	128223316	128223991	MACS_peak_2789	913
chr3	129293503	129293970	MACS_peak_2790	156
chr3	130292331	130292901	MACS_peak_2791	191
chr3	130603180	130604029	MACS_peak_2792	304
chr3	130681887	130682659	MACS_peak_2793	292
chr3	132493880	132494623	MACS_peak_2796	226
chr3	133278488	133278888	MACS_peak_2798	488
chr3	133401940	133402335	MACS_peak_2799	240
chr3	135265034	135265354	MACS_peak_2800	151
chr3	135506606	135507268	MACS_peak_2801	194
chr3	137806129	137807009	MACS_peak_2803	217
chr3	138166652	138167252	MACS_peak_2804	581
chr3	138223216	138223622	MACS_peak_2805	243
chr3	138581152	138581925	MACS_peak_2806	1150
chr3	138970781	138971739	MACS_peak_2807	519
chr3	139976671	139977118	MACS_peak_2808	913
chr3	141788119	141789083	MACS_peak_2809	1878
chr3	142755073	142755995	MACS_peak_2811	250
chr3	143260656	143261302	MACS_peak_2812	246
chr3	143827884	143828414	MACS_peak_2813	179
chr3	144116611	144117047	MACS_peak_2815	180
chr3	144233448	144234116	MACS_peak_2816	161
chr3	145125251	145125871	MACS_peak_2817	231
chr3	145312114	145313034	MACS_peak_2819	316
chr3	145941108	145942161	MACS_peak_2822	1423
chr3	145989929	145990722	MACS_peak_2823	143
chr3	146113319	146113741	MACS_peak_2824	172
chr3	146467176	146467477	MACS_peak_2825	218
chr3	146950245	146951039	MACS_peak_2826	928
chr3	147719094	147719575	MACS_peak_2827	239
chr3	148096997	148097599	MACS_peak_2828	2150
chr3	149168504	149169173	MACS_peak_2830	379
chr3	149384756	149385152	MACS_peak_2831	143
chr3	151852229	151852786	MACS_peak_2834	512
chr3	151854653	151855207	MACS_peak_2835	214
chr3	152156706	152157133	MACS_peak_2838	1534
chr3	152171543	152172041	MACS_peak_2839	205
chr3	152530789	152531506	MACS_peak_2840	258
chr3	153059532	153059984	MACS_peak_2841	149
chr3	153380448	153381271	MACS_peak_2842	355
chr3	153512253	153512951	MACS_peak_2844	1590
chr3	153568766	153569274	MACS_peak_2845	164
chr3	153569279	153569876	MACS_peak_2846	157
chr3	153575422	153576076	MACS_peak_2847	265
chr3	154543575	154543955	MACS_peak_2849	277
chr3	154556178	154556702	MACS_peak_2850	575
chr3	156610113	156610938	MACS_peak_2855	759
chr3	156778116	156778778	MACS_peak_2856	189
chr3	157417895	157418276	MACS_peak_2858	310
chr4	129629742	129630133	MACS_peak_3059	156
chr4	150470486	150471065	MACS_peak_3128	196
chr4	6635380	6636297	MACS_peak_2860	519
chr4	6673319	6673720	MACS_peak_2861	612
chr4	6676387	6677025	MACS_peak_2862	239
chr4	8172615	8173203	MACS_peak_2863	163
chr4	8652532	8653121	MACS_peak_2865	428
chr4	9533263	9533738	MACS_peak_2866	464
chr4	13083918	13085092	MACS_peak_2871	914
chr4	13192088	13193111	MACS_peak_2872	727
chr4	19418384	19418811	MACS_peak_2875	141
chr4	19652190	19652737	MACS_peak_2876	676
chr4	19776258	19776886	MACS_peak_2877	193
chr4	24912500	24913225	MACS_peak_2879	226
chr4	32229070	32229586	MACS_peak_2880	693
chr4	32993291	32994109	MACS_peak_2883	399
chr4	33023517	33024199	MACS_peak_2884	180
chr4	33585581	33586176	MACS_peak_2886	602
chr4	33597135	33597988	MACS_peak_2887	2867
chr4	34201227	34201737	MACS_peak_2889	180
chr4	34381222	34381830	MACS_peak_2890	332
chr4	34725335	34725796	MACS_peak_2892	195
chr4	35303412	35303900	MACS_peak_2894	189
chr4	39014576	39015013	MACS_peak_2895	781
chr4	39345294	39345916	MACS_peak_2896	284
chr4	41222222	41222804	MACS_peak_2899	150
chr4	43169664	43170289	MACS_peak_2904	249
chr4	43543444	43544010	MACS_peak_2906	142
chr4	43571001	43572006	MACS_peak_2907	254
chr4	44186125	44186380	MACS_peak_2908	145
chr4	45050477	45051111	MACS_peak_2909	277
chr4	45487230	45487586	MACS_peak_2911	660
chr4	45836793	45837773	MACS_peak_2912	485
chr4	45977549	45978080	MACS_peak_2913	229
chr4	46051352	46051943	MACS_peak_2914	215
chr4	46053339	46054136	MACS_peak_2915	206
chr4	47657925	47658513	MACS_peak_2920	467
chr4	47683110	47683767	MACS_peak_2921	144
chr4	48057781	48058337	MACS_peak_2922	317
chr4	49084746	49085045	MACS_peak_2924	174
chr4	52049650	52050271	MACS_peak_2925	322
chr4	52056211	52056722	MACS_peak_2926	291
chr4	52226151	52226832	MACS_peak_2928	534
chr4	53988903	53989489	MACS_peak_2929	253
chr4	54482668	54483424	MACS_peak_2931	325
chr4	57550831	57551539	MACS_peak_2933	387
chr4	57600907	57601940	MACS_peak_2935	960
chr4	57825527	57826248	MACS_peak_2936	493
chr4	58224236	58224728	MACS_peak_2937	191
chr4	59102481	59102892	MACS_peak_2938	234
chr4	59224107	59224438	MACS_peak_2939	330
chr4	62230812	62231755	MACS_peak_2942	3100
chr4	62306606	62307129	MACS_peak_2943	200
chr4	63228704	63229355	MACS_peak_2945	998
chr4	63553241	63553982	MACS_peak_2946	1882
chr4	63719128	63719717	MACS_peak_2947	696
chr4	63719821	63719944	MACS_peak_2947	696
chr4	65055098	65055417	MACS_peak_2948	168
chr4	66198300	66198865	MACS_peak_2950	158
chr4	66555429	66556146	MACS_peak_2951	595
chr4	71854097	71854761	MACS_peak_2954	2019
chr4	71856117	71856753	MACS_peak_2955	306
chr4	76107146	76107678	MACS_peak_2957	179
chr4	77389264	77389742	MACS_peak_2958	197
chr4	82879490	82880021	MACS_peak_2962	243
chr4	86037058	86037737	MACS_peak_2966	228
chr4	86221143	86221506	MACS_peak_2967	172
chr4	86601201	86601782	MACS_peak_2969	251
chr4	87074010	87074754	MACS_peak_2970	300
chr4	87308494	87309219	MACS_peak_2972	246
chr4	87855097	87855745	MACS_peak_2973	813
chr4	89345469	89345857	MACS_peak_2976	171
chr4	90040591	90041196	MACS_peak_2977	362
chr4	92292393	92292963	MACS_peak_2978	248
chr4	94718357	94719020	MACS_peak_2980	337
chr4	96879160	96879899	MACS_peak_2983	1856
chr4	97867778	97868318	MACS_peak_2984	259
chr4	99899204	99899651	MACS_peak_2986	146
chr4	99970156	99971069	MACS_peak_2989	662
chr4	100017163	100017840	MACS_peak_2990	228
chr4	100053291	100053698	MACS_peak_2991	176
chr4	100199853	100200640	MACS_peak_2992	212
chr4	101848540	101849359	MACS_peak_2994	1723
chr4	101849553	101850520	MACS_peak_2995	2190
chr4	101927441	101928027	MACS_peak_2996	145
chr4	103327046	103327699	MACS_peak_2997	460
chr4	103329651	103330008	MACS_peak_2998	168
chr4	104773663	104774548	MACS_peak_3002	618
chr4	105598468	105599003	MACS_peak_3004	489
chr4	106218548	106218908	MACS_peak_3007	185
chr4	107991506	107992109	MACS_peak_3011	225
chr4	108766872	108767428	MACS_peak_3012	324
chr4	109078869	109079349	MACS_peak_3013	159
chr4	110024392	110024823	MACS_peak_3015	163
chr4	114083678	114084316	MACS_peak_3017	859
chr4	114158526	114159065	MACS_peak_3018	284
chr4	114173303	114174296	MACS_peak_3019	2119
chr4	114233308	114233865	MACS_peak_3020	145
chr4	115894052	115894686	MACS_peak_3023	184
chr4	116862094	116863002	MACS_peak_3024	277
chr4	116874833	116875688	MACS_peak_3025	324
chr4	118723305	118724044	MACS_peak_3028	419
chr4	118726547	118727418	MACS_peak_3029	787
chr4	118736480	118737356	MACS_peak_3030	295
chr4	118821677	118822481	MACS_peak_3032	284
chr4	119184902	119185622	MACS_peak_3033	332
chr4	119919939	119920475	MACS_peak_3037	188
chr4	119921277	119921839	MACS_peak_3038	267
chr4	119924891	119925293	MACS_peak_3039	156
chr4	120065345	120066233	MACS_peak_3040	442
chr4	120288524	120289034	MACS_peak_3041	187
chr4	120532440	120533203	MACS_peak_3042	213
chr4	122563356	122564066	MACS_peak_3043	225
chr4	122727816	122728525	MACS_peak_3044	360
chr4	124329855	124330520	MACS_peak_3047	164
chr4	125317498	125318717	MACS_peak_3049	257
chr4	125780788	125781263	MACS_peak_3050	194
chr4	125787550	125788119	MACS_peak_3051	334
chr4	128097054	128097674	MACS_peak_3053	211
chr4	129580772	129581231	MACS_peak_3057	176
chr4	129603591	129604172	MACS_peak_3058	284
chr4	131688110	131688681	MACS_peak_3063	383
chr4	131825660	131826421	MACS_peak_3064	1619
chr4	132597412	132598032	MACS_peak_3070	333
chr4	132643571	132644294	MACS_peak_3071	507
chr4	134168103	134168891	MACS_peak_3073	327
chr4	134868812	134869752	MACS_peak_3075	226
chr4	134869894	134869924	MACS_peak_3076	198
chr4	135694470	135695372	MACS_peak_3082	565
chr4	135699396	135699946	MACS_peak_3083	146
chr4	136604209	136605042	MACS_peak_3086	175
chr4	140068119	140068851	MACS_peak_3090	976
chr4	140204937	140205756	MACS_peak_3091	247
chr4	140695423	140695990	MACS_peak_3092	162
chr4	140977024	140977905	MACS_peak_3095	391
chr4	141709203	141709901	MACS_peak_3099	362
chr4	142689388	142690185	MACS_peak_3100	625
chr4	142712738	142713541	MACS_peak_3101	276
chr4	143002702	143003256	MACS_peak_3102	181
chr4	147339724	147340456	MACS_peak_3105	250
chr4	147343339	147343894	MACS_peak_3106	236
chr4	147359479	147360729	MACS_peak_3107	401
chr4	147361736	147362505	MACS_peak_3108	281
chr4	147374182	147374942	MACS_peak_3109	366
chr4	147377910	147379683	MACS_peak_3110	612
chr4	147379708	147380236	MACS_peak_3111	170
chr4	148108413	148109041	MACS_peak_3112	250
chr4	148121084	148121138	MACS_peak_3113	145
chr4	148701209	148701863	MACS_peak_3116	272
chr4	148773317	148773994	MACS_peak_3117	205
chr4	149746146	149746703	MACS_peak_3123	186
chr4	150122437	150122978	MACS_peak_3126	215
chr4	150471921	150472723	MACS_peak_3129	244
chr4	152302628	152303074	MACS_peak_3133	274
chr4	152975486	152975936	MACS_peak_3134	288
chr4	153742814	153743181	MACS_peak_3135	352
chr4	153767164	153768272	MACS_peak_3136	1061
chr4	153816772	153817302	MACS_peak_3137	196
chr5	122550799	122552494	MACS_peak_3343	713
chr5	149159665	149160246	MACS_peak_3426	875
chr5	5013453	5014082	MACS_peak_3143	320
chr5	5207371	5208053	MACS_peak_3144	546
chr5	5250591	5251149	MACS_peak_3145	657
chr5	7600413	7600919	MACS_peak_3146	177
chr5	10196822	10197386	MACS_peak_3148	326
chr5	13022253	13022771	MACS_peak_3149	1531
chr5	13398906	13399651	MACS_peak_3150	266
chr5	13628939	13629442	MACS_peak_3151	453
chr5	13935538	13935941	MACS_peak_3152	272
chr5	17211990	17212405	MACS_peak_3154	184
chr5	21442219	21442968	MACS_peak_3157	184
chr5	22938216	22938978	MACS_peak_3158	213
chr5	23025376	23026136	MACS_peak_3159	379
chr5	23167024	23167560	MACS_peak_3160	211
chr5	23843165	23843575	MACS_peak_3162	239
chr5	23858066	23858569	MACS_peak_3164	155
chr5	24395435	24396342	MACS_peak_3166	242
chr5	29356982	29357416	MACS_peak_3169	230
chr5	30481430	30482041	MACS_peak_3170	203
chr5	31870595	31871026	MACS_peak_3172	162
chr5	32113377	32113857	MACS_peak_3173	205
chr5	33076509	33077005	MACS_peak_3174	167
chr5	33994536	33995368	MACS_peak_3176	348
chr5	34526155	34526764	MACS_peak_3178	155
chr5	34560135	34560855	MACS_peak_3179	1017
chr5	35297259	35297951	MACS_peak_3183	398
chr5	35950318	35950739	MACS_peak_3185	259
chr5	36597548	36598289	MACS_peak_3186	303
chr5	36639823	36640392	MACS_peak_3187	345
chr5	36727627	36728630	MACS_peak_3188	1103
chr5	37753896	37754319	MACS_peak_3190	170
chr5	37979088	37979548	MACS_peak_3191	333
chr5	38879741	38880322	MACS_peak_3193	153
chr5	43504770	43505441	MACS_peak_3197	251
chr5	43630427	43631183	MACS_peak_3198	619
chr5	44992518	44993194	MACS_peak_3199	294
chr5	45830003	45830707	MACS_peak_3201	1258
chr5	48242758	48243347	MACS_peak_3203	186
chr5	48260610	48261333	MACS_peak_3204	204
chr5	51984555	51984931	MACS_peak_3207	144
chr5	52604483	52605156	MACS_peak_3208	450
chr5	52847970	52848842	MACS_peak_3209	761
chr5	53343861	53344405	MACS_peak_3210	267
chr5	53743940	53744458	MACS_peak_3211	313
chr5	53911107	53911835	MACS_peak_3213	654
chr5	54549416	54549928	MACS_peak_3214	272
chr5	54550457	54551077	MACS_peak_3215	181
chr5	54570099	54570610	MACS_peak_3216	204
chr5	54571346	54571862	MACS_peak_3217	178
chr5	55440556	55441125	MACS_peak_3218	661
chr5	63110158	63110557	MACS_peak_3220	191
chr5	64457141	64457813	MACS_peak_3221	732
chr5	66808348	66808885	MACS_peak_3227	176
chr5	67106398	67107159	MACS_peak_3229	1175
chr5	72826292	72826717	MACS_peak_3232	321
chr5	73585429	73585813	MACS_peak_3234	210
chr5	74119838	74120249	MACS_peak_3235	175
chr5	74601995	74602660	MACS_peak_3239	162
chr5	74669372	74669942	MACS_peak_3240	427
chr5	74757549	74758172	MACS_peak_3241	635
chr5	75128636	75129408	MACS_peak_3242	1194
chr5	75206780	75207804	MACS_peak_3243	1329
chr5	75327645	75328327	MACS_peak_3244	335
chr5	76158324	76158857	MACS_peak_3246	344
chr5	77558912	77560118	MACS_peak_3250	717
chr5	81452840	81453579	MACS_peak_3252	374
chr5	86419748	86420508	MACS_peak_3255	480
chr5	89220568	89220876	MACS_peak_3257	168
chr5	92058313	92058831	MACS_peak_3258	143
chr5	92871834	92872348	MACS_peak_3259	143
chr5	93056823	93057411	MACS_peak_3260	269
chr5	93320051	93320678	MACS_peak_3263	230
chr5	93565833	93566687	MACS_peak_3264	283
chr5	93695587	93696169	MACS_peak_3265	253
chr5	93696262	93696836	MACS_peak_3265	253
chr5	93717645	93718127	MACS_peak_3266	246
chr5	96884146	96884596	MACS_peak_3269	197
chr5	97051513	97052233	MACS_peak_3271	151
chr5	97179322	97179696	MACS_peak_3272	202
chr5	97791548	97791886	MACS_peak_3273	250
chr5	98409298	98410072	MACS_peak_3274	226
chr5	100781901	100782741	MACS_peak_3280	369
chr5	100845213	100845829	MACS_peak_3282	145
chr5	101266849	101267382	MACS_peak_3283	219
chr5	103181016	103181664	MACS_peak_3284	288
chr5	103523775	103524439	MACS_peak_3285	273
chr5	104257316	104258193	MACS_peak_3286	317
chr5	106137900	106138490	MACS_peak_3287	1357
chr5	106221723	106222299	MACS_peak_3288	339
chr5	106568024	106568624	MACS_peak_3289	195
chr5	107480646	107481442	MACS_peak_3291	669
chr5	107491375	107491726	MACS_peak_3292	194
chr5	107558140	107558854	MACS_peak_3293	174
chr5	107610627	107611150	MACS_peak_3294	456
chr5	108494146	108495095	MACS_peak_3295	325
chr5	111485927	111486888	MACS_peak_3298	680
chr5	111657593	111658121	MACS_peak_3299	492
chr5	111964667	111965646	MACS_peak_3300	774
chr5	112355923	112356600	MACS_peak_3301	904
chr5	113126247	113126958	MACS_peak_3302	242
chr5	113219754	113220199	MACS_peak_3303	197
chr5	113325060	113325492	MACS_peak_3304	159
chr5	113336881	113337486	MACS_peak_3305	235
chr5	113361885	113362635	MACS_peak_3306	463
chr5	113530847	113531663	MACS_peak_3308	359
chr5	114351062	114351608	MACS_peak_3311	189
chr5	114596540	114597076	MACS_peak_3312	140
chr5	115939213	115940496	MACS_peak_3315	1726
chr5	115940597	115940898	MACS_peak_3316	146
chr5	116986909	116987264	MACS_peak_3319	254
chr5	118724453	118725246	MACS_peak_3322	654
chr5	119699312	119699852	MACS_peak_3325	464
chr5	119782442	119783014	MACS_peak_3326	152
chr5	120085976	120086566	MACS_peak_3329	270
chr5	120101308	120102244	MACS_peak_3330	1861
chr5	120527168	120527885	MACS_peak_3337	314
chr5	120529937	120530837	MACS_peak_3338	688
chr5	121051016	121051433	MACS_peak_3339	162
chr5	121654305	121654963	MACS_peak_3340	149
chr5	122542456	122543466	MACS_peak_3341	1214
chr5	122544146	122545168	MACS_peak_3342	929
chr5	122553253	122553780	MACS_peak_3344	327
chr5	122558016	122558565	MACS_peak_3345	156
chr5	122558825	122562855	MACS_peak_3346	2107
chr5	122902047	122902808	MACS_peak_3348	177
chr5	123011308	123011759	MACS_peak_3349	144
chr5	124777317	124777914	MACS_peak_3351	231
chr5	125320392	125321023	MACS_peak_3352	1439
chr5	125532590	125533274	MACS_peak_3353	367
chr5	125894065	125894711	MACS_peak_3357	312
chr5	127371142	127371687	MACS_peak_3359	317
chr5	130522205	130523196	MACS_peak_3361	1592
chr5	130667608	130668074	MACS_peak_3363	237
chr5	131991569	131992283	MACS_peak_3365	202
chr5	131993572	131994166	MACS_peak_3366	192
chr5	132404148	132404681	MACS_peak_3370	159
chr5	132705511	132706078	MACS_peak_3372	572
chr5	132836912	132837565	MACS_peak_3373	272
chr5	132854768	132855184	MACS_peak_3374	310
chr5	133195254	133195594	MACS_peak_3375	163
chr5	133204635	133205298	MACS_peak_3376	193
chr5	133861216	133862674	MACS_peak_3377	2360
chr5	133963490	133964282	MACS_peak_3378	198
chr5	134147334	134147999	MACS_peak_3379	686
chr5	134446355	134446873	MACS_peak_3380	361
chr5	134490326	134491271	MACS_peak_3381	595
chr5	134596862	134597452	MACS_peak_3382	167
chr5	135171225	135172034	MACS_peak_3383	142
chr5	135254757	135255482	MACS_peak_3384	436
chr5	135263926	135264723	MACS_peak_3385	482
chr5	136833397	136834240	MACS_peak_3387	336
chr5	137282429	137282927	MACS_peak_3388	146
chr5	137748723	137749287	MACS_peak_3391	144
chr5	137974214	137975116	MACS_peak_3393	354
chr5	139813499	139814308	MACS_peak_3397	159
chr5	139894267	139895140	MACS_peak_3398	1440
chr5	140522036	140522828	MACS_peak_3399	203
chr5	140739752	140740609	MACS_peak_3400	1274
chr5	140894226	140895307	MACS_peak_3401	440
chr5	141573670	141574382	MACS_peak_3402	467
chr5	142088608	142089286	MACS_peak_3404	373
chr5	142372126	142372842	MACS_peak_3406	202
chr5	143016065	143016473	MACS_peak_3407	278
chr5	143583032	143583665	MACS_peak_3408	405
chr5	143660720	143661789	MACS_peak_3410	239
chr5	143662821	143664878	MACS_peak_3411	753
chr5	143666439	143666849	MACS_peak_3412	219
chr5	143667800	143668758	MACS_peak_3413	548
chr5	144466759	144467623	MACS_peak_3415	475
chr5	145992166	145992864	MACS_peak_3419	168
chr5	147072417	147073049	MACS_peak_3420	679
chr5	147236190	147236882	MACS_peak_3422	539
chr5	149083367	149084291	MACS_peak_3425	325
chr5	150123098	150123480	MACS_peak_3427	161
chr5	150326664	150327594	MACS_peak_3429	1625
chr5	150574863	150575637	MACS_peak_3430	308
chr5	151632028	151632614	MACS_peak_3431	175
chr6	3151311	3151701	MACS_peak_3432	186
chr6	6135147	6136203	MACS_peak_3433	1060
chr6	6249117	6249623	MACS_peak_3434	178
chr6	8359614	8360573	MACS_peak_3436	879
chr6	13586597	13587210	MACS_peak_3437	371
chr6	15780502	15780902	MACS_peak_3438	282
chr6	17015441	17015946	MACS_peak_3439	1097
chr6	17756598	17756960	MACS_peak_3442	242
chr6	21217599	21218259	MACS_peak_3443	242
chr6	23444540	23445226	MACS_peak_3444	208
chr6	24547144	24548327	MACS_peak_3446	468
chr6	29384203	29384805	MACS_peak_3448	195
chr6	30459225	30460091	MACS_peak_3453	268
chr6	30478382	30479197	MACS_peak_3454	408
chr6	30492063	30492852	MACS_peak_3455	388
chr6	30495404	30496143	MACS_peak_3456	1185
chr6	30522485	30523141	MACS_peak_3457	549
chr6	30571758	30571876	MACS_peak_3458	647
chr6	30571924	30573000	MACS_peak_3458	647
chr6	30574677	30575430	MACS_peak_3459	517
chr6	30698427	30700649	MACS_peak_3460	769
chr6	30961352	30962123	MACS_peak_3461	466
chr6	32542815	32543347	MACS_peak_3462	242
chr6	32609602	32610197	MACS_peak_3463	178
chr6	33896921	33897372	MACS_peak_3465	278
chr6	36900977	36901592	MACS_peak_3468	241
chr6	38331008	38331661	MACS_peak_3470	195
chr6	42357675	42358299	MACS_peak_3472	229
chr6	47738094	47738645	MACS_peak_3473	173
chr6	47960390	47961342	MACS_peak_3474	3100
chr6	50982963	50983489	MACS_peak_3477	201
chr6	51409414	51410606	MACS_peak_3479	208
chr6	51420018	51420262	MACS_peak_3480	147
chr6	51807831	51808255	MACS_peak_3481	273
chr6	52036075	52036631	MACS_peak_3482	346
chr6	52481120	52481939	MACS_peak_3483	220
chr6	53011398	53011869	MACS_peak_3484	248
chr6	54411373	54411959	MACS_peak_3485	205
chr6	54989592	54989908	MACS_peak_3488	238
chr6	55969543	55970361	MACS_peak_3492	593
chr6	66290698	66291361	MACS_peak_3496	208
chr6	67089766	67090550	MACS_peak_3497	618
chr6	70793776	70794329	MACS_peak_3499	165
chr6	71212103	71212914	MACS_peak_3501	549
chr6	71534813	71535278	MACS_peak_3503	429
chr6	72094408	72094803	MACS_peak_3505	158
chr6	72381616	72382231	MACS_peak_3507	382
chr6	80255504	80255860	MACS_peak_3509	394
chr6	81674521	81674843	MACS_peak_3510	196
chr6	81716782	81717358	MACS_peak_3511	462
chr6	82539488	82540025	MACS_peak_3512	168
chr6	83399307	83399816	MACS_peak_3514	596
chr6	86351118	86351441	MACS_peak_3519	216
chr6	86388120	86388917	MACS_peak_3520	282
chr6	86476136	86476684	MACS_peak_3521	185
chr6	86940889	86941737	MACS_peak_3522	1205
chr6	86992180	86992790	MACS_peak_3523	174
chr6	87373796	87374757	MACS_peak_3525	525
chr6	87393182	87393509	MACS_peak_3526	147
chr6	87393623	87393828	MACS_peak_3527	161
chr6	90933375	90933955	MACS_peak_3534	160
chr6	90934109	90934728	MACS_peak_3535	142
chr6	90994377	90995142	MACS_peak_3536	228
chr6	90995990	90997007	MACS_peak_3537	1584
chr6	91495959	91496919	MACS_peak_3539	1072
chr6	91605954	91606434	MACS_peak_3541	469
chr6	92874339	92874770	MACS_peak_3545	356
chr6	94180737	94181177	MACS_peak_3546	200
chr6	94250597	94251078	MACS_peak_3547	308
chr6	94839224	94839945	MACS_peak_3548	287
chr6	97359566	97360155	MACS_peak_3550	245
chr6	97485769	97486618	MACS_peak_3551	417
chr6	97869214	97869775	MACS_peak_3552	164
chr6	97902841	97903326	MACS_peak_3553	573
chr6	99593955	99594551	MACS_peak_3557	250
chr6	99936530	99936863	MACS_peak_3560	143
chr6	99990369	99991155	MACS_peak_3561	167
chr6	101119730	101121212	MACS_peak_3563	952
chr6	101316613	101317482	MACS_peak_3564	287
chr6	112457560	112458039	MACS_peak_3566	297
chr6	112846342	112846768	MACS_peak_3567	148
chr6	116364966	116365580	MACS_peak_3574	255
chr6	116585133	116585781	MACS_peak_3575	225
chr6	117159989	117160795	MACS_peak_3576	611
chr6	117201359	117201931	MACS_peak_3577	414
chr6	117277167	117277811	MACS_peak_3578	354
chr6	117340392	117340959	MACS_peak_3579	278
chr6	117475885	117476968	MACS_peak_3580	916
chr6	117516747	117517312	MACS_peak_3581	602
chr6	117555315	117555960	MACS_peak_3582	419
chr6	117567100	117567916	MACS_peak_3583	321
chr6	118951396	118951974	MACS_peak_3584	143
chr6	119089331	119089464	MACS_peak_3587	144
chr6	119146208	119147148	MACS_peak_3588	837
chr6	120100103	120100690	MACS_peak_3589	599
chr6	120124491	120125363	MACS_peak_3590	299
chr6	120259566	120260246	MACS_peak_3592	677
chr6	121003316	121004095	MACS_peak_3594	269
chr6	122253521	122254249	MACS_peak_3595	219
chr6	122652337	122653026	MACS_peak_3596	188
chr6	124376567	124377069	MACS_peak_3599	627
chr6	124690653	124691521	MACS_peak_3600	570
chr6	124779042	124780064	MACS_peak_3602	206
chr6	125110119	125111831	MACS_peak_3604	439
chr6	125115008	125116130	MACS_peak_3605	802
chr6	125116317	125116810	MACS_peak_3605	802
chr6	125956542	125957126	MACS_peak_3608	167
chr6	126192177	126192846	MACS_peak_3610	761
chr6	126889550	126890350	MACS_peak_3612	343
chr6	127261310	127262221	MACS_peak_3615	1041
chr6	127747228	127747798	MACS_peak_3617	710
chr6	134195905	134196407	MACS_peak_3619	214
chr6	134420707	134421336	MACS_peak_3620	242
chr6	134454875	134455281	MACS_peak_3621	283
chr6	135107323	135107957	MACS_peak_3622	345
chr6	135166410	135167065	MACS_peak_3623	328
chr6	136416979	136417674	MACS_peak_3625	147
chr6	136752354	136753208	MACS_peak_3626	347
chr6	137127511	137128069	MACS_peak_3629	482
chr6	137359217	137359742	MACS_peak_3630	183
chr6	140495326	140495954	MACS_peak_3632	213
chr6	142515708	142516422	MACS_peak_3634	304
chr6	142639211	142639566	MACS_peak_3635	156
chr6	143813267	143814196	MACS_peak_3638	970
chr6	144271898	144272465	MACS_peak_3639	299
chr6	144370326	144370740	MACS_peak_3640	480
chr6	144723418	144724310	MACS_peak_3641	436
chr6	144940397	144941030	MACS_peak_3642	172
chr6	145217622	145218319	MACS_peak_3643	450
chr6	145220634	145221253	MACS_peak_3644	159
chr6	145251881	145252633	MACS_peak_3645	792
chr6	145284589	145285015	MACS_peak_3646	696
chr6	145411188	145411773	MACS_peak_3648	606
chr6	146485338	146486330	MACS_peak_3650	764
chr6	146493832	146494502	MACS_peak_3651	464
chr6	146751287	146752212	MACS_peak_3653	715
chr6	146924224	146925141	MACS_peak_3654	398
chr6	148276615	148277102	MACS_peak_3655	374
chr6	148378705	148379192	MACS_peak_3656	226
chr6	148641665	148642397	MACS_peak_3657	1443
chr7	103809040	103810963	MACS_peak_3791	3100
chr7	119799442	119800238	MACS_peak_3836	210
chr7	3655302	3656106	MACS_peak_3659	365
chr7	4467986	4468185	MACS_peak_3660	156
chr7	4966375	4966958	MACS_peak_3662	160
chr7	6235157	6235631	MACS_peak_3664	277
chr7	6836018	6836559	MACS_peak_3665	413
chr7	7251885	7252572	MACS_peak_3667	148
chr7	13619759	13620387	MACS_peak_3670	361
chr7	17018692	17019265	MACS_peak_3671	152
chr7	17493073	17493533	MACS_peak_3673	826
chr7	26443627	26444047	MACS_peak_3679	282
chr7	26540354	26540882	MACS_peak_3681	150
chr7	27980836	27981427	MACS_peak_3682	246
chr7	29157864	29158484	MACS_peak_3684	165
chr7	29163901	29164568	MACS_peak_3685	261
chr7	29593873	29594552	MACS_peak_3686	280
chr7	30246273	30247259	MACS_peak_3689	3100
chr7	30690998	30691593	MACS_peak_3692	140
chr7	31107292	31107763	MACS_peak_3695	143
chr7	31545489	31546130	MACS_peak_3696	222
chr7	35123376	35123952	MACS_peak_3697	530
chr7	35268128	35268855	MACS_peak_3699	309
chr7	36813821	36814195	MACS_peak_3700	306
chr7	37292804	37293488	MACS_peak_3701	877
chr7	47209394	47209898	MACS_peak_3704	160
chr7	51501720	51502372	MACS_peak_3705	284
chr7	51727169	51728067	MACS_peak_3706	452
chr7	51728206	51729230	MACS_peak_3707	680
chr7	51729539	51730450	MACS_peak_3708	310
chr7	51741466	51742196	MACS_peak_3709	209
chr7	52317507	52318093	MACS_peak_3712	263
chr7	52379831	52380609	MACS_peak_3713	245
chr7	53353840	53354310	MACS_peak_3719	171
chr7	53551453	53552031	MACS_peak_3720	452
chr7	56004504	56005084	MACS_peak_3721	278
chr7	56095795	56096345	MACS_peak_3722	175
chr7	56102677	56103922	MACS_peak_3723	534
chr7	56343371	56344437	MACS_peak_3724	389
chr7	59237314	59238130	MACS_peak_3731	428
chr7	61804911	61805623	MACS_peak_3732	475
chr7	70822731	70823100	MACS_peak_3736	300
chr7	72202188	72202619	MACS_peak_3738	150
chr7	73038144	73038976	MACS_peak_3741	817
chr7	74217237	74217487	MACS_peak_3744	144
chr7	75403222	75403977	MACS_peak_3747	378
chr7	77641670	77642238	MACS_peak_3752	633
chr7	78384217	78385090	MACS_peak_3753	193
chr7	80214295	80214935	MACS_peak_3755	729
chr7	80340043	80340679	MACS_peak_3756	404
chr7	80682433	80683244	MACS_peak_3757	186
chr7	81100134	81100663	MACS_peak_3758	668
chr7	81151608	81152200	MACS_peak_3759	190
chr7	81571987	81572582	MACS_peak_3761	186
chr7	81676475	81677013	MACS_peak_3762	173
chr7	82007580	82008111	MACS_peak_3763	164
chr7	86179246	86180110	MACS_peak_3765	590
chr7	86503209	86504053	MACS_peak_3767	418
chr7	87326033	87326410	MACS_peak_3772	206
chr7	87590303	87590990	MACS_peak_3773	277
chr7	87885805	87886468	MACS_peak_3774	392
chr7	88068038	88068426	MACS_peak_3775	348
chr7	88711598	88712354	MACS_peak_3776	243
chr7	88871033	88871930	MACS_peak_3777	588
chr7	90600537	90601123	MACS_peak_3779	239
chr7	90698233	90698923	MACS_peak_3780	351
chr7	96789430	96790130	MACS_peak_3783	347
chr7	99255558	99256169	MACS_peak_3785	175
chr7	99709501	99710004	MACS_peak_3786	170
chr7	102411351	102411979	MACS_peak_3787	288
chr7	103653942	103654630	MACS_peak_3789	216
chr7	103825471	103826049	MACS_peak_3792	484
chr7	104548239	104548901	MACS_peak_3793	203
chr7	104663381	104663727	MACS_peak_3794	151
chr7	105820574	105821254	MACS_peak_3796	269
chr7	105966389	105967206	MACS_peak_3797	559
chr7	106192456	106193087	MACS_peak_3798	285
chr7	106220150	106220625	MACS_peak_3799	362
chr7	106504075	106504651	MACS_peak_3803	221
chr7	108239021	108239552	MACS_peak_3807	150
chr7	108467193	108467693	MACS_peak_3810	166
chr7	108493002	108493631	MACS_peak_3811	355
chr7	108585413	108585879	MACS_peak_3812	262
chr7	108897052	108897516	MACS_peak_3814	167
chr7	109430715	109431421	MACS_peak_3816	898
chr7	112729801	112730423	MACS_peak_3817	160
chr7	117205036	117205115	MACS_peak_3818	228
chr7	117299809	117301315	MACS_peak_3819	694
chr7	117419585	117420044	MACS_peak_3820	558
chr7	117462208	117463122	MACS_peak_3821	650
chr7	117762405	117763296	MACS_peak_3823	338
chr7	118213189	118213935	MACS_peak_3825	349
chr7	118226061	118226644	MACS_peak_3826	315
chr7	118265746	118266532	MACS_peak_3827	308
chr7	118948210	118948623	MACS_peak_3829	277
chr7	119369787	119369950	MACS_peak_3831	142
chr7	119372429	119373046	MACS_peak_3832	213
chr7	119401765	119402709	MACS_peak_3833	396
chr7	119506018	119506851	MACS_peak_3835	349
chr7	119885061	119885756	MACS_peak_3838	224
chr7	120052676	120053104	MACS_peak_3840	148
chr7	120795134	120795674	MACS_peak_3842	187
chr7	121208824	121209361	MACS_peak_3844	156
chr7	122448033	122448594	MACS_peak_3847	193
chr7	123387883	123388643	MACS_peak_3852	316
chr7	125259417	125260056	MACS_peak_3855	183
chr7	125272756	125273545	MACS_peak_3856	199
chr7	125820227	125820873	MACS_peak_3857	932
chr7	126169804	126170392	MACS_peak_3858	219
chr7	129080519	129081395	MACS_peak_3861	382
chr7	129085729	129086317	MACS_peak_3862	679
chr7	129276275	129276764	MACS_peak_3863	158
chr7	130189784	130190990	MACS_peak_3865	934
chr7	131401984	131402547	MACS_peak_3871	197
chr7	132907783	132908428	MACS_peak_3873	264
chr7	132910594	132911110	MACS_peak_3874	143
chr7	133077122	133077723	MACS_peak_3875	280
chr7	133202886	133203593	MACS_peak_3877	360
chr7	133937182	133937771	MACS_peak_3879	393
chr7	134903080	134903567	MACS_peak_3886	276
chr7	137459723	137460669	MACS_peak_3892	564
chr7	138273324	138273868	MACS_peak_3893	488
chr7	138909242	138909863	MACS_peak_3895	198
chr7	139254287	139255159	MACS_peak_3896	399
chr7	140450616	140451413	MACS_peak_3897	494
chr7	142400628	142401095	MACS_peak_3901	224
chr7	143180676	143181101	MACS_peak_3902	141
chr7	146637595	146638787	MACS_peak_3909	421
chr7	148014574	148014922	MACS_peak_3912	163
chr7	148156818	148157466	MACS_peak_3913	196
chr7	149634551	149634994	MACS_peak_3915	199
chr7	149642558	149643062	MACS_peak_3916	264
chr7	149644935	149645864	MACS_peak_3917	751
chr7	149760067	149761427	MACS_peak_3920	509
chr7	149835877	149836370	MACS_peak_3921	160
chr7	150079314	150080129	MACS_peak_3922	1330
chr7	150298011	150298669	MACS_peak_3923	264
chr7	150535242	150535770	MACS_peak_3924	268
chr7	150541574	150542121	MACS_peak_3925	260
chr7	150571518	150571998	MACS_peak_3926	190
chr8	4836683	4837208	MACS_peak_3931	440
chr8	5677338	5678059	MACS_peak_3932	161
chr8	7808285	7808998	MACS_peak_3933	399
chr8	8282153	8282633	MACS_peak_3935	231
chr8	9286986	9287458	MACS_peak_3938	146
chr8	11821544	11822379	MACS_peak_3941	375
chr8	12824262	12824827	MACS_peak_3942	235
chr8	13121267	13121361	MACS_peak_3943	252
chr8	13243432	13243950	MACS_peak_3945	2467
chr8	13253762	13254568	MACS_peak_3946	276
chr8	13612038	13612686	MACS_peak_3947	310
chr8	14660300	14660989	MACS_peak_3948	607
chr8	15060677	15061252	MACS_peak_3949	319
chr8	18114958	18115719	MACS_peak_3952	227
chr8	18779737	18780526	MACS_peak_3953	776
chr8	19784489	19785113	MACS_peak_3956	283
chr8	20019917	20020596	MACS_peak_3957	289
chr8	24181062	24181651	MACS_peak_3959	397
chr8	25171798	25172513	MACS_peak_3961	355
chr8	26951146	26951869	MACS_peak_3964	291
chr8	27383717	27384257	MACS_peak_3965	170
chr8	27824251	27824724	MACS_peak_3966	157
chr8	27923470	27924097	MACS_peak_3967	309
chr8	27978640	27979098	MACS_peak_3968	344
chr8	28002228	28002794	MACS_peak_3969	288
chr8	28033608	28034070	MACS_peak_3970	253
chr8	32259956	32260927	MACS_peak_3971	507
chr8	32576086	32576809	MACS_peak_3973	1359
chr8	35016164	35016938	MACS_peak_3975	1324
chr8	35088599	35089547	MACS_peak_3976	421
chr8	35103312	35104016	MACS_peak_3977	279
chr8	35816044	35816564	MACS_peak_3978	215
chr8	35956019	35956207	MACS_peak_3979	182
chr8	36510100	36510432	MACS_peak_3982	140
chr8	36654748	36655174	MACS_peak_3983	171
chr8	36767780	36768573	MACS_peak_3984	206
chr8	36984792	36985362	MACS_peak_3985	427
chr8	36993325	36993781	MACS_peak_3986	194
chr8	37740756	37741644	MACS_peak_3987	306
chr8	42102550	42102605	MACS_peak_3990	379
chr8	42798719	42799506	MACS_peak_3991	207
chr8	46021003	46021589	MACS_peak_3992	204
chr8	47288959	47289903	MACS_peak_3996	237
chr8	47296111	47296643	MACS_peak_3997	159
chr8	47322004	47322573	MACS_peak_3998	197
chr8	48448404	48449094	MACS_peak_4000	356
chr8	49307694	49308116	MACS_peak_4002	162
chr8	49860736	49861488	MACS_peak_4004	638
chr8	49884256	49884687	MACS_peak_4005	839
chr8	49998198	49998669	MACS_peak_4006	252
chr8	54782027	54782398	MACS_peak_4008	153
chr8	55341887	55342512	MACS_peak_4009	256
chr8	59101982	59102502	MACS_peak_4010	177
chr8	59799168	59799761	MACS_peak_4013	145
chr8	59804951	59805605	MACS_peak_4014	180
chr8	59807120	59807899	MACS_peak_4015	319
chr8	59810377	59811025	MACS_peak_4016	232
chr8	60090435	60090928	MACS_peak_4020	363
chr8	60122652	60122995	MACS_peak_4021	141
chr8	63715433	63716104	MACS_peak_4023	400
chr8	63862349	63862970	MACS_peak_4024	214
chr8	64416378	64416922	MACS_peak_4026	366
chr8	70444623	70445583	MACS_peak_4029	436
chr8	71919140	71919733	MACS_peak_4031	199
chr8	72425192	72425757	MACS_peak_4032	264
chr8	72460167	72460800	MACS_peak_4033	140
chr8	72525332	72525972	MACS_peak_4035	174
chr8	72892830	72893204	MACS_peak_4036	149
chr8	73030413	73031110	MACS_peak_4037	323
chr8	74763297	74763834	MACS_peak_4041	240
chr8	80510948	80511643	MACS_peak_4043	501
chr8	80511820	80512881	MACS_peak_4044	894
chr8	83867212	83867684	MACS_peak_4047	656
chr8	85321038	85321728	MACS_peak_4050	253
chr8	85427208	85428067	MACS_peak_4051	299
chr8	85950839	85951380	MACS_peak_4052	1354
chr8	87171131	87171654	MACS_peak_4053	209
chr8	87188773	87189590	MACS_peak_4054	270
chr8	87370330	87371143	MACS_peak_4056	261
chr8	87513812	87514692	MACS_peak_4058	373
chr8	87560362	87560990	MACS_peak_4059	465
chr8	87888832	87889610	MACS_peak_4060	544
chr8	87902970	87903720	MACS_peak_4061	404
chr8	87904604	87905355	MACS_peak_4062	255
chr8	90790229	90790893	MACS_peak_4065	325
chr8	90858197	90858693	MACS_peak_4066	535
chr8	91439677	91440616	MACS_peak_4067	900
chr8	92517424	92518026	MACS_peak_4068	315
chr8	92537659	92538185	MACS_peak_4069	390
chr8	94077112	94077724	MACS_peak_4070	400
chr8	94149396	94150332	MACS_peak_4071	555
chr8	94491198	94491797	MACS_peak_4072	315
chr8	94511725	94512342	MACS_peak_4073	859
chr8	94847519	94848223	MACS_peak_4076	1549
chr8	96622233	96622867	MACS_peak_4079	352
chr8	97950465	97951289	MACS_peak_4083	632
chr8	98120414	98121338	MACS_peak_4084	567
chr8	98761694	98762410	MACS_peak_4085	165
chr8	98768406	98769158	MACS_peak_4086	338
chr8	106549635	106550110	MACS_peak_4088	141
chr8	107133015	107133714	MACS_peak_4089	325
chr8	108323315	108323986	MACS_peak_4092	666
chr8	108404384	108404914	MACS_peak_4093	170
chr8	108490024	108490821	MACS_peak_4094	155
chr8	109399578	109400176	MACS_peak_4097	174
chr8	111062713	111063136	MACS_peak_4101	347
chr8	112216915	112217802	MACS_peak_4103	281
chr8	113235105	113235591	MACS_peak_4104	265
chr8	116541967	116542874	MACS_peak_4106	264
chr8	117058046	117058472	MACS_peak_4107	260
chr8	117731059	117731680	MACS_peak_4108	374
chr8	118870802	118871384	MACS_peak_4109	400
chr8	119927520	119928232	MACS_peak_4110	713
chr8	121979158	121979593	MACS_peak_4114	256
chr8	122055867	122056244	MACS_peak_4115	151
chr8	122112869	122113530	MACS_peak_4116	299
chr8	123021964	123022604	MACS_peak_4122	449
chr8	123517393	123518202	MACS_peak_4124	356
chr8	123627592	123628392	MACS_peak_4125	264
chr8	126706117	126706882	MACS_peak_4129	577
chr8	126772722	126773651	MACS_peak_4130	452
chr8	127664744	127665476	MACS_peak_4133	314
chr8	127698572	127699412	MACS_peak_4134	231
chr8	127873019	127873860	MACS_peak_4135	357
chr8	127971473	127972106	MACS_peak_4136	292
chr8	128189805	128190387	MACS_peak_4137	165
chr8	129361036	129361807	MACS_peak_4140	159
chr8	129371376	129372451	MACS_peak_4141	526
chr8	130636867	130637479	MACS_peak_4143	283
chr8	130895522	130896263	MACS_peak_4145	464
chr9	3035561	3036742	MACS_peak_4149	374
chr9	3037187	3038559	MACS_peak_4150	204
chr9	3871139	3871538	MACS_peak_4151	214
chr9	6289205	6289567	MACS_peak_4152	145
chr9	7270047	7270487	MACS_peak_4153	1520
chr9	9217608	9218026	MACS_peak_4157	356
chr9	9412371	9412812	MACS_peak_4158	148
chr9	9420313	9420830	MACS_peak_4159	147
chr9	9475290	9476088	MACS_peak_4160	651
chr9	9875360	9875729	MACS_peak_4161	262
chr9	13810156	13810517	MACS_peak_4164	151
chr9	14446958	14447506	MACS_peak_4166	351
chr9	16106653	16107258	MACS_peak_4167	142
chr9	16214021	16214627	MACS_peak_4168	532
chr9	20877555	20878172	MACS_peak_4170	180
chr9	20972583	20973382	MACS_peak_4171	330
chr9	21484169	21484686	MACS_peak_4174	182
chr9	22517773	22518207	MACS_peak_4175	259
chr9	24578057	24578918	MACS_peak_4176	258
chr9	24692570	24693259	MACS_peak_4177	275
chr9	24760681	24761429	MACS_peak_4179	736
chr9	24778529	24779278	MACS_peak_4180	179
chr9	25334459	25335222	MACS_peak_4181	691
chr9	28413698	28414094	MACS_peak_4186	273
chr9	28577196	28577835	MACS_peak_4187	217
chr9	28833184	28833703	MACS_peak_4188	168
chr9	29241382	29241932	MACS_peak_4189	315
chr9	30163198	30163760	MACS_peak_4190	205
chr9	30178195	30178729	MACS_peak_4191	336
chr9	30655581	30656445	MACS_peak_4193	428
chr9	30723327	30723942	MACS_peak_4194	192
chr9	31111328	31111806	MACS_peak_4197	223
chr9	31787889	31788465	MACS_peak_4198	157
chr9	31828637	31829065	MACS_peak_4199	149
chr9	31951790	31952478	MACS_peak_4200	249
chr9	31953711	31954549	MACS_peak_4201	393
chr9	32131170	32131892	MACS_peak_4202	348
chr9	34858995	34860285	MACS_peak_4206	346
chr9	35315865	35316477	MACS_peak_4208	373
chr9	38640592	38641098	MACS_peak_4210	195
chr9	40228089	40228880	MACS_peak_4211	720
chr9	40614529	40615445	MACS_peak_4213	310
chr9	40913248	40913730	MACS_peak_4215	149
chr9	41784060	41784405	MACS_peak_4217	522
chr9	41786301	41786867	MACS_peak_4218	356
chr9	42269771	42270238	MACS_peak_4219	357
chr9	42914050	42914534	MACS_peak_4220	180
chr9	44142315	44143156	MACS_peak_4221	292
chr9	46225292	46226016	MACS_peak_4224	489
chr9	46776753	46777498	MACS_peak_4227	720
chr9	47163010	47163406	MACS_peak_4228	157
chr9	47184561	47185450	MACS_peak_4229	1019
chr9	47214705	47215537	MACS_peak_4230	404
chr9	47222324	47223040	MACS_peak_4231	1595
chr9	47586454	47586886	MACS_peak_4233	210
chr9	49720412	49720809	MACS_peak_4235	157
chr9	54635562	54636101	MACS_peak_4242	336
chr9	55264192	55264762	MACS_peak_4243	379
chr9	56266129	56267082	MACS_peak_4244	189
chr9	56353990	56354257	MACS_peak_4245	144
chr9	56477359	56477891	MACS_peak_4246	231
chr9	57646382	57646819	MACS_peak_4250	159
chr9	57910462	57910855	MACS_peak_4251	152
chr9	58650313	58651324	MACS_peak_4252	466
chr9	58737601	58738117	MACS_peak_4253	160
chr9	58909982	58910724	MACS_peak_4254	159
chr9	59503900	59504866	MACS_peak_4255	261
chr9	60174460	60174928	MACS_peak_4256	153
chr9	61184764	61185693	MACS_peak_4259	3095
chr9	61216335	61216839	MACS_peak_4260	195
chr9	61228210	61229631	MACS_peak_4261	3100
chr9	62349342	62349935	MACS_peak_4263	157
chr9	63030108	63030586	MACS_peak_4266	279
chr9	63218133	63218618	MACS_peak_4267	221
chr9	63570532	63571303	MACS_peak_4269	322
chr9	63780539	63781155	MACS_peak_4270	186
chr9	64021001	64021579	MACS_peak_4271	201
chr9	64620945	64621674	MACS_peak_4272	164
chr9	65043775	65044795	MACS_peak_4274	1549
chr9	65974132	65974749	MACS_peak_4276	169
chr9	66066911	66067526	MACS_peak_4277	182
chr9	66142383	66143299	MACS_peak_4278	731
chr9	66197270	66197740	MACS_peak_4279	311
chr9	66872508	66873296	MACS_peak_4281	173
chr9	66873817	66874339	MACS_peak_4282	161
chr9	66889651	66890487	MACS_peak_4283	146
chr9	66894499	66895308	MACS_peak_4284	334
chr9	66895912	66897279	MACS_peak_4285	602
chr9	67311129	67311667	MACS_peak_4286	160
chr9	67329743	67330487	MACS_peak_4287	190
chr9	67377138	67377796	MACS_peak_4288	233
chr9	67473586	67474325	MACS_peak_4289	497
chr9	67665559	67666379	MACS_peak_4290	492
chr9	67736213	67736601	MACS_peak_4291	443
chr9	68543202	68543775	MACS_peak_4292	161
chr9	68976353	68977232	MACS_peak_4293	699
chr9	71511318	71511973	MACS_peak_4296	850
chr9	71524599	71525415	MACS_peak_4297	298
chr9	71570113	71570600	MACS_peak_4298	258
chr9	72488895	72489502	MACS_peak_4300	172
chr9	72597726	72598621	MACS_peak_4302	306
chr9	72683185	72683771	MACS_peak_4303	146
chr9	73869035	73869645	MACS_peak_4305	189
chr9	75359029	75359383	MACS_peak_4306	266
chr9	77848402	77849414	MACS_peak_4307	259
chr9	78324117	78325375	MACS_peak_4309	397
chr9	78329188	78329642	MACS_peak_4310	152
chr9	78623317	78623955	MACS_peak_4311	220
chr9	81372992	81373663	MACS_peak_4313	345
chr9	83430930	83431584	MACS_peak_4315	455
chr9	83457324	83458092	MACS_peak_4316	235
chr9	85274389	85274788	MACS_peak_4317	218
chr9	86899810	86900717	MACS_peak_4319	298
chr9	87502456	87503575	MACS_peak_4320	684
chr9	87596843	87597564	MACS_peak_4322	747
chr9	87743685	87744164	MACS_peak_4323	2345
chr9	88417229	88417918	MACS_peak_4325	521
chr9	95157053	95158054	MACS_peak_4330	492
chr9	97726337	97727080	MACS_peak_4335	173
chr9	100352895	100353587	MACS_peak_4336	288
chr9	100542978	100543601	MACS_peak_4337	154
chr9	101100867	101101559	MACS_peak_4338	215
chr9	101899225	101899819	MACS_peak_4340	219
chr9	102164298	102165201	MACS_peak_4341	909
chr9	102306121	102306678	MACS_peak_4342	235
chr9	102308418	102308761	MACS_peak_4343	448
chr9	102619902	102620364	MACS_peak_4345	144
chr9	103581655	103582175	MACS_peak_4349	150
chr9	105600049	105600634	MACS_peak_4351	150
chr9	106415183	106415711	MACS_peak_4353	141
chr9	107337370	107337846	MACS_peak_4354	151
chr9	107366662	107366901	MACS_peak_4355	155
chr9	107521367	107522309	MACS_peak_4357	2559
chr9	110258008	110258794	MACS_peak_4360	176
chr9	110674299	110674671	MACS_peak_4362	153
chr9	110675014	110675021	MACS_peak_4363	326
chr9	110675449	110675767	MACS_peak_4363	326
chr9	111085748	111086357	MACS_peak_4364	715
chr9	111128414	111129073	MACS_peak_4365	726
chr9	111130815	111131339	MACS_peak_4366	412
chr9	115776383	115777041	MACS_peak_4370	375
chr9	116548687	116549061	MACS_peak_4372	257
chr9	116583222	116583778	MACS_peak_4373	281
chr9	118747879	118748494	MACS_peak_4377	432
chr9	119378493	119379475	MACS_peak_4378	1065
chr9	119541240	119541830	MACS_peak_4379	155
chr9	120344808	120345306	MACS_peak_4380	208
chr9	121957213	121957751	MACS_peak_4383	319
chr9	122219529	122220112	MACS_peak_4384	169
chr9	123370842	123371450	MACS_peak_4385	149
chrX	6503156	6503808	MACS_peak_4386	721
chrX	6667285	6667902	MACS_peak_4387	274
chrX	50404867	50405377	MACS_peak_4390	251
chrX	50405398	50406773	MACS_peak_4391	1075
chrX	56473476	56474301	MACS_peak_4393	398
chrX	56496218	56496871	MACS_peak_4394	190
chrX	58026668	58027360	MACS_peak_4395	308
chrX	70006746	70007530	MACS_peak_4397	661
chrX	98813142	98813657	MACS_peak_4402	214
chrX	98835099	98835751	MACS_peak_4403	239
chrX	131119830	131120466	MACS_peak_4408	198
chrX	139255643	139256210	MACS_peak_4410	195
chrX	139770336	139770855	MACS_peak_4411	443
chrX	154135416	154136144	MACS_peak_4412	579
chrX	154137226	154137292	MACS_peak_4413	147
chrX	156938827	156939471	MACS_peak_4415	215
chrX	157050607	157051219	MACS_peak_4416	193
chr10	6822571	6823559	MACS_peak_302	404
chr10	6999805	7000237	MACS_peak_303	170
chr10	7347065	7347830	MACS_peak_304	402
chr10	8605781	8606278	MACS_peak_306	262
chr10	10192084	10192749	MACS_peak_307	216
chr10	12994400	12995129	MACS_peak_313	376
chr10	12999888	13000920	MACS_peak_314	765
chr10	14310598	14311108	MACS_peak_317	223
chr10	15394751	15395145	MACS_peak_318	275
chr10	17442615	17443317	MACS_peak_319	373
chr10	17516869	17517690	MACS_peak_320	599
chr10	18531601	18532155	MACS_peak_323	194
chr10	18536284	18536892	MACS_peak_324	351
chr10	19333262	19333770	MACS_peak_325	264
chr10	19715121	19715587	MACS_peak_327	384
chr10	20031470	20032122	MACS_peak_329	224
chr10	20178667	20179656	MACS_peak_330	774
chr10	20206717	20207487	MACS_peak_331	1083
chr10	22428141	22428761	MACS_peak_334	306
chr10	23506655	23507335	MACS_peak_335	249
chr10	24313123	24313681	MACS_peak_336	167
chr10	24314990	24315766	MACS_peak_337	279
chr10	24316764	24317104	MACS_peak_338	163
chr10	24317186	24317869	MACS_peak_339	174
chr10	30143278	30144147	MACS_peak_343	345
chr10	30754363	30755050	MACS_peak_344	291
chr10	30772792	30773629	MACS_peak_345	583
chr10	30948806	30949396	MACS_peak_346	1795
chr10	30972737	30973233	MACS_peak_347	571
chr10	32802895	32803790	MACS_peak_348	247
chr10	36530962	36531407	MACS_peak_350	167
chr10	37097996	37098552	MACS_peak_352	196
chr10	37116998	37117748	MACS_peak_353	244
chr10	37342851	37343273	MACS_peak_355	533
chr10	37985319	37985926	MACS_peak_356	184
chr10	39243909	39244507	MACS_peak_357	405
chr10	39332745	39333152	MACS_peak_358	153
chr10	39379117	39379955	MACS_peak_359	345
chr10	39977217	39977979	MACS_peak_361	174
chr10	39978139	39978842	MACS_peak_362	902
chr10	40960659	40961443	MACS_peak_364	242
chr10	41012693	41013468	MACS_peak_365	466
chr10	41314870	41315389	MACS_peak_366	162
chr10	42210923	42211303	MACS_peak_369	259
chr10	43040925	43041399	MACS_peak_370	1013
chr10	44197908	44198432	MACS_peak_373	742
chr10	44609447	44609787	MACS_peak_374	192
chr10	44949416	44950250	MACS_peak_375	995
chr10	51681293	51681844	MACS_peak_377	312
chr10	56700575	56701268	MACS_peak_380	789
chr10	56834708	56835133	MACS_peak_381	253
chr10	57219339	57219928	MACS_peak_382	286
chr10	57736072	57736520	MACS_peak_383	3100
chr10	58260312	58260960	MACS_peak_384	542
chr10	58394881	58395662	MACS_peak_385	809
chr10	59414109	59414761	MACS_peak_386	273
chr10	59454199	59454845	MACS_peak_387	215
chr10	59541026	59541933	MACS_peak_388	700
chr10	59542601	59543544	MACS_peak_389	638
chr10	59548688	59549127	MACS_peak_390	325
chr10	60807679	60808454	MACS_peak_394	938
chr10	60848713	60849359	MACS_peak_395	389
chr10	61430550	61431174	MACS_peak_397	152
chr10	61912311	61912729	MACS_peak_400	153
chr10	62317553	62318376	MACS_peak_401	259
chr10	62619576	62620193	MACS_peak_403	195
chr10	66744405	66745029	MACS_peak_406	512
chr10	74559689	74560411	MACS_peak_408	291
chr10	74632809	74633731	MACS_peak_409	370
chr10	74980515	74980893	MACS_peak_411	225
chr10	75414213	75414791	MACS_peak_413	208
chr10	75649683	75650369	MACS_peak_414	626
chr10	76048908	76049374	MACS_peak_415	294
chr10	76622368	76622810	MACS_peak_416	293
chr10	76751275	76751763	MACS_peak_417	222
chr10	78037096	78037628	MACS_peak_419	231
chr10	79621124	79622453	MACS_peak_421	578
chr10	79896449	79897073	MACS_peak_423	570
chr10	80237015	80237822	MACS_peak_425	245
chr10	80645288	80646082	MACS_peak_426	348
chr10	80657129	80658139	MACS_peak_427	420
chr10	80663741	80663952	MACS_peak_428	169
chr10	80827940	80828161	MACS_peak_431	147
chr10	80828170	80828696	MACS_peak_432	211
chr10	82466323	82466793	MACS_peak_434	149
chr10	83692988	83693529	MACS_peak_437	160
chr10	84149184	84149742	MACS_peak_439	257
chr10	84169901	84170441	MACS_peak_440	439
chr10	86502245	86502736	MACS_peak_443	225
chr10	88085135	88085837	MACS_peak_445	1009
chr10	88993752	88994532	MACS_peak_446	547
chr10	90906066	90906580	MACS_peak_448	191
chr10	92724466	92725008	MACS_peak_451	184
chr10	92910026	92910575	MACS_peak_452	156
chr10	93110495	93111224	MACS_peak_453	1289
chr10	94605196	94605775	MACS_peak_456	165
chr10	94675352	94676094	MACS_peak_457	326
chr10	95235843	95236595	MACS_peak_458	315
chr10	95237495	95238171	MACS_peak_459	366
chr10	96065524	96065982	MACS_peak_461	358
chr10	96088205	96088677	MACS_peak_462	214
chr10	96171038	96171647	MACS_peak_463	203
chr10	98798725	98799164	MACS_peak_464	162
chr10	99484769	99485278	MACS_peak_466	413
chr10	104081442	104081858	MACS_peak_467	153
chr10	106904810	106905382	MACS_peak_468	195
chr10	107831095	107831892	MACS_peak_471	188
chr10	108116730	108117445	MACS_peak_472	223
chr10	110356863	110357573	MACS_peak_473	294
chr10	111238097	111238616	MACS_peak_475	257
chr10	115060902	115061341	MACS_peak_476	140
chr10	116164737	116165321	MACS_peak_477	240
chr10	116220841	116221741	MACS_peak_479	748
chr10	116478923	116479919	MACS_peak_480	225
chr10	116481979	116482703	MACS_peak_481	756
chr10	116721838	116722632	MACS_peak_482	780
chr10	116725928	116726560	MACS_peak_483	199
chr10	117424377	117424886	MACS_peak_484	194
chr10	117882522	117883079	MACS_peak_485	324
chr10	118236780	118237347	MACS_peak_487	286
chr10	119716318	119717136	MACS_peak_488	759
chr10	119726350	119726872	MACS_peak_489	182
chr10	120197660	120198115	MACS_peak_492	179
chr10	120383911	120384392	MACS_peak_495	162
chr10	120683798	120684447	MACS_peak_496	266
chr10	121462107	121463142	MACS_peak_497	3100
chr10	122012136	122012965	MACS_peak_498	451
chr10	123129484	123130095	MACS_peak_500	434
chr10	127527429	127528796	MACS_peak_507	650
chr10	127669495	127670360	MACS_peak_508	342
chr10	127929988	127930582	MACS_peak_511	177
chr10	127930629	127931169	MACS_peak_512	461
chr10	127985864	127986511	MACS_peak_513	436
chr11	9436935	9437628	MACS_peak_540	298
chr11	78642750	78643336	MACS_peak_689	149
chr11	72220763	72221683	MACS_peak_675	345
chr11	100925169	100925775	MACS_peak_746	151
chr11	3000218	3002569	MACS_peak_515	316
chr11	3051997	3054646	MACS_peak_520	212
chr11	5700902	5701235	MACS_peak_525	193
chr11	5794060	5795458	MACS_peak_526	432
chr11	5795862	5796910	MACS_peak_527	362
chr11	6100008	6100532	MACS_peak_528	366
chr11	6116886	6117335	MACS_peak_529	142
chr11	6503506	6504307	MACS_peak_534	576
chr11	8479669	8480413	MACS_peak_538	243
chr11	11801246	11802166	MACS_peak_543	333
chr11	11858331	11858865	MACS_peak_545	177
chr11	16765088	16765796	MACS_peak_548	282
chr11	17131060	17131658	MACS_peak_549	474
chr11	18051665	18052282	MACS_peak_550	379
chr11	18496788	18497346	MACS_peak_551	194
chr11	18498178	18498894	MACS_peak_552	411
chr11	18918425	18919288	MACS_peak_553	269
chr11	19551206	19551826	MACS_peak_555	175
chr11	19833087	19833541	MACS_peak_556	193
chr11	19866159	19866720	MACS_peak_557	154
chr11	20226507	20226995	MACS_peak_559	337
chr11	20531299	20531796	MACS_peak_561	658
chr11	21298996	21299698	MACS_peak_563	224
chr11	21538092	21538808	MACS_peak_564	384
chr11	22652448	22653005	MACS_peak_566	145
chr11	24513400	24514000	MACS_peak_570	146
chr11	25749222	25749642	MACS_peak_571	235
chr11	28569367	28569971	MACS_peak_572	378
chr11	28717309	28717881	MACS_peak_573	186
chr11	29447776	29448377	MACS_peak_574	251
chr11	30136778	30137342	MACS_peak_576	202
chr11	31429442	31430305	MACS_peak_577	949
chr11	31938135	31938922	MACS_peak_578	476
chr11	35241483	35241842	MACS_peak_583	183
chr11	35383234	35383910	MACS_peak_584	364
chr11	37034383	37034801	MACS_peak_586	154
chr11	40664018	40664564	MACS_peak_587	276
chr11	46015208	46016001	MACS_peak_590	207
chr11	46834338	46834727	MACS_peak_593	354
chr11	48613262	48613770	MACS_peak_595	143
chr11	49745433	49745945	MACS_peak_597	222
chr11	49834307	49834990	MACS_peak_598	199
chr11	50190673	50191441	MACS_peak_600	257
chr11	50559813	50560626	MACS_peak_601	464
chr11	50729190	50729617	MACS_peak_602	150
chr11	51209962	51210387	MACS_peak_603	185
chr11	51272224	51272656	MACS_peak_604	368
chr11	52455300	52456013	MACS_peak_605	283
chr11	52586337	52586809	MACS_peak_607	377
chr11	53650435	53651501	MACS_peak_608	460
chr11	54033468	54034184	MACS_peak_610	355
chr11	55282270	55282890	MACS_peak_616	190
chr11	55840250	55840712	MACS_peak_617	154
chr11	57688378	57688864	MACS_peak_619	278
chr11	58767833	58768596	MACS_peak_622	252
chr11	58801751	58802401	MACS_peak_623	292
chr11	58804254	58804954	MACS_peak_624	408
chr11	60350493	60351039	MACS_peak_625	176
chr11	60752382	60752920	MACS_peak_628	217
chr11	61179802	61180561	MACS_peak_630	307
chr11	61332251	61332714	MACS_peak_631	143
chr11	62255608	62255968	MACS_peak_632	382
chr11	62364431	62365476	MACS_peak_633	503
chr11	62415993	62416892	MACS_peak_634	303
chr11	63028747	63029368	MACS_peak_636	223
chr11	63057300	63058085	MACS_peak_637	270
chr11	63886899	63887478	MACS_peak_638	338
chr11	64112158	64112785	MACS_peak_640	343
chr11	64119341	64119656	MACS_peak_641	220
chr11	64412544	64413139	MACS_peak_642	1396
chr11	64422130	64422993	MACS_peak_643	2857
chr11	64741663	64741972	MACS_peak_644	169
chr11	65018536	65019324	MACS_peak_645	225
chr11	65022712	65023573	MACS_peak_646	226
chr11	65117066	65117808	MACS_peak_647	298
chr11	65235156	65235890	MACS_peak_648	269
chr11	66776929	66777562	MACS_peak_651	1771
chr11	66797294	66797740	MACS_peak_652	254
chr11	67374930	67375485	MACS_peak_653	535
chr11	68203930	68204911	MACS_peak_654	310
chr11	68467659	68468152	MACS_peak_655	197
chr11	68886471	68887361	MACS_peak_656	498
chr11	69034427	69035062	MACS_peak_657	803
chr11	69224301	69225201	MACS_peak_659	339
chr11	69372619	69373462	MACS_peak_661	525
chr11	69485513	69485988	MACS_peak_663	151
chr11	69571643	69572599	MACS_peak_665	596
chr11	69714071	69714800	MACS_peak_667	251
chr11	69804296	69805159	MACS_peak_668	443
chr11	70482536	70483059	MACS_peak_671	158
chr11	71342016	71342706	MACS_peak_672	345
chr11	74251499	74252068	MACS_peak_677	265
chr11	74827300	74827825	MACS_peak_679	159
chr11	75343957	75344320	MACS_peak_682	141
chr11	77499085	77500073	MACS_peak_686	266
chr11	79346731	79347320	MACS_peak_691	228
chr11	79894407	79895139	MACS_peak_692	326
chr11	80631412	80632325	MACS_peak_693	252
chr11	82874184	82874498	MACS_peak_696	148
chr11	83084530	83085287	MACS_peak_697	287
chr11	83206624	83207192	MACS_peak_699	202
chr11	83280662	83281522	MACS_peak_700	590
chr11	85612955	85613839	MACS_peak_703	823
chr11	86395561	86396497	MACS_peak_705	502
chr11	86570825	86571605	MACS_peak_706	241
chr11	87236161	87237034	MACS_peak_709	1206
chr11	87239927	87241040	MACS_peak_710	469
chr11	87256773	87257342	MACS_peak_711	390
chr11	87275842	87276439	MACS_peak_712	216
chr11	87654194	87654846	MACS_peak_713	549
chr11	87975161	87975497	MACS_peak_715	205
chr11	88369082	88369572	MACS_peak_717	264
chr11	88553401	88554065	MACS_peak_718	151
chr11	89175532	89176161	MACS_peak_720	218
chr11	89316944	89317308	MACS_peak_721	306
chr11	90379148	90379806	MACS_peak_722	337
chr11	95245713	95246213	MACS_peak_726	196
chr11	96258246	96258867	MACS_peak_727	932
chr11	96261044	96261975	MACS_peak_728	545
chr11	97224576	97225283	MACS_peak_731	281
chr11	97531056	97531578	MACS_peak_732	297
chr11	97606224	97606700	MACS_peak_734	212
chr11	98235355	98236209	MACS_peak_737	302
chr11	98254435	98255074	MACS_peak_738	269
chr11	98299399	98299745	MACS_peak_739	166
chr11	98650070	98650618	MACS_peak_741	150
chr11	100685408	100685831	MACS_peak_743	282
chr11	100773891	100774449	MACS_peak_744	145
chr11	101488160	101488889	MACS_peak_749	228
chr11	101519105	101520232	MACS_peak_750	514
chr11	101593779	101594360	MACS_peak_752	230
chr11	102504969	102505940	MACS_peak_753	390
chr11	104438417	104439799	MACS_peak_754	834
chr11	104439801	104441183	MACS_peak_755	356
chr11	104447892	104448644	MACS_peak_756	234
chr11	104449122	104451072	MACS_peak_757	706
chr11	105227112	105227667	MACS_peak_760	296
chr11	106077797	106078365	MACS_peak_762	236
chr11	106362622	106363423	MACS_peak_763	151
chr11	106375795	106376245	MACS_peak_764	250
chr11	106538626	106539827	MACS_peak_765	1416
chr11	106591949	106592648	MACS_peak_766	192
chr11	106623415	106623621	MACS_peak_767	143
chr11	106640463	106641441	MACS_peak_768	204
chr11	106649367	106650530	MACS_peak_769	283
chr11	108872840	108873515	MACS_peak_770	1120
chr11	109204802	109205346	MACS_peak_771	187
chr11	109483870	109484703	MACS_peak_772	165
chr11	111076277	111076981	MACS_peak_774	395
chr11	112791636	112792124	MACS_peak_775	740
chr11	113192353	113192982	MACS_peak_776	211
chr11	113227395	113227643	MACS_peak_777	216
chr11	113300678	113301453	MACS_peak_778	596
chr11	115083280	115083993	MACS_peak_782	361
chr11	115375366	115375976	MACS_peak_783	205
chr11	115881391	115882227	MACS_peak_786	812
chr11	115885423	115886013	MACS_peak_787	303
chr11	116532291	116532886	MACS_peak_789	254
chr11	116783243	116783803	MACS_peak_791	160
chr11	119147110	119147692	MACS_peak_794	169
chr11	120102820	120103613	MACS_peak_796	327
chr11	120177373	120178141	MACS_peak_797	196
chr11	120203812	120207185	MACS_peak_798	1946
chr11	120208496	120209234	MACS_peak_799	189
chr11	120243759	120244493	MACS_peak_800	405
chr12	4020298	4020887	MACS_peak_806	207
chr12	8105825	8106458	MACS_peak_808	148
chr12	8505873	8506189	MACS_peak_809	143
chr12	8506379	8506459	MACS_peak_810	154
chr12	8506478	8506890	MACS_peak_810	154
chr12	9904742	9905390	MACS_peak_812	297
chr12	12185634	12186002	MACS_peak_814	152
chr12	12186039	12186778	MACS_peak_815	599
chr12	12280834	12281304	MACS_peak_816	182
chr12	12515858	12516553	MACS_peak_817	292
chr12	12556382	12557134	MACS_peak_818	645
chr12	12601254	12602001	MACS_peak_819	314
chr12	13204782	13205474	MACS_peak_820	238
chr12	16023337	16023968	MACS_peak_823	220
chr12	17776067	17776934	MACS_peak_826	451
chr12	25248235	25248699	MACS_peak_827	194
chr12	25596941	25597465	MACS_peak_829	161
chr12	25777015	25777817	MACS_peak_831	271
chr12	25978563	25979469	MACS_peak_832	1059
chr12	26014657	26015329	MACS_peak_834	231
chr12	26861068	26861805	MACS_peak_836	197
chr12	29385084	29385805	MACS_peak_839	432
chr12	29682427	29683412	MACS_peak_841	831
chr12	30348232	30348736	MACS_peak_842	185
chr12	30666536	30667089	MACS_peak_844	574
chr12	31868315	31868969	MACS_peak_845	273
chr12	32128739	32129378	MACS_peak_847	150
chr12	32222355	32222915	MACS_peak_849	204
chr12	32388717	32389178	MACS_peak_850	255
chr12	32896684	32897595	MACS_peak_851	524
chr12	33340978	33341397	MACS_peak_852	315
chr12	33445471	33446316	MACS_peak_853	550
chr12	33473819	33474640	MACS_peak_854	390
chr12	33905006	33905820	MACS_peak_855	376
chr12	34855509	34855899	MACS_peak_856	490
chr12	35201545	35202067	MACS_peak_857	160
chr12	53900442	53901176	MACS_peak_862	231
chr12	53979998	53980857	MACS_peak_863	681
chr12	55797317	55797976	MACS_peak_864	724
chr12	56499451	56500030	MACS_peak_865	189
chr12	60141013	60141788	MACS_peak_866	469
chr12	66488050	66488485	MACS_peak_867	182
chr12	72237437	72238105	MACS_peak_871	354
chr12	72328661	72329207	MACS_peak_872	187
chr12	73037599	73038214	MACS_peak_873	305
chr12	74224557	74224984	MACS_peak_877	173
chr12	74882209	74883053	MACS_peak_878	526
chr12	75904737	75905665	MACS_peak_880	371
chr12	76397103	76397934	MACS_peak_881	914
chr12	76895471	76896096	MACS_peak_883	152
chr12	78584034	78585079	MACS_peak_886	1189
chr12	78699018	78699597	MACS_peak_887	777
chr12	79391282	79391718	MACS_peak_888	474
chr12	80145682	80146160	MACS_peak_889	180
chr12	80149868	80150515	MACS_peak_890	154
chr12	80490898	80491627	MACS_peak_891	649
chr12	80635476	80636265	MACS_peak_892	356
chr12	81035030	81035704	MACS_peak_893	191
chr12	81162707	81163412	MACS_peak_894	690
chr12	81213564	81214410	MACS_peak_895	245
chr12	81269284	81269777	MACS_peak_896	195
chr12	81299512	81299957	MACS_peak_897	147
chr12	81744747	81745436	MACS_peak_899	185
chr12	82046143	82046755	MACS_peak_901	287
chr12	83293713	83294199	MACS_peak_905	438
chr12	84747675	84748243	MACS_peak_908	144
chr12	84824622	84825133	MACS_peak_909	178
chr12	84902260	84903097	MACS_peak_910	390
chr12	85626132	85626552	MACS_peak_912	270
chr12	85723260	85723952	MACS_peak_913	341
chr12	85725166	85726021	MACS_peak_914	146
chr12	86141062	86141806	MACS_peak_916	687
chr12	86142678	86143049	MACS_peak_917	237
chr12	86734266	86734809	MACS_peak_919	218
chr12	86776839	86777741	MACS_peak_920	686
chr12	87815452	87816105	MACS_peak_923	212
chr12	88157748	88158388	MACS_peak_926	145
chr12	88282847	88283643	MACS_peak_928	187
chr12	92184047	92185177	MACS_peak_931	373
chr12	93004528	93005183	MACS_peak_934	241
chr12	95304708	95305234	MACS_peak_935	157
chr12	95822329	95822808	MACS_peak_936	165
chr12	95826848	95827451	MACS_peak_937	407
chr12	96720114	96720530	MACS_peak_938	172
chr12	99288724	99289158	MACS_peak_939	224
chr12	100564117	100564718	MACS_peak_940	290
chr12	100624262	100625068	MACS_peak_942	372
chr12	101155948	101156507	MACS_peak_943	325
chr12	101425277	101425859	MACS_peak_944	150
chr12	101437383	101438129	MACS_peak_945	239
chr12	101926106	101926781	MACS_peak_946	162
chr12	102191792	102192483	MACS_peak_948	1142
chr12	104380761	104381486	MACS_peak_951	182
chr12	104569401	104569471	MACS_peak_954	140
chr12	104574682	104575549	MACS_peak_955	432
chr12	105844177	105844862	MACS_peak_957	211
chr12	106615169	106615724	MACS_peak_958	1050
chr12	108639895	108640662	MACS_peak_962	202
chr12	111337170	111337823	MACS_peak_965	483
chr12	111740367	111741315	MACS_peak_967	411
chr12	113832672	113833176	MACS_peak_972	244
chr12	114159609	114160202	MACS_peak_973	472
chr12	114375819	114376610	MACS_peak_974	371
chr12	117503685	117504289	MACS_peak_976	685
chr12	118297035	118297389	MACS_peak_977	180
chr12	118982915	118983639	MACS_peak_978	356
chr12	119316807	119317804	MACS_peak_979	1192
chr13	3693944	3694479	MACS_peak_981	274
chr13	6075214	6075744	MACS_peak_983	508
chr13	6249314	6249909	MACS_peak_984	443
chr13	8884624	8885157	MACS_peak_985	189
chr13	9010786	9011414	MACS_peak_986	187
chr13	9445656	9446200	MACS_peak_987	289
chr13	11524436	11525503	MACS_peak_988	319
chr13	12196364	12197129	MACS_peak_990	271
chr13	12225516	12226335	MACS_peak_991	563
chr13	12336050	12336638	MACS_peak_993	323
chr13	12412136	12413114	MACS_peak_995	361
chr13	12429743	12430638	MACS_peak_996	483
chr13	15688991	15689954	MACS_peak_998	757
chr13	15756421	15757047	MACS_peak_999	297
chr13	17026809	17027418	MACS_peak_1000	208
chr13	17786961	17787526	MACS_peak_1001	214
chr13	23622606	23623178	MACS_peak_1006	167
chr13	23643155	23643848	MACS_peak_1007	277
chr13	23646721	23648398	MACS_peak_1008	1286
chr13	23654046	23654537	MACS_peak_1009	180
chr13	23662809	23663494	MACS_peak_1010	264
chr13	23712710	23714454	MACS_peak_1011	473
chr13	23830511	23832063	MACS_peak_1012	920
chr13	24200127	24200566	MACS_peak_1014	305
chr13	24276081	24276582	MACS_peak_1015	264
chr13	24590205	24590930	MACS_peak_1016	604
chr13	29019008	29019580	MACS_peak_1020	232
chr13	29039562	29040316	MACS_peak_1021	159
chr13	29282092	29282805	MACS_peak_1023	415
chr13	29495045	29495707	MACS_peak_1025	253
chr13	29651015	29651583	MACS_peak_1026	237
chr13	30058899	30059478	MACS_peak_1028	171
chr13	30083792	30084298	MACS_peak_1029	366
chr13	31383989	31384540	MACS_peak_1031	986
chr13	31418163	31419024	MACS_peak_1032	616
chr13	31918407	31919165	MACS_peak_1035	300
chr13	32082355	32082967	MACS_peak_1036	450
chr13	32755677	32756570	MACS_peak_1037	367
chr13	32856144	32856707	MACS_peak_1038	166
chr13	36081269	36081963	MACS_peak_1043	237
chr13	36188719	36189319	MACS_peak_1044	380
chr13	36616728	36617030	MACS_peak_1046	224
chr13	36706006	36706622	MACS_peak_1047	499
chr13	37693969	37694798	MACS_peak_1052	367
chr13	38240102	38240647	MACS_peak_1054	316
chr13	38416355	38416976	MACS_peak_1055	288
chr13	39093083	39093856	MACS_peak_1057	576
chr13	39918814	39919129	MACS_peak_1058	198
chr13	41551328	41551988	MACS_peak_1062	220
chr13	41636601	41637151	MACS_peak_1063	148
chr13	41753916	41754438	MACS_peak_1064	188
chr13	42269773	42270214	MACS_peak_1067	148
chr13	43176323	43177002	MACS_peak_1068	249
chr13	43266629	43267212	MACS_peak_1069	179
chr13	43291169	43292017	MACS_peak_1070	501
chr13	43321258	43322167	MACS_peak_1071	860
chr13	43324905	43325647	MACS_peak_1072	142
chr13	46521950	46522875	MACS_peak_1082	445
chr13	46610680	46610946	MACS_peak_1085	193
chr13	46823423	46823761	MACS_peak_1086	192
chr13	46967577	46967991	MACS_peak_1087	196
chr13	47372352	47373040	MACS_peak_1090	179
chr13	49748327	49749025	MACS_peak_1095	212
chr13	52672939	52673688	MACS_peak_1097	267
chr13	52724014	52724344	MACS_peak_1098	173
chr13	53622113	53622680	MACS_peak_1102	144
chr13	53814722	53815548	MACS_peak_1103	247
chr13	55596177	55597243	MACS_peak_1105	761
chr13	55614251	55614817	MACS_peak_1106	269
chr13	57198834	57199241	MACS_peak_1108	147
chr13	57990338	57990989	MACS_peak_1110	354
chr13	58596759	58597428	MACS_peak_1111	842
chr13	64251256	64251913	MACS_peak_1118	811
chr13	69087649	69088312	MACS_peak_1122	390
chr13	71749519	71750235	MACS_peak_1124	254
chr13	72271244	72272055	MACS_peak_1125	365
chr13	72508136	72509130	MACS_peak_1126	572
chr13	72556808	72557580	MACS_peak_1127	1325
chr13	73435943	73436920	MACS_peak_1128	1421
chr13	74345907	74346646	MACS_peak_1129	190
chr13	77578014	77578467	MACS_peak_1133	271
chr13	78031845	78032349	MACS_peak_1134	143
chr13	80674948	80675530	MACS_peak_1135	327
chr13	81024332	81025140	MACS_peak_1138	366
chr13	81075437	81076072	MACS_peak_1139	155
chr13	81131472	81132238	MACS_peak_1141	389
chr13	81994982	81995629	MACS_peak_1144	294
chr13	81999728	82000181	MACS_peak_1145	213
chr13	82198445	82199155	MACS_peak_1146	229
chr13	82578190	82578696	MACS_peak_1147	233
chr13	89262149	89262530	MACS_peak_1151	544
chr13	89899672	89900315	MACS_peak_1152	149
chr13	90151808	90152480	MACS_peak_1153	541
chr13	90499674	90500526	MACS_peak_1154	169
chr13	91001722	91002209	MACS_peak_1155	939
chr13	91025536	91026680	MACS_peak_1156	676
chr13	93672963	93673763	MACS_peak_1159	169
chr13	93908085	93908693	MACS_peak_1161	153
chr13	94169602	94170198	MACS_peak_1162	186
chr13	98130855	98131441	MACS_peak_1168	225
chr13	99884353	99884871	MACS_peak_1171	143
chr13	100375727	100376365	MACS_peak_1172	188
chr13	102530885	102531339	MACS_peak_1175	187
chr13	103632346	103632998	MACS_peak_1177	462
[truncated: 611 more rows]
