# Supplementary material for: Sequential Binding of MEIS1 and NKX2-5 on the Popdc2 Gene: A Mechanism for Spatiotemporal Regulation of Enhancers during Cardiogenesis
Source: Cell Rep. 2015 Sep 24;13(1):183–95. doi: 10.1016/j.celrep.2015.08.065 (PMC4597108; doi:10.1016/j.celrep.2015.08.065)
Supplement: Data S4. RNA-Seq Gene Expression Data, Related to Figure 5 [file mmc5.xlsx]

## Sheet: RNAseq
Gene ID	FC ([hypo] vs [co])	Log FC ([hypo] vs [co])	FC (abs) ([hypo] vs [co])	Regulation ([hypo] vs [co])	[co](raw)	[hypo](raw)	[co](normalized)	[hypo](normalized)	Gene Symbol	Aliases	Entrez ID	Ensembl ID	GO Accession	Gene Type
58175	-1.60327	-0.681019	1.60327	down	20.2541	9.45085	0.154959	-0.52606	Rgs20	2900073E09Rik|MGC151302|MGC151306|Rgsz1	58175	ENSMUSG00000002459	GO:0004871|GO:0005096|GO:0005634|GO:0005737|GO:0005794|GO:0005886|GO:0007186|GO:0009968|GO:0016020|GO:0043547	protein-coding
170755	1.58066	0.660528	1.58066	up	2541.49	2892.21	-0.0928653	0.567663	Sgk3	2510015P22Rik|A330005P07Rik|Cisk|fy|fz	170755	ENSMUSG00000025915	GO:0000166|GO:0004672|GO:0004674|GO:0005524|GO:0005768|GO:0006468|GO:0006916|GO:0007154|GO:0016023|GO:0016301|GO:0016310|GO:0016740|GO:0016772|GO:0031410|GO:0035091	protein-coding
14859	-1.53791	-0.620973	1.53791	down	32.8933	16.1867	0.141413	-0.47956	Gsta3	Gst2-3	14859	ENSMUSG00000025934	GO:0004364|GO:0005737|GO:0008152|GO:0016740	protein-coding
170771	-1.69053	-0.757474	1.69053	down	20.44	9.89333	0.190889	-0.566585	Khdrbs2	6330586C16Rik|Slim1|Slm1	170771	ENSMUSG00000026058	GO:0003723|GO:0005070|GO:0005634|GO:0006351|GO:0006355|GO:0008143|GO:0008266|GO:0009967|GO:0017124|GO:0042169|GO:0046982	protein-coding
13518	1.56261	0.643959	1.56261	up	9417.53	11292.2	-0.180744	0.463215	Dst	2310001O04Rik|A830042E19Rik|AW554249|BP230|BPAG1-n|Bpag|Bpag1|Macf2|ah|athetoid|dt|mKIAA0728|nmf203|nmf339	13518	ENSMUSG00000026131	GO:0000226|GO:0001725|GO:0003779|GO:0005178|GO:0005509|GO:0005515|GO:0005634|GO:0005635|GO:0005737|GO:0005789|GO:0005856|GO:0005874|GO:0005925|GO:0007010|GO:0007050|GO:0007155|GO:0007409|GO:0008017|GO:0008022|GO:0008090|GO:0009611|GO:0009898|GO:0014704|GO:0015629|GO:0015630|GO:0016020|GO:0016023|GO:0030011|GO:0030018|GO:0030056|GO:0031110|GO:0031122|GO:0031252|GO:0031581|GO:0031673|GO:0033267|GO:…	protein-coding
12627	4.7482	2.24738	4.7482	up	26.5667	87.6867	-1.36495	0.882428	Cfc1	AV265756|cryptic	12627	ENSMUSG00000026124	GO:0001889|GO:0001947|GO:0003007|GO:0005576|GO:0005886|GO:0007275|GO:0007368|GO:0007369|GO:0007492|GO:0009791|GO:0009952|GO:0016020|GO:0030509|GO:0031225|GO:0048536|GO:0048546|GO:0048856|GO:0060070|GO:0060413|GO:0060460|GO:0060541	protein-coding
226970	-1.67662	-0.745554	1.67662	down	861.153	372.713	0.280735	-0.464819	Arhgef4	9330140K16Rik|Asef|ENSMUSG00000070955	226970	ENSMUSG00000037509	GO:0005085|GO:0005089|GO:0005622|GO:0005737|GO:0005829|GO:0006915|GO:0008624|GO:0019904|GO:0030032|GO:0030676|GO:0035023|GO:0035556|GO:0046847|GO:0050790	protein-coding
22637	-2.27504	-1.18589	2.27504	down	39.3133	13	0.279997	-0.905896	Zap70	70kDa|AI327364|Srk|TZK|ZAP-70|mrtle|mur	22637	ENSMUSG00000026117	GO:0001784|GO:0004672|GO:0004713|GO:0005524|GO:0005829|GO:0006468|GO:0006955|GO:0018108|GO:0035556|GO:0042101|GO:0043366|GO:0045059|GO:0045060|GO:0045061|GO:0045582|GO:0046638|GO:0046641|GO:0046777|GO:0050850|GO:0050852	protein-coding
72097	-1.56808	-0.648996	1.56808	down	847.686	386.187	0.336692	-0.312304	2010300C02Rik		72097	ENSMUSG00000026090	GO:0003674|GO:0005575|GO:0008150	protein-coding
98388	2.4055	1.26634	2.4055	up	1169.51	1957.02	-0.211686	1.05465	Chst10	AI507003|AU041319|Hnk-1st|ST	98388	ENSMUSG00000026080	GO:0005575|GO:0005794|GO:0005975|GO:0007612|GO:0007616|GO:0008146|GO:0008152|GO:0016020|GO:0016021|GO:0016051|GO:0016232|GO:0016740	protein-coding
18143	-1.76453	-0.819281	1.76453	down	77	34	0.381671	-0.437609	Npas2	MGC129355|MOP4|bHLHe9	18143	ENSMUSG00000026077	GO:0003677|GO:0003700|GO:0004871|GO:0005634|GO:0005667|GO:0006351|GO:0006355|GO:0007165|GO:0042745|GO:0045475|GO:0045944|GO:0048511|GO:0051879	protein-coding
263764	1.81685	0.861443	1.81685	up	18.8036	24.0017	-0.482788	0.378655	Creg2	A830098L22Rik	263764	ENSMUSG00000050967	GO:0003674|GO:0005576|GO:0005783|GO:0005794|GO:0008150|GO:0010181	protein-coding
226999	-2.90203	-1.53706	2.90203	down	13.6667	3.66667	0.1902	-1.34686	Slc9a2	2210416H12Rik|4932415O19Rik|AV333884|MGC124408|MGC124410|NHE2	226999	ENSMUSG00000026062	GO:0005903|GO:0006810|GO:0006811|GO:0006814|GO:0006885|GO:0008104|GO:0015297|GO:0015385|GO:0015992|GO:0016021	protein-coding
381339	-1.70817	-0.77245	1.70817	down	2244.91	938.834	0.298573	-0.473877	Tmem182	2310079P10Rik|AI414494	381339	ENSMUSG00000079588	GO:0003674|GO:0005575|GO:0008150|GO:0016020|GO:0016021	protein-coding
93690	-1.74113	-0.800025	1.74113	down	21.4333	9.76667	0.294681	-0.505344	Gpr45	9230112G11Rik|AW046772	93690	ENSMUSG00000041907	GO:0004871|GO:0004872|GO:0004930|GO:0005886|GO:0007165|GO:0007186|GO:0016020|GO:0016021	protein-coding
53945	1.53341	0.616746	1.53341	up	2800.7	3094.97	0.0173632	0.634109	Slc40a1	Dusg|Fpn1|IREG1|MTP|MTP1|Ol5|Pcm|Slc11a3|Slc39a1	53945	ENSMUSG00000025993	GO:0002260|GO:0003158|GO:0005381|GO:0005515|GO:0005886|GO:0006810|GO:0006811|GO:0006826|GO:0006915|GO:0008021|GO:0016020|GO:0016021|GO:0034755|GO:0048536|GO:0055072|GO:0060345|GO:0060586	protein-coding
20849	-1.63854	-0.712415	1.63854	down	250.3	112.107	0.363546	-0.348869	Stat4		20849	ENSMUSG00000062939	GO:0003677|GO:0003700|GO:0004871|GO:0005509|GO:0005515|GO:0005634|GO:0005737|GO:0006351|GO:0006355|GO:0006468|GO:0007165|GO:0008283|GO:0019221|GO:0043565	protein-coding
67080	-1.93032	-0.948836	1.93032	down	25.6733	9.66667	0.281617	-0.66722	1700019D03Rik	2410136C24Rik|AA410151|MGC58779	67080	ENSMUSG00000043629	GO:0003674|GO:0005575|GO:0008150	protein-coding
17700	-2.21675	-1.14845	2.21675	down	743.427	240.327	0.426187	-0.722259	Mstn	Cmpt|Gdf8|MGC124261|MGC124262|MGC124263	17700	ENSMUSG00000026100	GO:0005102|GO:0005125|GO:0005515|GO:0005576|GO:0005615|GO:0005737|GO:0007179|GO:0008083|GO:0014741|GO:0040007|GO:0045893|GO:0048632	protein-coding
212712	1.52454	0.608372	1.52454	up	103.483	114.951	-0.361547	0.246825	Satb2	mKIAA1034	212712	ENSMUSG00000038331	GO:0000118|GO:0000122|GO:0000790|GO:0001764|GO:0002076|GO:0003677|GO:0003682|GO:0003700|GO:0005515|GO:0005634|GO:0005667|GO:0005737|GO:0006338|GO:0006351|GO:0006355|GO:0007275|GO:0009880|GO:0010468|GO:0016568|GO:0043565|GO:0045944|GO:0048704|GO:0051216|GO:0060021	protein-coding
14369	1.81966	0.863665	1.81966	up	3723.23	4932.71	-0.537067	0.326599	Fzd7	Fz7	14369	ENSMUSG00000041075	GO:0001944|GO:0004871|GO:0004872|GO:0004930|GO:0005515|GO:0005737|GO:0005886|GO:0006355|GO:0006357|GO:0007165|GO:0007186|GO:0007199|GO:0007223|GO:0007275|GO:0007409|GO:0007420|GO:0008406|GO:0009790|GO:0010812|GO:0014834|GO:0016020|GO:0016021|GO:0016055|GO:0017147|GO:0019827|GO:0030165|GO:0030855|GO:0032589|GO:0033077|GO:0034446|GO:0035412|GO:0035567|GO:0042327|GO:0042666|GO:0042813|GO:0045177|GO:…	protein-coding
12487	-1.66095	-0.73201	1.66095	down	33.4267	18.3333	0.22272	-0.50929	Cd28		12487	ENSMUSG00000026012	GO:0002020|GO:0002863|GO:0005070|GO:0005829|GO:0005886|GO:0008624|GO:0009897|GO:0009967|GO:0031295|GO:0042102|GO:0042110|GO:0042803|GO:0045060|GO:0045066|GO:0045086|GO:0045121|GO:0045840|GO:0045944|GO:0046641|GO:0048304|GO:0050690	protein-coding
14367	2.02496	1.0179	2.02496	up	2001.13	2854.62	-0.152008	0.865889	Fzd5	5330434N09Rik|AI427138|Fz-5|Fz5|MGC141642|mFz5	14367	ENSMUSG00000045005	GO:0000578|GO:0001525|GO:0001944|GO:0004871|GO:0004872|GO:0004888|GO:0004930|GO:0005515|GO:0005737|GO:0005794|GO:0005886|GO:0006357|GO:0007165|GO:0007166|GO:0007186|GO:0007275|GO:0007409|GO:0007420|GO:0008285|GO:0008406|GO:0008595|GO:0009986|GO:0016020|GO:0016021|GO:0016055|GO:0017147|GO:0019901|GO:0030154|GO:0030165|GO:0031076|GO:0031077|GO:0032729|GO:0033077|GO:0042813|GO:0042995|GO:0044332|GO:…	protein-coding
227231	-2.38727	-1.25536	2.38727	down	28.6533	8.64667	0.582701	-0.672658	Cps1	4732433M03Rik|CPS|D1Ucla3	227231	ENSMUSG00000025991	GO:0000050|GO:0000166|GO:0003824|GO:0004086|GO:0004087|GO:0004175|GO:0005509|GO:0005515|GO:0005524|GO:0005543|GO:0005737|GO:0005739|GO:0005743|GO:0005759|GO:0005980|GO:0006541|GO:0006807|GO:0008152|GO:0016595|GO:0016874|GO:0019433|GO:0032403|GO:0032496|GO:0042645|GO:0043234|GO:0045909|GO:0046209|GO:0046872|GO:0055081|GO:0070409	protein-coding
16008	-1.69158	-0.75837	1.69158	down	5631.43	2401.55	0.310399	-0.447971	Igfbp2	AI255832|Igfbp-2|mIGFBP-2	16008	ENSMUSG00000039323	GO:0001558|GO:0005520|GO:0005576|GO:0005615|GO:0016324|GO:0019838|GO:0031410|GO:0031994|GO:0031995|GO:0040008|GO:0042104	protein-coding
435626	-1.82748	-0.869858	1.82748	down	107.427	42.3867	0.346107	-0.523751	Rufy4	F930048N03Rik	435626	ENSMUSG00000061815	GO:0003674|GO:0005575|GO:0008150|GO:0046872	protein-coding
241113	-1.75388	-0.810549	1.75388	down	675.48	273.743	0.212311	-0.598238	Prkag3	AMPKg3L|AMPKg3S|Amkg3|Ampkg3	241113	ENSMUSG00000006542	GO:0004679|GO:0005829|GO:0005978|GO:0006633|GO:0008610|GO:0015758|GO:0019901|GO:0031588|GO:0046320	protein-coding
22420	-1.5176	-0.601796	1.5176	down	22.6667	11.4667	0.242069	-0.359727	Wnt6	AA409270|Wnt-6	22420	ENSMUSG00000033227	GO:0000122|GO:0001658|GO:0001664|GO:0005102|GO:0005515|GO:0005576|GO:0005578|GO:0005615|GO:0005886|GO:0007165|GO:0007267|GO:0007275|GO:0009798|GO:0009887|GO:0009952|GO:0009986|GO:0010628|GO:0016055|GO:0031012|GO:0042475|GO:0045893|GO:0060070|GO:0060684|GO:0070172|GO:0072079|GO:0072080	protein-coding
74104	1.8811	0.911578	1.8811	up	2506.06	3421.27	-0.122949	0.788629	Abcb6	1200005B17Rik	74104	ENSMUSG00000026198	GO:0000166|GO:0005524|GO:0005739|GO:0005740|GO:0005741|GO:0005774|GO:0005794|GO:0005886|GO:0006200|GO:0006779|GO:0006810|GO:0008152|GO:0015086|GO:0015439|GO:0015562|GO:0015886|GO:0016020|GO:0016021|GO:0016887|GO:0017111|GO:0020037|GO:0031307|GO:0042626|GO:0055085|GO:0070574|GO:0071585	protein-coding
22145	1.69187	0.758621	1.69187	up	3717.76	4418.14	-0.0661567	0.692464	Tuba4a	M[a]4|Tuba4	22145	ENSMUSG00000026202	GO:0000166|GO:0003924|GO:0005198|GO:0005525|GO:0005576|GO:0005737|GO:0005829|GO:0005856|GO:0005874|GO:0006184|GO:0007017|GO:0007018|GO:0043234|GO:0051258	protein-coding
57814	-1.62844	-0.703489	1.62844	down	38.7	21.34	0.19409	-0.509399	Kcne4	AW487937|MiRP3	57814	ENSMUSG00000047330	GO:0005216|GO:0005244|GO:0005249|GO:0005267|GO:0006810|GO:0006811|GO:0006813|GO:0008076|GO:0016020|GO:0016021|GO:0016324|GO:0034765|GO:0071805	protein-coding
12828	-1.70676	-0.771256	1.70676	down	85.58	38.1333	0.173294	-0.597962	Col4a3	[a]3(IV)|alpha3(IV)|tumstatin	12828	ENSMUSG00000079465	GO:0005178|GO:0005201|GO:0005488|GO:0005576|GO:0005578|GO:0005581|GO:0005587|GO:0005604|GO:0006917|GO:0006919|GO:0007155|GO:0007166|GO:0008283|GO:0016525|GO:0032836	protein-coding
77629	1.63137	0.706086	1.63137	up	7715.63	9178.08	-0.379528	0.326558	Sphkap	4930544G21Rik|A930009L15Rik|AI852220|mKIAA1678	77629	ENSMUSG00000026163	GO:0003674|GO:0005575|GO:0005737|GO:0008150	protein-coding
98496	-1.56818	-0.649087	1.56818	down	354.76	160.333	0.334525	-0.314562	Pid1	5033414K04Rik|MGC90850	98496	ENSMUSG00000045658	GO:0003674|GO:0005575|GO:0005737|GO:0008150	protein-coding
71781	-3.0111	-1.59029	3.0111	down	18.8533	5.41333	0.370745	-1.21955	Slc16a14	1110004H10Rik	71781	ENSMUSG00000026220	GO:0003674|GO:0005575|GO:0005886|GO:0006810|GO:0008150|GO:0015293|GO:0016020|GO:0016021|GO:0055085	protein-coding
20684	-2.25725	-1.17457	2.25725	down	52.7133	17.3333	0.316707	-0.857859	Sp100	A430075G10Rik	20684	ENSMUSG00000026222	GO:0000122|GO:0003713|GO:0003714|GO:0005634|GO:0005730|GO:0005737|GO:0006978|GO:0008134|GO:0016605|GO:0019900|GO:0019904|GO:0032526|GO:0032897|GO:0034097|GO:0034340|GO:0034341|GO:0034399|GO:0042802|GO:0042803|GO:0043392|GO:0043433|GO:0045892|GO:0045893|GO:0051091|GO:0051271|GO:0070087	protein-coding
227326	-2.40818	-1.26794	2.40818	down	18	5.33333	0.71526	-0.552683	Gpr55	Gm218	227326	ENSMUSG00000049608	GO:0004871|GO:0004872|GO:0004930|GO:0004949|GO:0005886|GO:0005887|GO:0007165|GO:0007186|GO:0007202|GO:0016021|GO:0035025|GO:0045453|GO:0045671|GO:0070374	protein-coding
11449	-5.4431	-2.44443	5.4431	down	83.3733	11.7133	1.29916	-1.14527	Chrng	Achr-3|Acrg	11449	ENSMUSG00000026253	GO:0004872|GO:0004889|GO:0005216|GO:0005515|GO:0005886|GO:0005892|GO:0006810|GO:0006811|GO:0006812|GO:0007165|GO:0015276|GO:0016020|GO:0016021|GO:0030054|GO:0034220|GO:0042391|GO:0045202|GO:0045211	protein-coding
98363	-2.128	-1.0895	2.128	down	24.88	7.66667	0.78194	-0.307559	Efhd1	4931430I01Rik|AI452351|MGC103094|PP3051|mitocalcin	98363	ENSMUSG00000026255	GO:0003674|GO:0005509|GO:0005739|GO:0005743|GO:0031175	protein-coding
53972	1.77234	0.825658	1.77234	up	42.3467	50.2333	-0.629276	0.196383	Ngef	Tims2|ephexin	53972	ENSMUSG00000026259	GO:0005085|GO:0005089|GO:0005515|GO:0005622|GO:0005737|GO:0005829|GO:0005886|GO:0006915|GO:0007275|GO:0007399|GO:0008624|GO:0009987|GO:0016020|GO:0030154|GO:0035023|GO:0042995|GO:0050790	protein-coding
394432	-1.96719	-0.976137	1.96719	down	60.7788	22.6953	0.599303	-0.376833	Ugt1a7c	A10'|A13|Ugt1a10	394432	ENSMUSG00000054545|ENSMUSG00000089675|ENSMUSG00000089943|ENSMUSG00000089960|ENSMUSG00000090124|ENSMUSG00000090145|ENSMUSG00000090165|ENSMUSG00000090171|ENSMUSG00000090175	GO:0005624|GO:0005783|GO:0005792|GO:0006711|GO:0008152|GO:0015020|GO:0016020|GO:0016021|GO:0016740|GO:0016757|GO:0016758|GO:0019439|GO:0046226	protein-coding
171531	-1.52606	-0.609816	1.52606	down	120.371	56.4861	0.266957	-0.342859	Mlph	2210418F23Rik|5031433I09Rik|AW228792|D1Wsu84e|Slac-2a|l(1)-3Rk|l1Rk3|ln	171531	ENSMUSG00000026303	GO:0003779|GO:0005515|GO:0006605|GO:0006886|GO:0015629|GO:0017022|GO:0017137|GO:0030318|GO:0031489|GO:0032400|GO:0042470|GO:0043473|GO:0046872|GO:0051010	protein-coding
65247	1.509	0.593596	1.509	up	6450.36	6849.35	0.0949008	0.688497	Asb1	1700029O08Rik|1700054C17Rik|AI426616|AI851378|mKIAA1146	65247	ENSMUSG00000026311	GO:0003674|GO:0005575|GO:0007275|GO:0030539|GO:0035556	protein-coding
64095	-1.76249	-0.817617	1.76249	down	66.3333	28.55	0.168963	-0.648654	Gpr35	KPG_007	64095	ENSMUSG00000026271	GO:0004871|GO:0004872|GO:0004930|GO:0005886|GO:0005887|GO:0007165|GO:0007186|GO:0016020|GO:0016021	protein-coding
208777	-1.69418	-0.760591	1.69418	down	416.427	179.807	0.43649	-0.324101	Sned1	6720455I24Rik|AI197264|AI642697|D430044C15Rik|SST3|Snep	208777	ENSMUSG00000047793	GO:0003674|GO:0005509|GO:0005575|GO:0005576|GO:0007160|GO:0008150	protein-coding
18484	-1.59212	-0.670952	1.59212	down	153072	69439.4	0.212372	-0.458579	Pam	PHM	18484	ENSMUSG00000026335	GO:0003824|GO:0004497|GO:0004504|GO:0004598|GO:0005507|GO:0005515|GO:0005624|GO:0005829|GO:0005887|GO:0006518|GO:0008152|GO:0009268|GO:0009987|GO:0016020|GO:0016021|GO:0016491|GO:0016715|GO:0016829|GO:0030141|GO:0031410|GO:0031418|GO:0042493|GO:0043204|GO:0046872|GO:0055114	protein-coding
241175	1.97889	0.984692	1.97889	up	703.324	932.979	-0.482582	0.502111	Cntnap5b	C230078M14Rik|Caspr5-2	241175	ENSMUSG00000067028	GO:0005102|GO:0007155|GO:0007165|GO:0016020|GO:0016021	protein-coding
71869	-2.01693	-1.01216	2.01693	down	19.8533	9.33333	0.239876	-0.772287	Serpinb12	2300003F07Rik|4833409F13Rik	71869	ENSMUSG00000059956	GO:0004867|GO:0005575|GO:0005737|GO:0010466|GO:0010951|GO:0030162|GO:0030414	protein-coding
241197	-1.50434	-0.589133	1.50434	down	32.6667	15	0.533178	-0.0559551	Serpinb10-ps	9830131G07|BB233602|Serpinb10	241197	ENSMUSG00000084953|ENSMUSG00000091143		protein-coding
68428	1.77404	0.827039	1.77404	up	4339.97	5433.97	-0.0866213	0.740417	Steap3	1010001D01Rik|Tsap6|pHyde	68428	ENSMUSG00000026389	GO:0000293|GO:0005488|GO:0005506|GO:0005768|GO:0005771|GO:0005886|GO:0006810|GO:0006811|GO:0006826|GO:0006915|GO:0006917|GO:0007049|GO:0009055|GO:0009306|GO:0016020|GO:0016021|GO:0016491|GO:0033572|GO:0046872|GO:0050660|GO:0055072|GO:0055114	protein-coding
266645	2.36283	1.24051	2.36283	up	268.122	434.956	-0.215857	1.02466	Acmsd		266645	ENSMUSG00000026348	GO:0001760|GO:0003824|GO:0005625|GO:0005829|GO:0008152|GO:0016829|GO:0016831|GO:0046872|GO:0046874	protein-coding
226418	1.56872	0.649588	1.56872	up	1134.23	1247.84	0.0803932	0.729981	Yod1	9930028C20Rik|Hshin7	226418	ENSMUSG00000046404	GO:0004843|GO:0005575|GO:0005622|GO:0006986|GO:0008152|GO:0008233|GO:0008234|GO:0008270|GO:0016787|GO:0030433|GO:0030968|GO:0046872|GO:0070536|GO:0071108	protein-coding
212439	1.70116	0.766518	1.70116	up	300.36	349.547	-0.124151	0.642367	AA986860	E030025M07|MGC156398|Sarg	212439	ENSMUSG00000042510	GO:0003674|GO:0004872|GO:0005575|GO:0005737|GO:0007165|GO:0008150	protein-coding
64435	-1.5079	-0.592539	1.5079	down	31.54	16.1933	0.0560206	-0.536518	Fcamr	MGC129330|MGC129331	64435	ENSMUSG00000026415	GO:0001791|GO:0004872|GO:0004888|GO:0005886|GO:0006955|GO:0007165|GO:0016020|GO:0016021|GO:0019862	protein-coding
69169	-1.83883	-0.878785	1.83883	down	28.1133	11.38	0.255688	-0.623098	Faim3	1810037B05Rik|MGC144825|MGC144826|Toso	69169	ENSMUSG00000042474	GO:0016020|GO:0016021	protein-coding
56489	-1.50609	-0.590812	1.50609	down	501.687	238.86	0.205935	-0.384878	Ikbke	AW558201|IKK-i|IKKepsilon|Ikki	56489	ENSMUSG00000042349	GO:0000166|GO:0002756|GO:0004704|GO:0005524|GO:0005634|GO:0005737|GO:0005829|GO:0006468|GO:0008384|GO:0008630|GO:0010008|GO:0016301|GO:0016310|GO:0016605	protein-coding
21367	1.60795	0.685226	1.60795	up	60.9813	72.068	-0.335041	0.350186	Cntn2	D130012K04Rik|TAG-1|Tax	21367	ENSMUSG00000053024	GO:0000226|GO:0001764|GO:0001948|GO:0005515|GO:0005886|GO:0007155|GO:0007160|GO:0007409|GO:0007411|GO:0007413|GO:0007612|GO:0007628|GO:0008076|GO:0009986|GO:0010769|GO:0010954|GO:0016020|GO:0021853|GO:0022010|GO:0030246|GO:0030424|GO:0031133|GO:0031175|GO:0031225|GO:0031623|GO:0033268|GO:0034613|GO:0043005|GO:0043025|GO:0043209|GO:0043621|GO:0044224|GO:0044456|GO:0045163|GO:0045665|GO:0048168|GO:…	protein-coding
269120	-1.77738	-0.829756	1.77738	down	77.0867	33.5467	0.221289	-0.608466	Optc	MGC117622	269120	ENSMUSG00000010311	GO:0003674|GO:0005575|GO:0008150	protein-coding
116847	-1.57329	-0.65378	1.57329	down	229.28	105.653	0.304594	-0.349186	Prelp	7330409J17Rik|SLRR2A	116847	ENSMUSG00000041577	GO:0005576|GO:0005578|GO:0007569|GO:0008201	protein-coding
53311	2.04761	1.03394	2.04761	up	39.5313	59.5537	-0.594885	0.439054	Mybph	AI385643|MGC144854|MGC144855|MyBP-H	53311	ENSMUSG00000042451	GO:0003674|GO:0005575|GO:0007155|GO:0008150|GO:0032982	protein-coding
17928	3.08957	1.6274	3.08957	up	23	76.4067	-0.290423	1.33698	Myog	MYF4|bHLHc3|myo	17928	ENSMUSG00000026459	GO:0001503|GO:0003677|GO:0003700|GO:0003705|GO:0005634|GO:0005654|GO:0006355|GO:0007275|GO:0007517|GO:0007519|GO:0030154|GO:0045893|GO:0045944|GO:0048741|GO:0051149|GO:0071285|GO:0071363	protein-coding
20980	1.78363	0.834813	1.78363	up	34.78	43.6167	-0.241029	0.593783	Syt2	KIAA4194|R74640|mKIAA4194	20980	ENSMUSG00000026452	GO:0005215|GO:0005509|GO:0005515|GO:0005544|GO:0005886|GO:0006810|GO:0008021|GO:0016020|GO:0016021|GO:0030054|GO:0030666|GO:0031410|GO:0042598|GO:0043231|GO:0045202|GO:0046872	protein-coding
329252	2.80115	1.48602	2.80115	up	141.82	291.98	-0.684696	0.801326	Lgr6	A530037C04Rik|D830026M09	329252	ENSMUSG00000042793	GO:0003674|GO:0004871|GO:0004872|GO:0004930|GO:0005575|GO:0005886|GO:0007165|GO:0007186|GO:0008150|GO:0016020|GO:0016021|GO:0016500	protein-coding
93689	1.83134	0.872899	1.83134	up	593.113	790.193	-0.547999	0.3249	Lmod1	9530015K06Rik|SM-Lmod	93689	ENSMUSG00000048096	GO:0003674|GO:0005523|GO:0005737|GO:0005856|GO:0006936	protein-coding
381293	1.55974	0.641303	1.55974	up	2975.06	3382.36	-0.126085	0.515218	Kif14	D1Ertd367e|E130203M01|MGC189899	381293	ENSMUSG00000041498	GO:0000166|GO:0005524|GO:0005874	protein-coding
16876	1.57578	0.65607	1.57578	up	256.222	295.675	-0.513872	0.142198	Lhx9	3110009O07Rik|BB104635|LH2B	16876	ENSMUSG00000019230	GO:0003677|GO:0003700|GO:0005515|GO:0005634|GO:0006355|GO:0008270|GO:0008283|GO:0008584|GO:0008585|GO:0035262|GO:0043565|GO:0046872	protein-coding
170788	-1.59831	-0.676547	1.59831	down	156.4	70.26	0.289484	-0.387063	Crb1	7530426H14Rik|A930008G09Rik	170788	ENSMUSG00000063681	GO:0003674|GO:0005575|GO:0016044|GO:0042462	protein-coding
545366	-2.00611	-1.0044	2.00611	down	39.0444	15.5378	0.17876	-0.82564	BC026782	Cfhrb_4/2	545366	ENSMUSG00000033898		protein-coding
96875	1.73295	0.793226	1.73295	up	25.2031	33.3439	-0.321087	0.47214	Prg4	CACP|DOL54|JCAP|MGC161183|MSF|SZP|lubricin	96875	ENSMUSG00000006014	GO:0005044|GO:0005576|GO:0006955|GO:0007165|GO:0030247	protein-coding
63913	-1.50414	-0.588939	1.50414	down	1003.97	483.527	0.219831	-0.369107	Fam129a	AI256368|AU019833|Niban	63913	ENSMUSG00000026483	GO:0001933|GO:0001934|GO:0003674|GO:0005634|GO:0005737|GO:0005886|GO:0006417|GO:0006950|GO:0034976|GO:0045727	protein-coding
16782	-2.2383	-1.1624	2.2383	down	1454.82	465.52	0.566662	-0.59574	Lamc2	AA589349	16782	ENSMUSG00000026479	GO:0005515|GO:0005576|GO:0005578|GO:0005604|GO:0005607|GO:0005610|GO:0005615|GO:0005624|GO:0005625|GO:0005938|GO:0008201|GO:0031581|GO:0048471	protein-coding
67792	-1.689	-0.756173	1.689	down	338.8	147.56	0.35221	-0.403963	Rgs8	6530413N01Rik	67792	ENSMUSG00000042671	GO:0004871|GO:0005096|GO:0005737|GO:0005886|GO:0007186|GO:0009968|GO:0043547	protein-coding
15064	-1.7316	-0.792104	1.7316	down	501.6	206.947	0.498865	-0.293239	Mr1	H2ls	15064	ENSMUSG00000026471	GO:0002474|GO:0005783|GO:0006955|GO:0016020|GO:0016021|GO:0019882|GO:0042612	protein-coding
30935	-1.55081	-0.633021	1.55081	down	525.673	247.98	0.41221	-0.220811	Tor3a	Adir	30935	ENSMUSG00000060519	GO:0000166|GO:0003855|GO:0005524|GO:0005737|GO:0005783|GO:0051085	protein-coding
240843	-1.62965	-0.704564	1.62965	down	134.687	61.8667	0.358435	-0.346129	Fam5b	6430517E21Rik|BB361039|mKIAA1747	240843	ENSMUSG00000004031	GO:0003674|GO:0005576|GO:0005783|GO:0030425|GO:0043025|GO:0045786	protein-coding
23850	-1.6232	-0.698843	1.6232	down	73.1267	33.6667	0.284736	-0.414107	Pappa2	PAPP-A2|PLAC3|Pappe	23850	ENSMUSG00000073530	GO:0004222|GO:0005575|GO:0006508|GO:0008237	protein-coding
67647	1.57762	0.657749	1.57762	up	1043.12	1195.27	-0.100753	0.556995	4930523C07Rik		67647	ENSMUSG00000090394	GO:0003674|GO:0005575|GO:0008150	protein-coding
55990	-2.83114	-1.50139	2.83114	down	49.5333	15.3933	0.34547	-1.15592	Fmo2	2310008D08Rik|2310042I22Rik|AW107733|MGC28212	55990	ENSMUSG00000040170	GO:0004497|GO:0004499|GO:0005783|GO:0005789|GO:0005792|GO:0006082|GO:0006739|GO:0006805|GO:0009404|GO:0016020|GO:0016021|GO:0016491|GO:0017144|GO:0031227|GO:0044189|GO:0050660|GO:0050661|GO:0055114|GO:0070995|GO:0072592	protein-coding
20339	-1.66776	-0.737909	1.66776	down	36.0667	16	0.464064	-0.273844	Sele	CD62E|E-selectin|Elam	20339	ENSMUSG00000026582	GO:0002092|GO:0002687|GO:0004888|GO:0005488|GO:0005529|GO:0005615|GO:0005901|GO:0005905|GO:0006954|GO:0007155|GO:0007157|GO:0007159|GO:0007165|GO:0007202|GO:0016020|GO:0016021|GO:0030029|GO:0030863|GO:0033691|GO:0043274|GO:0045121|GO:0048471|GO:0050901|GO:0070492|GO:0070555	protein-coding
56429	-1.96601	-0.975273	1.96601	down	111.733	39.14	0.566581	-0.408692	Dpt	1810032B19Rik|5033416F05Rik|EQ-1|Eq1	56429	ENSMUSG00000026574	GO:0003674|GO:0005576|GO:0005578|GO:0005615|GO:0007155|GO:0008285|GO:0030199	protein-coding
59290	1.87343	0.905683	1.87343	up	14	18.4067	-0.766576	0.139107	Gpa33	2010310L10Rik|2210401D16Rik|BB116197	59290	ENSMUSG00000000544	GO:0005886|GO:0016020|GO:0016021	protein-coding
66447	1.70382	0.768773	1.70382	up	6557.97	7856.68	-0.130887	0.637886	Mgst3	2010012L10Rik|2010306B17Rik|2700004G04Rik|AA516734|GST-III	66447	ENSMUSG00000026688	GO:0002540|GO:0004364|GO:0004602|GO:0005783|GO:0005792|GO:0008152|GO:0016020|GO:0016021|GO:0016740|GO:0019370	protein-coding
110648	2.29404	1.19789	2.29404	up	4860.83	7318.11	-0.0584494	1.13944	Lmx1a	Lmx1.1|MGC129356|MGC129357|dr|dreher|sst	110648	ENSMUSG00000026686	GO:0001558|GO:0003677|GO:0003700|GO:0005634|GO:0006351|GO:0006355|GO:0007275|GO:0007411|GO:0007417|GO:0007420|GO:0008270|GO:0010468|GO:0021542|GO:0021549|GO:0021766|GO:0021953|GO:0030182|GO:0043565|GO:0045665|GO:0046872	protein-coding
19737	1.95048	0.963827	1.95048	up	5861.72	3852.64	-1.1995	-0.235669	Rgs5	1110070A02Rik	19737	ENSMUSG00000026678	GO:0004871|GO:0005096|GO:0005737|GO:0005886|GO:0007165|GO:0007186|GO:0009968|GO:0043547	protein-coding
11807	-1.89917	-0.925371	1.89917	down	175.827	64.2733	0.752421	-0.17295	Apoa2	Alp-2|ApoA-II|ApoAII|Apoa-2|Hdl-1	11807	ENSMUSG00000005681	GO:0002740|GO:0005319|GO:0005543|GO:0005576|GO:0005615|GO:0005788|GO:0006457|GO:0006631|GO:0006656|GO:0006810|GO:0006869|GO:0008035|GO:0008203|GO:0008289|GO:0009395|GO:0009749|GO:0010873|GO:0010903|GO:0015485|GO:0015759|GO:0017127|GO:0030300|GO:0030301|GO:0031100|GO:0031210|GO:0031647|GO:0032375|GO:0033344|GO:0033700|GO:0034190|GO:0034361|GO:0034364|GO:0034366|GO:0034370|GO:0034374|GO:0034375|GO:…	protein-coding
71740	2.0008	1.00058	2.0008	up	16.6562	20.45	-0.688196	0.31238	Pvrl4	1200017F15Rik|Prr4	71740	ENSMUSG00000006411	GO:0005886|GO:0005912|GO:0007155|GO:0016020|GO:0016021|GO:0016337|GO:0030054	protein-coding
12506	-1.51566	-0.599943	1.51566	down	28.4867	15.3867	0.197206	-0.402736	Cd48	AI449234|AW610730|BCM1|BLAST|BLAST-1|BLAST1|Bcm-1|MEM-102|SLAMF2|Sgp-60	12506	ENSMUSG00000015355	GO:0003823|GO:0005515|GO:0005886|GO:0007165|GO:0009897|GO:0016020|GO:0031225|GO:0042110|GO:0043234|GO:0043499|GO:0045121|GO:0045576|GO:0046658|GO:0051789	protein-coding
27218	-1.54171	-0.62453	1.54171	down	106.633	47.68	0.850837	0.226307	Slamf1	4933415F16|AA177906|CD150|CDw150|ESTM51|IPO-3|MGC151472|MGC151476|Slam	27218	ENSMUSG00000015316	GO:0004872|GO:0005515|GO:0005886|GO:0007165|GO:0009897|GO:0009986|GO:0016020|GO:0016021|GO:0046649	protein-coding
12523	-1.51723	-0.601438	1.51723	down	258.313	126.92	0.243617	-0.357822	Cd84	A130013D22Rik|CDw84|SLAMF5	12523	ENSMUSG00000038147	GO:0004872|GO:0005886|GO:0007155|GO:0007165|GO:0016020|GO:0016021	protein-coding
98365	1.91183	0.934957	1.91183	up	53.3667	74.18	-0.703359	0.231597	Slamf9	2310026I04Rik|AI462096|CD2F-10|CD84-H1|Cd2f10|SF2001	98365	ENSMUSG00000026548	GO:0003674|GO:0005575|GO:0008150|GO:0016020|GO:0016021	protein-coding
15951	-2.24037	-1.16374	2.24037	down	107.507	35.8489	0.507353	-0.656387	Ifi204	Ifi16|p204	15951	ENSMUSG00000073489	GO:0003690|GO:0003712|GO:0005515|GO:0005634|GO:0005654|GO:0005730|GO:0005737|GO:0006357|GO:0016607|GO:0030224|GO:0035458|GO:0042771|GO:0045669|GO:0045892	protein-coding
100040462	-1.64618	-0.719124	1.64618	down	144.739	61.3833	0.527017	-0.192107	Mndal	Gm2785	100040462	ENSMUSG00000090272	GO:0005634|GO:0030308|GO:0040008	protein-coding
381308	-1.72861	-0.789611	1.72861	down	196.193	80.6711	0.343025	-0.446587	Mnda	A730048F03|Ifi205b	381308	ENSMUSG00000026536	GO:0003674|GO:0005634|GO:0008150|GO:0016607|GO:0034399	protein-coding
226695	-1.81457	-0.859628	1.81457	down	196.841	78.0389	0.33487	-0.524758	Ifi205	D3|D3cDNA|Ifi205a	226695	ENSMUSG00000054203	GO:0003690|GO:0005634|GO:0006351|GO:0006355|GO:0035458	protein-coding
258302	1.67433	0.743583	1.67433	up	31.66	35.4933	-0.132955	0.610628	Olfr420	MOR105-10	258302	ENSMUSG00000055033	GO:0004871|GO:0004872|GO:0004930|GO:0004984|GO:0007165|GO:0007186|GO:0007608|GO:0016021	protein-coding
20739	2.58928	1.37255	2.58928	up	13342.6	21958.7	-0.220363	1.15219	Spna1	AF093576|AI451697|Spna-1|Spta1|ha|ihj|nmf4|sph	20739	ENSMUSG00000026532	GO:0003674|GO:0003779|GO:0005509|GO:0005737|GO:0005829|GO:0005856|GO:0006779|GO:0008091|GO:0008360|GO:0014731|GO:0016020|GO:0030097|GO:0030863|GO:0032437|GO:0051693	protein-coding
319455	-1.59371	-0.672385	1.59371	down	93.0733	41.77	0.349307	-0.323079	Pld5	B230365F16Rik	319455	ENSMUSG00000055214	GO:0003674|GO:0003824|GO:0005575|GO:0008150|GO:0008152|GO:0016020|GO:0016021	protein-coding
381310.chr1.2	1.70529	0.770016	1.70529	up	38.6533	45.6467	-0.695462	0.074554	6330403A02Rik	R75555	381310	ENSMUSG00000053963	GO:0003674|GO:0005575|GO:0008150|GO:0016020|GO:0016021	protein-coding
320202	2.14188	1.09888	2.14188	up	27.9967	45.34	-0.351625	0.747255	Lefty2	6030463A22Rik|AV214969|Ebaf|Lefta|Leftb|MGC98569	320202	ENSMUSG00000066652	GO:0005125|GO:0005160|GO:0005576|GO:0005615|GO:0007275|GO:0008083|GO:0016049|GO:0040007	protein-coding
69051	1.59662	0.675018	1.59662	up	3776.3	4376.17	-0.103478	0.57154	Pycr2	1810018M05Rik|Leftb|P5cr2	69051	ENSMUSG00000026520	GO:0004735|GO:0005488|GO:0005737|GO:0006561|GO:0008652|GO:0016491|GO:0055114	protein-coding
13590	1.73403	0.79413	1.73403	up	97.4967	121.307	-0.0343812	0.759749	Lefty1	AI450052|Ebaf|Leftb|Stra3|Tgfb4|lefty|lefty-1	13590	ENSMUSG00000038793	GO:0005125|GO:0005160|GO:0005576|GO:0005615|GO:0007275|GO:0008083|GO:0008285|GO:0009948|GO:0016049|GO:0032526|GO:0040007|GO:0042074	protein-coding
13849	-1.52219	-0.606147	1.52219	down	357.24	167.14	0.260396	-0.345751	Ephx1	AI195553|Eph-1|Eph1|mEH	13849	ENSMUSG00000038776	GO:0004301|GO:0005792|GO:0006725|GO:0008152|GO:0014070|GO:0016787|GO:0019899	protein-coding
403180	-1.81452	-0.859587	1.81452	down	27	10	0.311164	-0.548423	Ccdc121	6530421E24Rik|Gm755	403180	ENSMUSG00000050625	GO:0003674|GO:0005575|GO:0008150	protein-coding
226777	-1.70516	-0.76991	1.70516	down	1297.84	546.98	0.181017	-0.588893	C130074G19Rik		226777	ENSMUSG00000039349	GO:0003674|GO:0005575|GO:0008150|GO:0016020|GO:0016021	protein-coding
226781	2.37983	1.25086	2.37983	up	4935.66	7607.78	-0.213201	1.03766	Slc30a10	E130106K10Rik|Gm212|MGC118559	226781	ENSMUSG00000026614	GO:0003674|GO:0005575|GO:0005886|GO:0006810|GO:0006811|GO:0006812|GO:0006829|GO:0008150|GO:0008324|GO:0016020|GO:0016021|GO:0034220|GO:0055085	protein-coding
22283	3.5772	1.83883	3.5772	up	8.46	18.9	-1.07045	0.768378	Ush2a	A930011D15Rik|A930037M10Rik|Gm676|Gm983|Mush2a|Usherin	22283	ENSMUSG00000026609	GO:0002142|GO:0005515|GO:0005518|GO:0005576|GO:0005604|GO:0005737|GO:0005886|GO:0007601|GO:0007605|GO:0016020|GO:0016021|GO:0016324|GO:0017022|GO:0032421|GO:0042995|GO:0045494|GO:0048496|GO:0050896|GO:0050953|GO:0060113	protein-coding
226844	1.65816	0.729582	1.65816	up	1671.87	1991.03	-0.0954297	0.634152	Mfsd7b	9630055N22Rik|FLVCR|Flvcr1	226844	ENSMUSG00000066595	GO:0001701|GO:0005575|GO:0015232|GO:0015886|GO:0030218|GO:0035108|GO:0035264|GO:0042733|GO:0046620|GO:0048536|GO:0060323|GO:0097037	protein-coding
329324	1.71209	0.775759	1.71209	up	258.673	323.893	-0.184265	0.591494	Syt14	B230320I09Rik|sytXIV	329324	ENSMUSG00000016200	GO:0005543|GO:0005544|GO:0008150|GO:0016020|GO:0016021|GO:0042803|GO:0046982	protein-coding
15483	-2.59432	-1.37536	2.59432	down	77.36	22	0.485429	-0.889929	Hsd11b1		15483	ENSMUSG00000016194	GO:0003845|GO:0005488|GO:0005496|GO:0005737|GO:0005783|GO:0005789|GO:0005791|GO:0005792|GO:0006629|GO:0006704|GO:0006713|GO:0008152|GO:0008202|GO:0016020|GO:0016021|GO:0016491|GO:0030324|GO:0031965|GO:0043456|GO:0045177|GO:0050661|GO:0055114|GO:0070524	protein-coding
14373	-1.56507	-0.646228	1.56507	down	1353.01	625.92	0.210022	-0.436206	G0s2	AI255151|AV006465|MGC151415|MGC151417	14373	ENSMUSG00000009633	GO:0007049	protein-coding
16780	-1.68858	-0.755812	1.68858	down	248.28	106.92	0.345969	-0.409843	Lamb3		16780	ENSMUSG00000026639	GO:0005576|GO:0005604|GO:0005610|GO:0031581|GO:0032403|GO:0050873	protein-coding
74186	-2.06938	-1.0492	2.06938	down	1904.4	647.167	0.444911	-0.60429	Ccdc3	2310045O21Rik	74186	ENSMUSG00000026676	GO:0003674|GO:0005576|GO:0005783|GO:0008150	protein-coding
227541	1.92105	0.941896	1.92105	up	14435.4	19512.9	-0.458016	0.48388	Camk1d	A630059D12Rik|CKLiK|CaMKIdelta|E030025C11Rik	227541	ENSMUSG00000039145	GO:0000166|GO:0003824|GO:0004672|GO:0004674|GO:0004683|GO:0005516|GO:0005524|GO:0005634|GO:0005737|GO:0006468|GO:0008152|GO:0016301|GO:0016310|GO:0016740|GO:0016772|GO:0042981	protein-coding
19212	-1.58782	-0.667048	1.58782	down	3093.43	1412.03	0.360658	-0.30639	Pter	AI790318|Mpr56-1	19212	ENSMUSG00000026730	GO:0003674|GO:0005575|GO:0008150|GO:0008270|GO:0009056|GO:0016787|GO:0016788|GO:0046872	protein-coding
227580	-3.56622	-1.8344	3.56622	down	203.174	42.0598	0.964199	-0.870198	C1ql3	1110065A22Rik|AI661623|C1ql|C1qtnf13|K100	227580	ENSMUSG00000049630	GO:0005515|GO:0005575|GO:0005576|GO:0005581|GO:0008150	protein-coding
625286	2.50689	1.3259	2.50689	up	16.7367	23.6667	-0.736891	0.589007	Fam23a	2010003H20Rik|Gm613	625286	ENSMUSG00000061531	GO:0003674|GO:0005575|GO:0008150|GO:0016020|GO:0016021	protein-coding
17533	-1.96373	-0.973597	1.96373	down	743.293	287.447	0.514923	-0.458674	Mrc1	AW259686|CD206|MR	17533	ENSMUSG00000026712	GO:0004872|GO:0004888|GO:0005488|GO:0005529|GO:0005537|GO:0005768|GO:0005886|GO:0006897|GO:0006898|GO:0007165|GO:0009986|GO:0010008|GO:0016020|GO:0016021	protein-coding
71435	1.52938	0.612949	1.52938	up	18966.8	20622.1	-0.24889	0.364059	Arhgap21	5530401C11Rik|AA416458|ARHGAP10	71435	ENSMUSG00000036591	GO:0003674|GO:0005096|GO:0005575|GO:0005622|GO:0005737|GO:0005794|GO:0005856|GO:0007165|GO:0008150|GO:0016020|GO:0030054|GO:0031410|GO:0043547	protein-coding
14417	1.91612	0.938191	1.91612	up	53.7938	76.4512	-0.331675	0.606517	Gad2	6330404F12Rik|GAD(65)|GAD65|Gad-2	14417	ENSMUSG00000026787	GO:0003824|GO:0004351|GO:0005737|GO:0005794|GO:0005886|GO:0006540|GO:0016020|GO:0016829|GO:0016831|GO:0019752|GO:0030054|GO:0030170|GO:0030424|GO:0030672|GO:0031225|GO:0031410|GO:0042136|GO:0045202|GO:0048471|GO:0061202	protein-coding
12287	1.65422	0.726153	1.65422	up	69.54	82.5667	-0.499026	0.227126	Cacna1b	AW050276|AW060892|AW822256|Cav2.2|Cchn1a|alpha(1B)	12287	ENSMUSG00000004113	GO:0000166|GO:0001956|GO:0005216|GO:0005244|GO:0005245|GO:0005262|GO:0005515|GO:0005524|GO:0005886|GO:0005891|GO:0006810|GO:0006811|GO:0006816|GO:0007269|GO:0007626|GO:0008016|GO:0008022|GO:0008217|GO:0014070|GO:0016020|GO:0016021|GO:0019717|GO:0030425|GO:0033574|GO:0034765|GO:0043025|GO:0043198|GO:0043679|GO:0048265|GO:0051925|GO:0055085|GO:0070588	protein-coding
69454	-1.63744	-0.711441	1.63744	down	45.1	21.2	0.156294	-0.555147	Clic3	2300003G24Rik	69454	ENSMUSG00000015093	GO:0005216|GO:0005244|GO:0005247|GO:0005254|GO:0005634|GO:0005737|GO:0006810|GO:0006811|GO:0006821|GO:0016020|GO:0016021|GO:0034220|GO:0034707|GO:0034765|GO:0044070	protein-coding
381353	-1.51719	-0.601404	1.51719	down	52.6333	25.7467	0.270724	-0.33068	Gm996	MGC69896	381353	ENSMUSG00000029419	GO:0003674|GO:0005575|GO:0008150	protein-coding
14133	-2.39022	-1.25714	2.39022	down	40.6667	12.0467	0.801	-0.456144	Fcna	Fcn1	14133	ENSMUSG00000026938	GO:0005102|GO:0005529|GO:0005576|GO:0005581|GO:0005615|GO:0007165	protein-coding
98766	1.57358	0.65405	1.57358	up	10299.3	11594.5	-0.127706	0.526344	Ubac1	1110033G07Rik|AA407978|GBDR1|Gdbr1|Ubadc1	98766	ENSMUSG00000036352	GO:0003674|GO:0005737|GO:0005794|GO:0005886|GO:0008150	protein-coding
16871	1.82302	0.866331	1.82302	up	14.8933	18.6333	-0.435144	0.431188	Lhx3	Lim3|P-LIM|mLIM3|mLim-3	16871	ENSMUSG00000026934	GO:0000988|GO:0003677|GO:0003700|GO:0005515|GO:0005622|GO:0005634|GO:0005667|GO:0006351|GO:0006355|GO:0008045|GO:0008270|GO:0009953|GO:0021526|GO:0021983|GO:0030154|GO:0043066|GO:0043565|GO:0045944|GO:0046872	protein-coding
329366	-1.57534	-0.655659	1.57534	down	23.08	10.5733	0.113211	-0.542448	4932418E24Rik		329366	ENSMUSG00000048038	GO:0003674|GO:0005575|GO:0008150	protein-coding
14582	3.71609	1.89379	3.71609	up	882.4	2153.31	-0.577824	1.31596	Gfi1b	Gfi-1B	14582	ENSMUSG00000026815	GO:0003676|GO:0003677|GO:0005622|GO:0005634|GO:0006351|GO:0006355|GO:0007275|GO:0008270|GO:0046872	protein-coding
69987	1.82034	0.864206	1.82034	up	97.7267	124.027	-0.481804	0.382401	1700026L06Rik	MGC58459	69987	ENSMUSG00000026809	GO:0003674|GO:0005575|GO:0008150	protein-coding
329375	-1.71286	-0.776409	1.71286	down	22.28	10.1667	-0.0969437	-0.873352	1700101E01Rik	Gm823	329375	ENSMUSG00000079502	GO:0003674|GO:0005575|GO:0008150	protein-coding
227696	-1.64445	-0.717608	1.64445	down	586.76	256.607	0.129212	-0.588396	Phyhd1	MGC49146	227696	ENSMUSG00000079484	GO:0003674|GO:0005575|GO:0008150|GO:0016491|GO:0016702|GO:0046872|GO:0055114	protein-coding
77996	-2.37281	-1.2466	2.37281	down	11.94	3.78667	0.628528	-0.61807	D730039F16Rik		77996	ENSMUSG00000026870	GO:0003674|GO:0005575|GO:0008150	protein-coding
22029	-1.92237	-0.942887	1.92237	down	73.7267	27.8667	0.219161	-0.723727	Traf1	4732496E14Rik	22029	ENSMUSG00000026875	GO:0004872|GO:0005515|GO:0042981|GO:0051092	protein-coding
19224	-1.54949	-0.631789	1.54949	down	2613.45	1218.19	0.256272	-0.375517	Ptgs1	COX1|Cox-1|Cox-3|Pghs1	19224	ENSMUSG00000047250	GO:0001516|GO:0001750|GO:0004601|GO:0004666|GO:0005634|GO:0005635|GO:0005737|GO:0005783|GO:0005792|GO:0005794|GO:0005886|GO:0006633|GO:0006693|GO:0006979|GO:0008217|GO:0008289|GO:0008610|GO:0010700|GO:0016020|GO:0016491|GO:0016702|GO:0019371|GO:0020037|GO:0032811|GO:0042127|GO:0043231|GO:0044444|GO:0045907|GO:0045987|GO:0046872|GO:0055114	protein-coding
338346	-1.63955	-0.713298	1.63955	down	45.86	20.0867	0.163975	-0.549323	Gpr21	C230004C13Rik|MGC130598	338346	ENSMUSG00000053164	GO:0003674|GO:0004871|GO:0004872|GO:0004930|GO:0005575|GO:0005886|GO:0007165|GO:0007186|GO:0008150|GO:0016020|GO:0016021	protein-coding
16870	1.75068	0.807918	1.75068	up	105.56	137.807	-0.257632	0.550286	Lhx2	LH2A|Lh-2|Lim2|ap|apterous	16870	ENSMUSG00000000247	GO:0000988|GO:0001843|GO:0003677|GO:0003700|GO:0005515|GO:0005622|GO:0005634|GO:0006351|GO:0006355|GO:0007399|GO:0007411|GO:0007420|GO:0007498|GO:0008270|GO:0009953|GO:0021537|GO:0021978|GO:0022008|GO:0030182|GO:0043565|GO:0045944|GO:0046872|GO:0048646|GO:2000678	protein-coding
241327	-1.59422	-0.672855	1.59422	down	1013.39	463.453	0.189965	-0.48289	Olfml2a	4932431K08Rik|FLJ00237|mFLJ00237	241327	ENSMUSG00000046618	GO:0005576|GO:0030198|GO:0031012|GO:0042803|GO:0050840	protein-coding
76117	-1.65001	-0.722477	1.65001	down	48.6667	21.6333	0.460196	-0.262281	Arhgap15	5830480G12Rik	76117	ENSMUSG00000049744	GO:0005096|GO:0005575|GO:0005622|GO:0005737|GO:0007165|GO:0008360|GO:0016020|GO:0030675|GO:0032855|GO:0043547	protein-coding
16574	1.50677	0.591462	1.50677	up	240.333	259.093	-0.363551	0.227911	Kif5c	KINN|Khc|NKHC|NKHC2	16574	ENSMUSG00000026764	GO:0000166|GO:0003777|GO:0005515|GO:0005524|GO:0005737|GO:0005871|GO:0005874|GO:0008045|GO:0008152|GO:0034190|GO:0035253|GO:0043005	protein-coding
71897	-1.65411	-0.726053	1.65411	down	250.887	111.16	0.165638	-0.560415	Lypd6b	2310010M24Rik|AW049525|MGC143485	71897	ENSMUSG00000026765	GO:0003674|GO:0005575|GO:0005886|GO:0008150|GO:0016020|GO:0031225	protein-coding
12298	-1.54334	-0.626059	1.54334	down	218.62	100.887	0.281254	-0.344805	Cacnb4	3110038O15Rik|Cchb4|MGC31529|lethargic|lh	12298	ENSMUSG00000017412	GO:0005216|GO:0005244|GO:0005245|GO:0005262|GO:0005515|GO:0005829|GO:0005886|GO:0005891|GO:0006810|GO:0006811|GO:0006816|GO:0006874|GO:0007214|GO:0007528|GO:0007628|GO:0008331|GO:0014051|GO:0019227|GO:0030217|GO:0034765|GO:0035249|GO:0042391|GO:0045202|GO:0046058|GO:0048536|GO:0048538|GO:0048541|GO:0048747|GO:0050852|GO:0050877|GO:0051925|GO:0051932|GO:0070588	protein-coding
67874	1.64351	0.716781	1.64351	up	77	92.3333	-0.482994	0.233787	Rprm	2410012A13Rik|Reprimo	67874	ENSMUSG00000075334	GO:0003674|GO:0005737|GO:0007050|GO:0007346|GO:0016020|GO:0016021	protein-coding
269275	-3.07988	-1.62287	3.07988	down	1109.63	254.42	0.843926	-0.778946	Acvr1c	ACVRLK7|ALK7|Alk-7|C230097P10	269275	ENSMUSG00000026834	GO:0000166|GO:0001701|GO:0001834|GO:0002021|GO:0004672|GO:0004674|GO:0004675|GO:0004872|GO:0005024|GO:0005524|GO:0005737|GO:0005886|GO:0006468|GO:0006915|GO:0007165|GO:0007181|GO:0007368|GO:0009749|GO:0009986|GO:0016020|GO:0016021|GO:0016301|GO:0016310|GO:0016361|GO:0016740|GO:0016772|GO:0019915|GO:0030154|GO:0032868|GO:0042981|GO:0043065|GO:0046332|GO:0046676|GO:0046872|GO:0048179|GO:0048185|GO:…	protein-coding
17076	1.52499	0.608797	1.52499	up	462.993	517.033	-0.221823	0.386974	Ly75	CD205|DEC-205|DEC205	17076	ENSMUSG00000026980	GO:0004872|GO:0005488|GO:0005529|GO:0006897|GO:0007165|GO:0009897|GO:0016020|GO:0016021	protein-coding
94229	-2.6755	-1.41981	2.6755	down	47.8467	14.6667	0.241957	-1.17785	Slc4a10	KIAA4136|NCBE|mKIAA4136	94229	ENSMUSG00000026904	GO:0005215|GO:0005452|GO:0005886|GO:0005887|GO:0006486|GO:0006810|GO:0006811|GO:0006814|GO:0006820|GO:0006885|GO:0008509|GO:0015293|GO:0015297|GO:0015301|GO:0016020|GO:0016021|GO:0016323|GO:0034220|GO:0055085	protein-coding
13482	-1.74525	-0.803434	1.74525	down	4026.75	1647.17	0.334503	-0.468931	Dpp4	Cd26|Dpp-4|THAM	13482	ENSMUSG00000035000	GO:0001666|GO:0002020|GO:0002709|GO:0004177|GO:0004252|GO:0004872|GO:0005102|GO:0005518|GO:0005576|GO:0005624|GO:0005625|GO:0005783|GO:0005794|GO:0005886|GO:0006508|GO:0007155|GO:0007165|GO:0008152|GO:0008233|GO:0008236|GO:0008239|GO:0008284|GO:0009986|GO:0010716|GO:0016020|GO:0016021|GO:0016324|GO:0016787|GO:0030027|GO:0030054|GO:0030139|GO:0031295|GO:0033632|GO:0042110|GO:0042277|GO:0042803|GO:…	protein-coding
170738	1.53553	0.618736	1.53553	up	441.913	493.62	-0.438717	0.180019	Kcnh7	9330137I11Rik|Kv11.3|erg3	170738	ENSMUSG00000059742	GO:0005216|GO:0005242|GO:0005249|GO:0005267|GO:0005575|GO:0006810|GO:0006811|GO:0006813|GO:0016020|GO:0016021|GO:0034220|GO:0034765|GO:0051291|GO:0071805	protein-coding
77771	2.17957	1.12404	2.17957	up	321.288	509.696	-0.537694	0.586349	Csrnp3	A330102K23Rik|CSRNP-3|Csnrp3|Mbu1|taip-2	77771	ENSMUSG00000044647	GO:0003677|GO:0003700|GO:0005634|GO:0006351|GO:0006355|GO:0006915|GO:0043065|GO:0045944	protein-coding
329416	-1.57702	-0.657202	1.57702	down	329.78	154.233	0.224673	-0.432528	Nostrin	Daip2|mDaIP2	329416	ENSMUSG00000034738	GO:0003677|GO:0005515|GO:0005634|GO:0005737|GO:0005886|GO:0006897|GO:0016020|GO:0031410|GO:0045892	protein-coding
241452	1.98792	0.99126	1.98792	up	8.66667	12.6667	-0.535253	0.456007	Dhrs9	C730025I08Rik|Rdh15	241452	ENSMUSG00000027068	GO:0004022|GO:0004745|GO:0005488|GO:0005737|GO:0005783|GO:0005792|GO:0008152|GO:0008209|GO:0016020|GO:0016491|GO:0030176|GO:0042448|GO:0042904|GO:0047035|GO:0055114	protein-coding
66748	-1.51103	-0.595532	1.51103	down	49.0133	24.1733	0.27606	-0.319472	4933404M02Rik		66748	ENSMUSG00000075302	GO:0003674|GO:0005575|GO:0008150	protein-coding
13390	1.62421	0.699738	1.62421	up	29.1757	33.4345	-0.755968	-0.0562294	Dlx1	Dlx|Dlx-1	13390	ENSMUSG00000041911	GO:0000122|GO:0003677|GO:0003682|GO:0003700|GO:0005634|GO:0006355|GO:0007275|GO:0009954|GO:0021766|GO:0021879|GO:0021882|GO:0021892|GO:0021893|GO:0030154|GO:0042475|GO:0043524|GO:0043565|GO:0048706|GO:0048715	protein-coding
13392	1.76925	0.823136	1.76925	up	50	58.1933	-0.85629	-0.0331537	Dlx2	AW121999|Dlx-2|Tes-1	13392	ENSMUSG00000023391	GO:0000122|GO:0003677|GO:0003682|GO:0003700|GO:0003727|GO:0005515|GO:0005634|GO:0006355|GO:0007275|GO:0009954|GO:0021766|GO:0021772|GO:0021879|GO:0021882|GO:0021892|GO:0021893|GO:0030154|GO:0042475|GO:0043565|GO:0045944|GO:0048701|GO:0048706|GO:0048715|GO:0048755|GO:0051216	protein-coding
381371	2.29887	1.20093	2.29887	up	60.24	102.153	-0.606036	0.594889	Gm1631		381371	ENSMUSG00000064263	GO:0003674|GO:0005575|GO:0008150	protein-coding
16403	1.55907	0.640687	1.55907	up	32994	37773.8	-0.351404	0.289283	Itga6	5033401O05Rik|AI115430|Cd49f	16403	ENSMUSG00000027111	GO:0004872|GO:0005178|GO:0005604|GO:0005886|GO:0005913|GO:0007155|GO:0007160|GO:0007229|GO:0008305|GO:0009897|GO:0009925|GO:0009986|GO:0010811|GO:0016020|GO:0016021|GO:0016323|GO:0016337|GO:0022409|GO:0030175|GO:0031581|GO:0031668|GO:0032403|GO:0033627|GO:0034676|GO:0042327|GO:0042475|GO:0043065|GO:0043066|GO:0043236|GO:0045178|GO:0045944|GO:0046847|GO:0050873|GO:0050900	protein-coding
15434	1.91078	0.934164	1.91078	up	136.267	85.1067	-1.55557	-0.621408	Hoxd3	Hox-4.1|Hox-5.5	15434	ENSMUSG00000079277	GO:0003677|GO:0003700|GO:0005634|GO:0006351|GO:0006355|GO:0007160|GO:0007219|GO:0007275|GO:0009952|GO:0010628|GO:0021615|GO:0030878|GO:0043565|GO:0045666|GO:0048704|GO:0051216	protein-coding
13067	-4.7206	-2.23897	4.7206	down	17	3	0.545704	-1.69327	Cyct	T-Cc	13067	ENSMUSG00000056436	GO:0005506|GO:0005739|GO:0006810|GO:0006915|GO:0009055|GO:0020037|GO:0022900|GO:0042743|GO:0046872|GO:0070469	protein-coding
241525	1.60759	0.684899	1.60759	up	2188.15	2318.33	0.117987	0.802886	Ypel4		241525	ENSMUSG00000034059	GO:0003674|GO:0005575|GO:0005634|GO:0008150	protein-coding
56791	1.72918	0.790089	1.72918	up	11595.5	13632.7	0.121545	0.911634	Ube2l6	2810489I21Rik|RIG-B|UBCH8|Ubce8|Ubcm8	56791	ENSMUSG00000027078	GO:0000166|GO:0004842|GO:0005515|GO:0005524|GO:0005829|GO:0008152|GO:0016567|GO:0016874|GO:0016881|GO:0019787|GO:0019941|GO:0032020|GO:0042296	protein-coding
72401	1.84683	0.885048	1.84683	up	5283.4	6946.69	-0.181056	0.703992	Slc43a1	2610016F07Rik|AA986141|Lat3|PB39|Pov1|R00504	72401	ENSMUSG00000027075	GO:0003333|GO:0005886|GO:0006810|GO:0006865|GO:0015171|GO:0015175|GO:0015179|GO:0015804|GO:0015807|GO:0016020|GO:0016021|GO:0055085	protein-coding
58207	1.60906	0.68622	1.60906	up	7746.24	9034.24	-0.172143	0.514077	Slc43a3	Eeg1|MGC107644|SEEEG-1	58207	ENSMUSG00000027074	GO:0016020|GO:0016021|GO:0055085	protein-coding
258571	-1.54061	-0.623499	1.54061	down	106.633	48.0467	0.320992	-0.302508	Olfr1033	MOR199-2	258571	ENSMUSG00000045392	GO:0004871|GO:0004872|GO:0004930|GO:0004984|GO:0007165|GO:0007186|GO:0007608|GO:0016021	protein-coding
258330	1.77769	0.830005	1.77769	up	1518.66	1943.99	-0.415338	0.414667	Olfr1274-ps	GA_x5J8B7W2BV0-3116-4045|MOR228-4|MOR228-5|Olfr1274	258330			protein-coding
12672	1.77769	0.830001	1.77769	up	30.6699	41.3372	-0.484673	0.345328	Chrm4	Chrm-4|M4	12672	ENSMUSG00000040495	GO:0004871|GO:0004872|GO:0004930|GO:0004981|GO:0005085|GO:0005624|GO:0005886|GO:0007165|GO:0007186|GO:0007197|GO:0014069|GO:0016020|GO:0016021|GO:0030054|GO:0032279|GO:0042383|GO:0043025|GO:0043679|GO:0044424|GO:0045202|GO:0045211|GO:0050790	protein-coding
277414	-2.00969	-1.00697	2.00969	down	4037.38	1442.52	0.389363	-0.617607	Trp53i11	Tp53i11	277414	ENSMUSG00000068735	GO:0003674|GO:0005575|GO:0008150|GO:0016020|GO:0016021	protein-coding
620695	-2.01563	-1.01123	2.01563	down	307.96	113.927	0.506853	-0.504378	Gm13889	Ag2|OTTMUSG00000014994	620695		GO:0003674|GO:0005575|GO:0008150	protein-coding
210622	-1.53639	-0.619548	1.53639	down	89.1733	42.6667	0.133054	-0.486494	Pamr1	5930437L24|E430002G05Rik|Ramp	210622	ENSMUSG00000027188		protein-coding
333883	1.52027	0.604325	1.52027	up	172.33	183.657	-0.015663	0.588662	Cd59b		333883	ENSMUSG00000068686	GO:0001848|GO:0001971|GO:0005615|GO:0005886|GO:0006916|GO:0009986|GO:0031362|GO:0042102|GO:0042383|GO:0043218|GO:0045916|GO:0045918	protein-coding
241589	3.08274	1.62421	3.08274	up	39.7886	82.0253	-0.589933	1.03428	D430041D05Rik	9630056G07Rik|G2	241589	ENSMUSG00000068373	GO:0003674|GO:0008150	protein-coding
18508	14.671	3.87489	14.671	up	16	123.08	-2.42644	1.44845	Pax6	1500038E17Rik|AEY11|Dey|Gsfaey11|Pax-6|Sey	18508	ENSMUSG00000027168	GO:0000790|GO:0000979|GO:0000981|GO:0001568|GO:0001709|GO:0001764|GO:0002052|GO:0002088|GO:0003322|GO:0003677|GO:0003680|GO:0003690|GO:0003700|GO:0005515|GO:0005622|GO:0005634|GO:0005667|GO:0005737|GO:0006351|GO:0006355|GO:0006357|GO:0006366|GO:0007224|GO:0007275|GO:0007409|GO:0007411|GO:0007420|GO:0007435|GO:0008285|GO:0009950|GO:0009952|GO:0009953|GO:0010468|GO:0010628|GO:0021543|GO:0021778|GO:…	protein-coding
16492	-1.7622	-0.817376	1.7622	down	629.333	256.487	0.386543	-0.430833	Kcna4	Kv1.4|MGC124445	16492	ENSMUSG00000042604	GO:0005216|GO:0005244|GO:0005249|GO:0005267|GO:0005887|GO:0006810|GO:0006811|GO:0006813|GO:0016020|GO:0016021|GO:0034765|GO:0071805	protein-coding
228432	1.65602	0.727722	1.65602	up	49.0267	57.0467	-0.546446	0.181276	Ano3	AI838058|B230324K02Rik|Tmem16c	228432	ENSMUSG00000074968	GO:0003674|GO:0005216|GO:0005254|GO:0005575|GO:0006810|GO:0006811|GO:0006821|GO:0008150|GO:0016020|GO:0016021|GO:0034220|GO:0034707	protein-coding
20192	-1.5758	-0.656087	1.5758	down	1583.23	722.6	0.329202	-0.326885	Ryr3	AI851294|C230090H21	20192	ENSMUSG00000057378	GO:0004872|GO:0005216|GO:0006810|GO:0006811|GO:0006874|GO:0006941|GO:0007165|GO:0016021|GO:0030314|GO:0033017	protein-coding
383787	-15.6937	-3.97212	15.6937	down	344.387	16	1.69699	-2.27513	Gm1337		383787	ENSMUSG00000078137	GO:0003674|GO:0005575|GO:0008150	protein-coding
18796	-1.59425	-0.672874	1.59425	down	261.153	117.947	0.247115	-0.425759	Plcb2	AI550384|B230205M18Rik|B230399N12	18796	ENSMUSG00000040061	GO:0001580|GO:0004435|GO:0004629|GO:0004871|GO:0005509|GO:0005543|GO:0005794|GO:0005829|GO:0005886|GO:0006629|GO:0007165|GO:0008081|GO:0008152|GO:0016042|GO:0016787|GO:0031680|GO:0031683|GO:0035556|GO:0046872|GO:0050913	protein-coding
214239	-1.77492	-0.827753	1.77492	down	904.253	360.56	0.350625	-0.477128	A430105I19Rik	Gm353	214239	ENSMUSG00000045838	GO:0003674|GO:0005575|GO:0008150	protein-coding
320415	-1.64726	-0.720067	1.64726	down	120.24	53.3133	0.110236	-0.60983	Gchfr	2010323F13Rik|GFRP|P35	320415	ENSMUSG00000046814	GO:0004857|GO:0005625|GO:0005634|GO:0005737|GO:0006461|GO:0009890|GO:0016020|GO:0016597|GO:0016787|GO:0019899|GO:0030425|GO:0030742|GO:0031965|GO:0042470|GO:0043105|GO:0043106|GO:0043234|GO:0051291	protein-coding
69065	1.53476	0.618009	1.53476	up	45	52.9667	-0.275779	0.34223	Chac1	1810008K03Rik	69065	ENSMUSG00000027313	GO:0003674|GO:0005737|GO:0005829|GO:0006915|GO:0006986|GO:0070059	protein-coding
228550	1.52805	0.611688	1.52805	up	319.007	358.073	-0.00522947	0.606459	Itpka	MGC28924	228550	ENSMUSG00000027296	GO:0000166|GO:0004428|GO:0004683|GO:0005516|GO:0005524|GO:0005575|GO:0006020|GO:0006468|GO:0008152|GO:0008440|GO:0016301|GO:0016310|GO:0016740	protein-coding
17005	-2.41436	-1.27164	2.41436	down	18.4733	5.54	0.4983	-0.773339	Ltk		17005	ENSMUSG00000027297	GO:0000166|GO:0004396|GO:0004672|GO:0004713|GO:0004714|GO:0004872|GO:0005524|GO:0005783|GO:0005886|GO:0006468|GO:0006915|GO:0007169|GO:0008283|GO:0014065|GO:0016020|GO:0016021|GO:0016301|GO:0016310|GO:0016740|GO:0016772|GO:0046835	protein-coding
13828	2.12656	1.08852	2.12656	up	9279.79	12569.9	-0.0437088	1.04481	Epb4.2	Epb42	13828	ENSMUSG00000023216	GO:0000902|GO:0003810|GO:0005737|GO:0005856|GO:0005886|GO:0008360|GO:0016020|GO:0018149|GO:0020027|GO:0030863|GO:0043249|GO:0048536|GO:0050801|GO:0055072	protein-coding
12716	-1.96214	-0.972427	1.96214	down	19.6667	8.51333	0.601	-0.371427	Ckmt1	Mt-CK|ScCKmit|UbCKmit|mi-CK	12716	ENSMUSG00000000308	GO:0000166|GO:0003824|GO:0004111|GO:0005524|GO:0005739|GO:0005743|GO:0006600|GO:0016020|GO:0016301|GO:0016310|GO:0016740|GO:0016772	protein-coding
269346	-4.50089	-2.17021	4.50089	down	16.5067	3.33333	0.679142	-1.49107	Slc28a2	2010208B10Rik|B430217P18|BB152493|Cnt2	269346	ENSMUSG00000027219	GO:0001895|GO:0005337|GO:0005415|GO:0005887|GO:0015211|GO:0015858|GO:0015860|GO:0034394|GO:0055085|GO:0071436	protein-coding
67092	-1.84481	-0.883473	1.84481	down	2392.94	942.513	0.341093	-0.542379	Gatm	1810003P21Rik|AI314789|AT	67092	ENSMUSG00000027199	GO:0005515|GO:0005739|GO:0005743|GO:0005758|GO:0006600|GO:0006601|GO:0007584|GO:0008152|GO:0010033|GO:0015067|GO:0015068|GO:0016020|GO:0016740|GO:0043434|GO:0046689	protein-coding
14178	-2.02384	-1.01709	2.02384	down	102.547	38.06	0.385097	-0.631997	Fgf7	Kgf	14178	ENSMUSG00000027208	GO:0001541|GO:0005111|GO:0005515|GO:0005576|GO:0005615|GO:0005794|GO:0006656|GO:0008083|GO:0008201|GO:0008284|GO:0008543|GO:0008654|GO:0010463|GO:0010838|GO:0030324|GO:0031069|GO:0031532|GO:0034394|GO:0042056|GO:0042060|GO:0043129|GO:0050679|GO:0050731|GO:0050918|GO:0051549|GO:0051781|GO:0060445|GO:0060501|GO:0060665|GO:0061033	protein-coding
15186	-1.54222	-0.625007	1.54222	down	447.547	210.487	0.315035	-0.309972	Hdc	4732480P20|AW108189|Hdc-a|Hdc-c|Hdc-e|Hdc-s	15186	ENSMUSG00000027360	GO:0001692|GO:0004398|GO:0005625|GO:0005626|GO:0005829|GO:0006547|GO:0006548|GO:0016597|GO:0016829|GO:0030170|GO:0030425|GO:0043025	protein-coding
13537	-1.57538	-0.655696	1.57538	down	1095.84	503.76	0.182741	-0.472954	Dusp2	PAC1	13537	ENSMUSG00000027368	GO:0000188|GO:0001706|GO:0004721|GO:0004725|GO:0005634|GO:0005654|GO:0006470|GO:0008138|GO:0016311|GO:0016787|GO:0016791|GO:0017017|GO:0035335|GO:0042981|GO:0051019	protein-coding
11552	1.964	0.973794	1.964	up	4299.14	5457.43	0.0414295	1.01522	Adra2b	Adra-2b|[a]2B|alpha2-C2|alpha2B	11552	ENSMUSG00000058620	GO:0000165|GO:0000187|GO:0001525|GO:0003056|GO:0004871|GO:0004872|GO:0004930|GO:0004935|GO:0004938|GO:0005886|GO:0007165|GO:0007186|GO:0016020|GO:0016021|GO:0032148|GO:0035625|GO:0045666|GO:0045777|GO:0051379|GO:0070474|GO:0071883	protein-coding
17153	-2.278	-1.18777	2.278	down	248.667	78.54	0.590149	-0.59762	Mal	Mpv17|Vip17	17153	ENSMUSG00000027375	GO:0000300|GO:0005783|GO:0005794|GO:0005886|GO:0006917|GO:0016020|GO:0016021|GO:0019911|GO:0042552|GO:0045121	protein-coding
228576	-1.97535	-0.98211	1.97535	down	458.653	165.3	0.506083	-0.476027	Mall	BC012256|BENE|MGC19097	228576	ENSMUSG00000027377	GO:0000139|GO:0003674|GO:0005886|GO:0008150|GO:0016020|GO:0016021|GO:0016023|GO:0030136|GO:0045121	protein-coding
20515	1.70904	0.773184	1.70904	up	14995.1	17785.4	-0.013992	0.759192	Slc20a1	AI607883|Glvr-1|Glvr1	20515	ENSMUSG00000027397	GO:0004871|GO:0004872|GO:0005315|GO:0005316|GO:0005886|GO:0006810|GO:0006814|GO:0006817|GO:0007165|GO:0015293|GO:0016020|GO:0016021|GO:0035435|GO:0043123|GO:0055085|GO:0071436	protein-coding
21818	-2.16267	-1.11282	2.16267	down	22	7	0.646653	-0.466163	Tgm3	AI893889|MGC150256|MGC150257	21818	ENSMUSG00000027401	GO:0000287|GO:0003810|GO:0003824|GO:0003924|GO:0005509|GO:0005525|GO:0005737|GO:0006184|GO:0008152|GO:0018149|GO:0019003|GO:0031234|GO:0043163|GO:0051262	protein-coding
20612	-6.04201	-2.59503	6.04201	down	29.2	5.22	0.981193	-1.61384	Siglec1	Cd169|Siglec-1|Sn	20612	ENSMUSG00000027322	GO:0005515|GO:0005529|GO:0005576|GO:0005886|GO:0006897|GO:0007155|GO:0016020|GO:0016021	protein-coding
67326	1.65846	0.729842	1.65846	up	5247.12	6249.44	-0.0223258	0.707517	1700037H04Rik		67326	ENSMUSG00000027327	GO:0003674|GO:0005575|GO:0008150	protein-coding
12531	1.82968	0.871589	1.82968	up	8494.84	11037.9	-0.156664	0.714925	Cdc25b	AI604853	12531	ENSMUSG00000027330	GO:0000087|GO:0001556|GO:0004721|GO:0004725|GO:0005622|GO:0005634|GO:0005654|GO:0005737|GO:0005829|GO:0005856|GO:0006470|GO:0007049|GO:0007067|GO:0007144|GO:0016311|GO:0016787|GO:0035335|GO:0045860|GO:0051301	protein-coding
228608	1.67862	0.747278	1.67862	up	2829.83	3384.32	-0.083944	0.663334	Smox	B130066H01Rik|PAO|PAOh1|SMO	228608	ENSMUSG00000027333	GO:0005634|GO:0005737|GO:0016491|GO:0046208|GO:0046592|GO:0055114	protein-coding
26434	-1.55867	-0.640313	1.55867	down	274.247	122.92	0.344172	-0.296141	Prnd	AI450264|Dpl|PrPLP|doppel	26434	ENSMUSG00000027338	GO:0005507|GO:0005886|GO:0006878|GO:0016020|GO:0031225|GO:0051260	protein-coding
246313	1.50323	0.588069	1.50323	up	379.58	417.727	-0.423829	0.16424	Prokr2	B830005M06Rik|EG-VEGRF2|Gpcr73l1|Gpr73l1|PKR2	246313	ENSMUSG00000050558	GO:0004871|GO:0004872|GO:0004930|GO:0004983|GO:0005886|GO:0007165|GO:0007186|GO:0007218|GO:0007268|GO:0007623|GO:0016020|GO:0016021	protein-coding
20608	2.34678	1.23068	2.34678	up	106.827	180.16	-0.69687	0.533815	Sstr4	Smstr4|sst4	20608	ENSMUSG00000037014	GO:0004871|GO:0004872|GO:0004930|GO:0004994|GO:0005737|GO:0005886|GO:0007165|GO:0007186|GO:0007218|GO:0007268|GO:0016021|GO:0016477|GO:0019369|GO:0030815|GO:0043410	protein-coding
21824	1.7552	0.811637	1.7552	up	3587.71	4587.8	-0.417822	0.393815	Thbd	AI385582|CD141|TM	21824	ENSMUSG00000074743	GO:0004872|GO:0004888|GO:0005488|GO:0005509|GO:0005615|GO:0005886|GO:0007165|GO:0007565|GO:0007596|GO:0009790|GO:0009986|GO:0016020|GO:0016021|GO:0050819	protein-coding
545471	-1.76419	-0.81901	1.76419	down	40.5237	17.1889	0.316165	-0.502845	Zfp345	OTTMUSG00000015743	545471	ENSMUSG00000074731	GO:0003674|GO:0005575|GO:0008150|GO:0046872	protein-coding
68738	1.80978	0.855815	1.80978	up	4144.19	5276.55	-0.0531721	0.802643	Acss1	1110032O15Rik|AI788978|Acas2|Acas2l|AceCS2	68738	ENSMUSG00000027452	GO:0000166|GO:0003824|GO:0003987|GO:0005524|GO:0005739|GO:0005759|GO:0006085|GO:0008152|GO:0016208|GO:0016874|GO:0019413|GO:0019542	protein-coding
78177	1.74899	0.806523	1.74899	up	3516.73	4334.1	-0.0464633	0.76006	Ninl	4930519N13Rik|Gm1004|Gm1634|mKIAA0980	78177	ENSMUSG00000068115	GO:0003674|GO:0005509|GO:0005737|GO:0005829|GO:0005856|GO:0005874|GO:0008150	protein-coding
108832	-1.70456	-0.769401	1.70456	down	116.273	50.5533	0.426645	-0.342757	5430405G05Rik		108832	ENSMUSG00000044364	GO:0003674|GO:0005575|GO:0008150	protein-coding
11602	2.00511	1.00368	2.00511	up	16.8533	24.64	-0.67671	0.32697	Angpt4	Agpt4|Ang3|MGC156453	11602	ENSMUSG00000027460	GO:0005102|GO:0005172|GO:0005515|GO:0005576|GO:0005615|GO:0006916|GO:0007165|GO:0007492|GO:0010595|GO:0016525|GO:0030297|GO:0030971|GO:0043066|GO:0043536|GO:0043537|GO:0045766|GO:0050731|GO:0061098|GO:2000273	protein-coding
69698	4.00469	2.00169	4.00469	up	227.407	575.233	-0.710545	1.29114	2310046K01Rik	RFT2	69698	ENSMUSG00000027463	GO:0005515|GO:0005886|GO:0005887|GO:0006810|GO:0016020|GO:0016021|GO:0032217|GO:0032218|GO:0034605	protein-coding
246700	3.74198	1.9038	3.74198	up	7.92667	20.6267	-1.03531	0.868488	Defb19	BD-19|Defb24|Tdl|mBD-19	246700	ENSMUSG00000050645	GO:0003674|GO:0005575|GO:0005576|GO:0006952|GO:0008150|GO:0042742	protein-coding
228785	-1.73953	-0.798699	1.73953	down	17.5933	8	0.150351	-0.648348	Mylk2	9830004H17Rik|BB138278	228785	ENSMUSG00000027470	GO:0000166|GO:0004672|GO:0004674|GO:0004687|GO:0005516|GO:0005524|GO:0005737|GO:0006468|GO:0006833|GO:0006937|GO:0006941|GO:0007274|GO:0008021|GO:0014069|GO:0016301|GO:0016310|GO:0016740|GO:0016772|GO:0030425|GO:0031448|GO:0032027|GO:0032971|GO:0043025|GO:0043195|GO:0043197|GO:0043408|GO:0048168|GO:0048489|GO:0051272|GO:0051726|GO:0055008	protein-coding
14239	-2.32583	-1.21774	2.32583	down	44	14	0.395168	-0.822575	Foxs1	FREAC10|Fkh3|Fkhl18	14239	ENSMUSG00000074676	GO:0000122|GO:0001503|GO:0001569|GO:0001570|GO:0001756|GO:0001946|GO:0001974|GO:0003690|GO:0003700|GO:0003705|GO:0005667|GO:0006351|GO:0006355|GO:0006916|GO:0007219|GO:0008134|GO:0008286|GO:0008301|GO:0014034|GO:0030199|GO:0031490|GO:0035050|GO:0040018|GO:0043010|GO:0043565|GO:0045944|GO:0046620|GO:0048010|GO:0048343|GO:0048844|GO:0050880|GO:0050885|GO:0055010|GO:0060038	protein-coding
252864	-1.88854	-0.917273	1.88854	down	20.9267	8	0.777651	-0.139622	Dusp15	AI851682|LMW-DSP10|T-DSP10	252864	ENSMUSG00000042662	GO:0004721|GO:0004725|GO:0005575|GO:0006470|GO:0008138|GO:0016311|GO:0016787|GO:0016791|GO:0035335	protein-coding
228788	-1.65901	-0.730325	1.65901	down	1403.85	614.807	0.267436	-0.462889	BC020535	MGC19360	228788	ENSMUSG00000027474	GO:0003674|GO:0005575|GO:0008150	protein-coding
19124	-1.50046	-0.585406	1.50046	down	785.62	380.073	0.325985	-0.259421	Procr	AI325044|Ccca|Ccd41|Epcr	19124	ENSMUSG00000027611	GO:0004872|GO:0005813|GO:0007165|GO:0008022|GO:0050819	protein-coding
16803	-1.75427	-0.810871	1.75427	down	972.721	398.175	0.326262	-0.484609	Lbp	Ly88	16803	ENSMUSG00000016024	GO:0001530|GO:0002232|GO:0005576|GO:0005615|GO:0015920|GO:0031663|GO:0032490|GO:0032496|GO:0032720|GO:0032722|GO:0032755|GO:0032757|GO:0032760|GO:0034145|GO:0042535|GO:0043032|GO:0044130|GO:0050829|GO:0051636|GO:0051637|GO:0070891|GO:0071222|GO:0071223|GO:0090023	protein-coding
22348	2.49309	1.31794	2.49309	up	12.3333	20.0133	-1.0141	0.303831	Slc32a1	R75019|VGAT|Viaat	22348	ENSMUSG00000037771	GO:0003333|GO:0005276|GO:0005887|GO:0006810|GO:0006836|GO:0008021|GO:0015171|GO:0015187|GO:0015495|GO:0015807|GO:0015816|GO:0015992|GO:0016020|GO:0016021|GO:0030425|GO:0030672|GO:0031410|GO:0034220|GO:0043005|GO:0044292|GO:0044306|GO:0044316|GO:0045202|GO:0051286|GO:0060077|GO:0061202	protein-coding
16658	-2.27243	-1.18423	2.27243	down	1053.41	338.024	0.434996	-0.749238	Mafb	Kreisler|Krml|Krml1|kr	16658	ENSMUSG00000074622	GO:0003677|GO:0003700|GO:0005515|GO:0005634|GO:0005667|GO:0006351|GO:0006355|GO:0006357|GO:0007379|GO:0007585|GO:0008134|GO:0021571|GO:0021572|GO:0035284|GO:0042472|GO:0043565|GO:0045647|GO:0045944	protein-coding
17865	1.77535	0.828106	1.77535	up	4509.93	5854.88	-0.267324	0.560782	Mybl2	B-Myb|Bmyb	17865	ENSMUSG00000017861	GO:0003677|GO:0005634|GO:0006351|GO:0006355	protein-coding
241770	-1.5861	-0.66548	1.5861	down	41.3667	18.56	0.394365	-0.271114	Rims4	6530406L02|Rim4	241770	ENSMUSG00000035226	GO:0003674|GO:0005575|GO:0006810|GO:0006836|GO:0006887|GO:0008150|GO:0030054|GO:0045202	protein-coding
17183	-1.54911	-0.631439	1.54911	down	396.648	188.515	0.274159	-0.35728	Matn4	matrilin-4	17183	ENSMUSG00000016995	GO:0005576	protein-coding
69553	1.73327	0.7935	1.73327	up	618.96	775.206	-0.0883115	0.705188	Fam65c	2310033K02Rik|Gm124	69553	ENSMUSG00000074577	GO:0003674|GO:0005488|GO:0005575|GO:0008150	protein-coding
241794	-2.16947	-1.11734	2.16947	down	154.14	55.92	0.522527	-0.594812	Kcng1	AW536275|OTTMUSG00000016048	241794	ENSMUSG00000074575	GO:0003674|GO:0005216|GO:0005244|GO:0005249|GO:0005267|GO:0005575|GO:0006810|GO:0006811|GO:0006813|GO:0008076|GO:0008150|GO:0016020|GO:0016021|GO:0034765|GO:0055085|GO:0071805	protein-coding
18019	-1.63084	-0.705617	1.63084	down	1422.96	626.547	0.18719	-0.518427	Nfatc2	AI607462|NF-ATc2|NFAT1|NFAT1-D|Nfatp	18019	ENSMUSG00000027544	GO:0001816|GO:0003677|GO:0003700|GO:0005515|GO:0005634|GO:0005737|GO:0005829|GO:0005886|GO:0006351|GO:0006355|GO:0006974|GO:0010628|GO:0015629|GO:0030890|GO:0042493|GO:0043565|GO:0044212|GO:0045893|GO:0045944|GO:0050853	protein-coding
76960	1.52951	0.613073	1.52951	up	94.34	103.14	-0.330872	0.282201	Bcas1	2210416M21Rik|9030223A09Rik|AI841227|NABC1	76960	ENSMUSG00000013523	GO:0005737|GO:0005829|GO:0008150|GO:0014069|GO:0042803	protein-coding
17201	2.77019	1.46998	2.77019	up	12.7267	16.6667	-0.135861	1.33412	Mc3r	MGC124211|MGC124212	17201	ENSMUSG00000038537	GO:0004871|GO:0004872|GO:0004930|GO:0004977|GO:0004980|GO:0005515|GO:0005886|GO:0007165|GO:0007186|GO:0007188|GO:0016020|GO:0016021|GO:0017046|GO:0030819|GO:0042923	protein-coding
67017	1.82752	0.869884	1.82752	up	8448.63	10339.2	0.0402196	0.910103	2010011I20Rik	AI430961|AV108736	67017	ENSMUSG00000027495	GO:0003674|GO:0005575|GO:0008150|GO:0016020|GO:0016021	protein-coding
629957	-1.81283	-0.858241	1.81283	down	114.065	44.4892	0.448618	-0.409624	Gm14303	OTTMUSG00000016246	629957			protein-coding
13628	-1.83431	-0.875238	1.83431	down	11247.1	4370.57	0.252627	-0.622611	Eef1a2	Eef1a|S1|wasted|wst	13628	ENSMUSG00000016349	GO:0000166|GO:0003746|GO:0003924|GO:0005515|GO:0005525|GO:0005634|GO:0005737|GO:0005853|GO:0006184|GO:0006412|GO:0006414|GO:0006916|GO:0043025	protein-coding
20262	4.28837	2.10043	4.28837	up	8.66667	20.66	-1.55007	0.550359	Stmn3	9330161A03Rik|AI604839|R75323|Sclip	20262	ENSMUSG00000027581	GO:0005515|GO:0005625|GO:0005737|GO:0019904|GO:0031122|GO:0031175|GO:0032314|GO:0035021|GO:0035556|GO:0043005|GO:0048471|GO:0051493	protein-coding
11770	-1.76642	-0.820832	1.76642	down	168.133	71.96	0.211157	-0.609676	Fabp4	422/aP2|ALBP/Ap2|Ap2|Lbpl	11770	ENSMUSG00000062515	GO:0001816|GO:0005215|GO:0005488|GO:0005634|GO:0005737|GO:0005829|GO:0006469|GO:0006631|GO:0006810|GO:0008284|GO:0008289|GO:0042632|GO:0045892|GO:0050729|GO:0050872|GO:0050873|GO:0071285	protein-coding
66371	-1.50653	-0.591228	1.50653	down	176.273	85.4467	0.356703	-0.234525	Chmp4c	2010012P02Rik|2210015K02Rik|2310010I16Rik|MGC144772|MGC144773|Shax3|Snf7-3	66371	ENSMUSG00000027536	GO:0005737|GO:0005768|GO:0006810|GO:0015031|GO:0016020|GO:0016044	protein-coding
12349	2.21683	1.1485	2.21683	up	37716.9	54784.4	-0.172372	0.976125	Car2	AI131712|CAII|Ca2|Car-2|Ltw-5|Lvtw-5	12349	ENSMUSG00000027562	GO:0002009|GO:0004089|GO:0005615|GO:0005737|GO:0005829|GO:0005902|GO:0006730|GO:0008152|GO:0008270|GO:0015670|GO:0016323|GO:0016829|GO:0030424|GO:0032849|GO:0045177|GO:0045672|GO:0045780|GO:0046872|GO:0046903	protein-coding
59058	-1.97369	-0.980899	1.97369	down	18.0467	7	0.203266	-0.777633	Bhlhe22	Beta3|Bhlhb5	59058	ENSMUSG00000025128	GO:0005634|GO:0006351|GO:0006355|GO:0030182|GO:0045892|GO:0060040|GO:0060042	protein-coding
12870	-1.93236	-0.950366	1.93236	down	40.9533	15.7867	0.446184	-0.504183	Cp	D3Ertd555e	12870	ENSMUSG00000003617	GO:0004322|GO:0005507|GO:0005515|GO:0005576|GO:0005615|GO:0006810|GO:0006811|GO:0006825|GO:0016491|GO:0046658|GO:0046688|GO:0046872|GO:0051087|GO:0055114	protein-coding
12873	-2.30697	-1.206	2.30697	down	48.9867	18.06	0.296646	-0.909352	Cpa3	MC-CPA|mMC-CPA	12873	ENSMUSG00000001865	GO:0004180|GO:0004181|GO:0006508|GO:0008233|GO:0008237|GO:0008270|GO:0016787|GO:0031410|GO:0046872	protein-coding
192167	-2.45912	-1.29814	2.45912	down	25	7.33333	0.56128	-0.736864	Nlgn1	6330415N05Rik|BB179718|MGC107366|NL1|mKIAA1070	192167	ENSMUSG00000063887	GO:0002087|GO:0004091|GO:0004872|GO:0005886|GO:0005887|GO:0006605|GO:0007155|GO:0007158|GO:0007399|GO:0007416|GO:0008152|GO:0009986|GO:0010740|GO:0016020|GO:0016021|GO:0016080|GO:0016339|GO:0030054|GO:0030425|GO:0042043|GO:0045202|GO:0045211|GO:0045664|GO:0050804|GO:0050808|GO:0050839|GO:0051290|GO:0051965|GO:0060076|GO:0060079|GO:0060080|GO:0060999|GO:2000310|GO:2000311	protein-coding
22035	1.56641	0.647462	1.56641	up	52.8922	60.5359	-0.117697	0.529764	Tnfsf10	A330042I21Rik|AI448571|APO-2L|Ly81|TL2|Trail	22035	ENSMUSG00000039304	GO:0005125|GO:0005164|GO:0005576|GO:0005615|GO:0006915|GO:0006955|GO:0008633|GO:0016020|GO:0016021|GO:0043065	protein-coding
18417	-1.54227	-0.625053	1.54227	down	440.267	214	0.189053	-0.436001	Cldn11	Claudin-11|Claudin11|Osp|Otm	18417	ENSMUSG00000037625	GO:0005198|GO:0005515|GO:0005886|GO:0005887|GO:0005923|GO:0007155|GO:0007283|GO:0008366|GO:0016020|GO:0016021|GO:0030054	protein-coding
21744	-1.60688	-0.684262	1.60688	down	43.1733	22.6667	0.133379	-0.550884	Adad1	Tenr	21744	ENSMUSG00000027719	GO:0003723|GO:0003725|GO:0004000|GO:0005622|GO:0005634|GO:0006396|GO:0006417|GO:0007275|GO:0007283|GO:0007286|GO:0030154	protein-coding
73333	-2.07314	-1.05182	2.07314	down	61	16.3333	0.946793	-0.105023	Slc25a31	1700034J06Rik|Ant4|Sfec	73333	ENSMUSG00000069041	GO:0005215|GO:0005488|GO:0005739|GO:0005743|GO:0005929|GO:0006810|GO:0016020|GO:0016021|GO:0019861|GO:0042995|GO:0055085	protein-coding
17116	1.56902	0.649865	1.56902	up	21.6133	25.6333	-0.571955	0.0779091	Mab21l1	AW047968	17116	ENSMUSG00000056947	GO:0005634|GO:0007275|GO:0008284|GO:0043010	protein-coding
229302	-5.27597	-2.39944	5.27597	down	26.2667	3.9	0.730004	-1.66943	Tm4sf4	Iltmp|MGC19127	229302	ENSMUSG00000027801	GO:0003674|GO:0005575|GO:0008150|GO:0016021	protein-coding
329650	1.54578	0.628338	1.54578	up	2372.35	2695.97	-0.44722	0.181118	Med12l	A130035F20|A630079M02|AU044581|TRALPUSH	329650	ENSMUSG00000056476	GO:0001104|GO:0003674|GO:0005575|GO:0005634|GO:0006351|GO:0006355|GO:0006357|GO:0008013|GO:0008150|GO:0016592	protein-coding
74191	-1.83884	-0.878796	1.83884	down	56.6667	28.3333	0.0161591	-0.862637	P2ry13	2010001L06Rik|GPCR1|GPR94|Gpr86|P2Y13|P2yr13|SP174	74191	ENSMUSG00000036362	GO:0004871|GO:0004872|GO:0004930|GO:0005783|GO:0005886|GO:0007165|GO:0007186|GO:0016020|GO:0016021|GO:0035589|GO:0045028	protein-coding
56758	1.58039	0.660283	1.58039	up	8828.3	10016.7	0.0442568	0.70454	Mbnl1	Mbnl|mKIAA0428	56758	ENSMUSG00000027763	GO:0000381|GO:0003676|GO:0003723|GO:0003725|GO:0005634|GO:0005737|GO:0006376|GO:0006397|GO:0007519|GO:0008270|GO:0008380|GO:0010494|GO:0043484|GO:0045445|GO:0046872	protein-coding
17349	-1.51017	-0.594708	1.51017	down	3074.97	1448.9	0.259638	-0.33507	Mlf1	HLS7	17349	ENSMUSG00000048416	GO:0002318|GO:0003677|GO:0005515|GO:0005634|GO:0005737|GO:0006351|GO:0007049|GO:0007050|GO:0007275|GO:0019904|GO:0030154	protein-coding
386750	-6.44069	-2.68722	6.44069	down	89.1333	10.3333	1.25769	-1.42952	Slitrk3		386750	ENSMUSG00000048304	GO:0003674|GO:0007409|GO:0016021	protein-coding
12038	-1.58811	-0.66731	1.58811	down	6351.23	2868.31	0.268137	-0.399173	Bche	C730038G20Rik|MGC107651	12038	ENSMUSG00000027792	GO:0004104|GO:0005615|GO:0005624|GO:0005641|GO:0005783|GO:0005788|GO:0006581|GO:0007271|GO:0007584|GO:0007612|GO:0008152|GO:0016787|GO:0019695|GO:0033265|GO:0042493|GO:0043279|GO:0050804|GO:0050805|GO:0051384|GO:0051593	protein-coding
14800	-3.38782	-1.76036	3.38782	down	50.0333	11	0.924389	-0.835969	Gria2	GluA2|GluR-B|Glur-2|Glur2	14800	ENSMUSG00000033981	GO:0001919|GO:0004872|GO:0004970|GO:0004971|GO:0005216|GO:0005234|GO:0005515|GO:0005624|GO:0005783|GO:0005886|GO:0006810|GO:0006811|GO:0007165|GO:0007268|GO:0014069|GO:0016020|GO:0016021|GO:0019901|GO:0030054|GO:0030165|GO:0030425|GO:0030426|GO:0030666|GO:0030672|GO:0031623|GO:0032279|GO:0032281|GO:0032839|GO:0034220|GO:0042734|GO:0043025|GO:0043195|GO:0043197|GO:0043198|GO:0043204|GO:0043234|GO:…	protein-coding
14658	-1.53097	-0.614451	1.53097	down	614.94	290.327	0.238468	-0.375983	Glrb	AI853901|Glyrb|spa|spastic	14658	ENSMUSG00000028020	GO:0001964|GO:0004872|GO:0005216|GO:0005488|GO:0005624|GO:0005783|GO:0006810|GO:0006811|GO:0007165|GO:0007218|GO:0007268|GO:0007340|GO:0007399|GO:0007601|GO:0007628|GO:0009897|GO:0016020|GO:0016021|GO:0016594|GO:0016933|GO:0016934|GO:0034220|GO:0042391|GO:0050905|GO:0051291|GO:0060012|GO:0060013	protein-coding
229445	-1.58955	-0.668623	1.58955	down	1799.35	809.533	0.253864	-0.414758	Ctso	A330105D01Rik|A430056C07|AI118514	229445	ENSMUSG00000028015	GO:0003674|GO:0004197|GO:0005575|GO:0005764|GO:0006508|GO:0008150|GO:0008233|GO:0008234|GO:0016787	protein-coding
56720	-1.81357	-0.858832	1.81357	down	80.12	31.0933	0.593585	-0.265248	Tdo2	AA407491|TDO|TO	56720	ENSMUSG00000028011	GO:0004833|GO:0005506|GO:0005625|GO:0005829|GO:0006568|GO:0006569|GO:0016491|GO:0016597|GO:0016702|GO:0019441|GO:0019442|GO:0019825|GO:0020037|GO:0046872|GO:0055114	protein-coding
18167	2.21407	1.1467	2.21407	up	27.6667	31	-0.831957	0.314742	Npy2r	MGC124241|MGC124242|MGC124244	18167	ENSMUSG00000028004	GO:0001601|GO:0001662|GO:0002793|GO:0003151|GO:0003214|GO:0004871|GO:0004872|GO:0004930|GO:0004983|GO:0005624|GO:0005886|GO:0005887|GO:0007165|GO:0007186|GO:0007204|GO:0007218|GO:0007263|GO:0016021|GO:0030818|GO:0031645|GO:0033603|GO:0042755|GO:0045785|GO:0045987|GO:0046010|GO:0046903|GO:0050805|GO:0051048|GO:0051930|GO:0051967	protein-coding
20319	-2.20153	-1.13851	2.20153	down	4273.55	1311.17	0.386125	-0.752382	Sfrp2	AI851596|Sdf5	20319	ENSMUSG00000027996	GO:0001569|GO:0001756|GO:0001843|GO:0002063|GO:0003151|GO:0003214|GO:0005515|GO:0005576|GO:0005615|GO:0005737|GO:0005886|GO:0006915|GO:0007165|GO:0007275|GO:0007420|GO:0008219|GO:0008284|GO:0008285|GO:0008584|GO:0009952|GO:0010577|GO:0010629|GO:0010667|GO:0010719|GO:0010950|GO:0016055|GO:0017147|GO:0021915|GO:0030111|GO:0030154|GO:0030165|GO:0030178|GO:0030199|GO:0030307|GO:0030308|GO:0030336|GO:…	protein-coding
229474	1.55228	0.634391	1.55228	up	1107.11	1181.43	0.00597922	0.64037	Fhdc1	6330505N24Rik|Gm126	229474	ENSMUSG00000041842	GO:0003674|GO:0005575|GO:0008150	protein-coding
23937	1.5941	0.672738	1.5941	up	862.107	1002.71	-0.340578	0.332161	Mab21l2		23937	ENSMUSG00000057777	GO:0005634|GO:0007275|GO:0008284|GO:0010172|GO:0043010	protein-coding
12480	-1.59594	-0.67441	1.59594	down	183.607	82.72	0.270097	-0.404313	Cd1d2	CD1.2|Cd1b|Ly-38	12480	ENSMUSG00000041750	GO:0001916|GO:0005764|GO:0005768|GO:0005886|GO:0006955|GO:0009897|GO:0016020|GO:0016021|GO:0019882|GO:0045086|GO:0045087|GO:0045404|GO:0051135	protein-coding
18770	5.03719	2.33262	5.03719	up	2745.32	8757.48	-0.753819	1.5788	Pklr	Pk-1|Pk1|R-PK	18770	ENSMUSG00000041237	GO:0004743|GO:0005625|GO:0005829|GO:0005975|GO:0006096|GO:0006754|GO:0009408|GO:0010226|GO:0016301|GO:0016310|GO:0016740|GO:0032869|GO:0033198|GO:0042866|GO:0051591|GO:0051707	protein-coding
15168	1.71382	0.777213	1.71382	up	112.28	143.173	-0.279263	0.49795	Hcn3	BCNG-4|Bcng4|Hac3|Hcn4	15168	ENSMUSG00000028051	GO:0000166|GO:0005216|GO:0005244|GO:0005249|GO:0005267|GO:0005272|GO:0005515|GO:0006810|GO:0006811|GO:0006813|GO:0006814|GO:0016020|GO:0016021|GO:0030552|GO:0034765|GO:0035725|GO:0055085|GO:0071805	protein-coding
17829	-1.53386	-0.617167	1.53386	down	34.1067	15.8267	0.0965363	-0.52063	Muc1	CD227|EMA|Muc-1	17829	ENSMUSG00000042784	GO:0005634|GO:0005737|GO:0005886|GO:0009986|GO:0016020|GO:0016021|GO:0016324	protein-coding
11444	1.73773	0.797207	1.73773	up	61.6409	77.7667	-0.265875	0.531332	Chrnb2	Acrb-2|Acrb2|C030030P04Rik|[b]2-nAchR	11444	ENSMUSG00000027950	GO:0001508|GO:0001661|GO:0001666|GO:0004872|GO:0004889|GO:0005216|GO:0005515|GO:0005886|GO:0005892|GO:0006810|GO:0006811|GO:0006812|GO:0006816|GO:0006939|GO:0007165|GO:0007271|GO:0007601|GO:0007605|GO:0007612|GO:0007613|GO:0007626|GO:0008306|GO:0008542|GO:0009897|GO:0014059|GO:0015464|GO:0016020|GO:0016021|GO:0019233|GO:0021562|GO:0021631|GO:0021771|GO:0021952|GO:0021955|GO:0030054|GO:0030890|GO:…	protein-coding
20193	-1.953	-0.965689	1.953	down	3266.15	1203.7	0.375325	-0.590364	S100a1	AI266795|S100|S100a	20193	ENSMUSG00000044080	GO:0000122|GO:0005509|GO:0005515|GO:0005634|GO:0005737|GO:0016529|GO:0042802|GO:0042803|GO:0046872|GO:0048154|GO:0048155|GO:0051117	protein-coding
20196	-1.51273	-0.597151	1.51273	down	1857.16	885.78	0.384083	-0.213068	S100a13		20196	ENSMUSG00000042312	GO:0005507|GO:0005509|GO:0005576|GO:0005615|GO:0005634|GO:0005737|GO:0005829|GO:0006810|GO:0008270|GO:0008284|GO:0008289|GO:0008360|GO:0015031|GO:0042803|GO:0043123|GO:0046872|GO:0048471|GO:0048602|GO:0050663|GO:0050703|GO:0050786	protein-coding
16939	1.78529	0.836157	1.78529	up	53.3267	66.4267	-0.669315	0.166842	Lor	AI036317|S77319	16939	ENSMUSG00000043165	GO:0001533|GO:0005198|GO:0005200|GO:0009898|GO:0018149|GO:0030216|GO:0030280|GO:0030674|GO:0031424|GO:0044444	protein-coding
20755	-2.18437	-1.12722	2.18437	down	14.1667	5.5	0.161254	-0.965962	Sprr2a1	MGC117544|Sprr2a	20755	ENSMUSG00000078664	GO:0005200|GO:0005488|GO:0005737|GO:0008360|GO:0032355	protein-coding
100303744	-2.46014	-1.29874	2.46014	down	13.5	4.83333	0.181973	-1.11677	Sprr2a2	MGC19134	100303744	ENSMUSG00000068893	GO:0003674|GO:0005575|GO:0008150	protein-coding
19885	-1.9845	-0.988775	1.9845	down	107.867	40.04	0.397212	-0.591564	Rorc	Nr1f3|RORgamma|TOR|Thor	19885	ENSMUSG00000028150	GO:0003677|GO:0003700|GO:0003707|GO:0004872|GO:0004879|GO:0005634|GO:0006351|GO:0006355|GO:0006468|GO:0007275|GO:0008270|GO:0030154|GO:0033077|GO:0043401|GO:0043565|GO:0046632|GO:0046872|GO:0048535|GO:0048537	protein-coding
78784	1.54283	0.625578	1.54283	up	33.46	37.1467	-0.556646	0.0689313	Celf3	4930415M08Rik|BRUNOL1|CAGH4|ERDA4|Tnrc4	78784	ENSMUSG00000028137	GO:0000166|GO:0000381|GO:0003676|GO:0003723|GO:0005634|GO:0005737|GO:0006397|GO:0007283|GO:0008380|GO:0030317	protein-coding
22156	1.5798	0.659738	1.5798	up	2014.39	2234.53	0.0653102	0.725048	Tuft1		22156	ENSMUSG00000005968	GO:0005515|GO:0005576|GO:0005737|GO:0031214	protein-coding
13038	-1.6063	-0.683743	1.6063	down	1297.95	585.407	0.380319	-0.303424	Ctsk	AI323530|MMS10-Q|Ms10q|catK	13038	ENSMUSG00000028111	GO:0004197|GO:0005615|GO:0005737|GO:0005764|GO:0006508|GO:0008233|GO:0008234|GO:0016787|GO:0045453	protein-coding
56338	-1.65618	-0.727856	1.65618	down	21042.4	9030.84	0.334321	-0.393534	Txnip	1200008J08Rik|AA682105|Hyplip1|THIF|Tbp-2|VDUP1	56338	ENSMUSG00000038393	GO:0000122|GO:0004857|GO:0005515|GO:0005634|GO:0005737|GO:0005758|GO:0006351|GO:0006355|GO:0006606|GO:0006979|GO:0007049|GO:0030216|GO:0031625|GO:0042127|GO:0043065|GO:0048008	protein-coding
213121	-1.59688	-0.675253	1.59688	down	28.3333	14.0533	0.130901	-0.544353	Ankrd35	4732436F15Rik	213121	ENSMUSG00000038354	GO:0003674|GO:0005575|GO:0008150	protein-coding
14613	-1.53599	-0.619169	1.53599	down	23245.7	10821.9	0.235783	-0.383386	Gja5	5730555N10Rik|Cnx40|Cx40|Gja-5	14613	ENSMUSG00000057123	GO:0001501|GO:0001568|GO:0005243|GO:0005886|GO:0005921|GO:0005922|GO:0007154|GO:0007267|GO:0016020|GO:0016021|GO:0030054|GO:0030326|GO:0035050|GO:0055085	protein-coding
15493	1.57962	0.659579	1.57962	up	264.868	236.016	0.496971	1.15655	Hsd3b2		15493	ENSMUSG00000063730	GO:0016491|GO:0055114	protein-coding
15492	1.68836	0.75562	1.68836	up	392.05	425.54	0.346074	1.10169	Hsd3b1	D3Ertd383e	15492	ENSMUSG00000027871	GO:0003824|GO:0003854|GO:0004769|GO:0005488|GO:0005739|GO:0005783|GO:0005789|GO:0006694|GO:0008152|GO:0008202|GO:0016020|GO:0016021|GO:0016491|GO:0016853|GO:0055114	protein-coding
56185	2.15035	1.10457	2.15035	up	34.6133	50.4467	-0.367607	0.736964	Hao2	AI325478|Hao-2|Hao3|Haox3	56185	ENSMUSG00000027870	GO:0003824|GO:0003973|GO:0005739|GO:0005777|GO:0006631|GO:0008152|GO:0010181|GO:0016491|GO:0018924|GO:0051260|GO:0055114	protein-coding
21384	-2.60779	-1.38283	2.60779	down	40	12	0.883775	-0.49905	Tbx15	Tbx14|Tbx8|de	21384	ENSMUSG00000027868	GO:0003677|GO:0005634|GO:0006351|GO:0006355|GO:0048701|GO:0048704	protein-coding
242122	-1.54563	-0.628199	1.54563	down	25.0867	11.3333	0.759725	0.131526	Vtcn1	B7h4|B7s1|B7x|BC032925|MGC41287	242122	ENSMUSG00000051076	GO:0005102|GO:0005575|GO:0005886|GO:0016020|GO:0031225|GO:0050868	protein-coding
12373	-1.52863	-0.612241	1.52863	down	7177.86	3390.18	0.273586	-0.338655	Casq2	AA033488|AW146219|ESTM52|MGC115896	12373	ENSMUSG00000027861	GO:0005509|GO:0006937|GO:0016529	protein-coding
381463	-2.3304	-1.22058	2.3304	down	27.6	8.82667	0.807568	-0.413012	Nr1h5	Fxrb|MGC141184	381463	ENSMUSG00000048938	GO:0003674|GO:0003677|GO:0004872|GO:0005575|GO:0005634|GO:0006351|GO:0006355|GO:0008150|GO:0046872	protein-coding
19260	-2.85859	-1.5153	2.85859	down	85.6667	23.92	0.417968	-1.09734	Ptpn22	70zpep|PEP|Ptpn8	19260	ENSMUSG00000027843	GO:0004721|GO:0004725|GO:0005634|GO:0005737|GO:0006470|GO:0009898|GO:0016311|GO:0016787|GO:0016791|GO:0017124|GO:0019900|GO:0030217|GO:0032817|GO:0035335|GO:0035644|GO:0048471|GO:0050852|GO:0050860|GO:0050868	protein-coding
11542	-1.65655	-0.728184	1.65655	down	21.42	9.16667	0.280511	-0.447673	Adora3	1700001D09Rik|4930578J19Rik|A3AR|A3R|AA3R|ARA3|Gpcr2|MGC118217	11542	ENSMUSG00000000562|ENSMUSG00000074344	GO:0001609|GO:0001973|GO:0002553|GO:0002687|GO:0004871|GO:0004872|GO:0004930|GO:0005886|GO:0005887|GO:0007165|GO:0007186|GO:0014061|GO:0014068|GO:0016021|GO:0042734|GO:0043306|GO:0050729|GO:0050850|GO:0070257	protein-coding
433638	-1.63555	-0.709779	1.63555	down	247.1	111.207	0.466577	-0.243202	I830077J02Rik		433638	ENSMUSG00000074342	GO:0003674|GO:0005575|GO:0008150|GO:0016020|GO:0016021	protein-coding
12508	-1.5085	-0.593111	1.5085	down	251.627	121	0.286056	-0.307055	Cd53	AI323659|Ox-44|Tspan25	12508	ENSMUSG00000040747	GO:0009986|GO:0016020|GO:0016021	protein-coding
229706	-1.5478	-0.630216	1.5478	down	1873.01	886.135	0.235787	-0.39443	Slc6a17	AW490886|D130012J15Rik|Ntt4	229706	ENSMUSG00000027894	GO:0003674|GO:0005328|GO:0005575|GO:0005887|GO:0006810|GO:0006836|GO:0008150|GO:0015293|GO:0016020|GO:0016021|GO:0030054|GO:0031410|GO:0045202|GO:0055085|GO:0071436	protein-coding
11694	2.1895	1.1306	2.1895	up	55.9333	80.8133	-0.000169198	1.13044	Alx3		11694	ENSMUSG00000014603	GO:0003677|GO:0003700|GO:0005634|GO:0006351|GO:0006355|GO:0007275|GO:0007389|GO:0035115|GO:0035116|GO:0042981|GO:0043565|GO:0048704	protein-coding
14864	-1.64174	-0.715225	1.64174	down	81.3633	36.6111	0.354131	-0.361094	Gstm3	AI042769|Fsc2|mGSTM5	14864	ENSMUSG00000004038	GO:0004364|GO:0005737|GO:0006749|GO:0008152|GO:0016740|GO:0042802	protein-coding
14686	1.66265	0.733487	1.66265	up	74.8	88.4667	-0.223677	0.50981	Gnat2	AW490837|Gnat-2|Gt-2|Tcalpha	14686	ENSMUSG00000009108	GO:0000166|GO:0001580|GO:0001664|GO:0001750|GO:0001917|GO:0003924|GO:0004871|GO:0005525|GO:0005624|GO:0005834|GO:0005886|GO:0007165|GO:0007186|GO:0007188|GO:0007199|GO:0007204|GO:0007601|GO:0007602|GO:0009586|GO:0009642|GO:0019001|GO:0031234|GO:0031683|GO:0046549|GO:0050896|GO:0050908	protein-coding
11722	-3.01011	-1.58981	3.01011	down	43.6667	13	0.602696	-0.987119	Amy1	Amy-1|Amy1a|C030014B17Rik	11722	ENSMUSG00000074264	GO:0003824|GO:0004556|GO:0005576|GO:0005615|GO:0005975|GO:0008152|GO:0016160|GO:0016787|GO:0016798|GO:0043169|GO:0046872	protein-coding
114301	-1.59675	-0.675137	1.59675	down	1831.01	825.093	0.246957	-0.428179	Palmd	4631423C22Rik|PALML	114301	ENSMUSG00000033377	GO:0005737|GO:0008360|GO:0016020	protein-coding
99586	-1.53474	-0.617993	1.53474	down	156.087	73.6533	0.134865	-0.483128	Dpyd	AI315208|DPD|E330028L06Rik|MGC37940	99586	ENSMUSG00000033308	GO:0002058|GO:0003824|GO:0004152|GO:0004158|GO:0005625|GO:0005737|GO:0005829|GO:0006145|GO:0006207|GO:0006208|GO:0006210|GO:0006212|GO:0006214|GO:0006222|GO:0007584|GO:0007623|GO:0008152|GO:0009055|GO:0016491|GO:0017113|GO:0019860|GO:0042493|GO:0042803|GO:0046872|GO:0050661|GO:0051536|GO:0051539|GO:0055114	protein-coding
99887	1.8	0.847995	1.8	up	5027.63	6291.02	-0.349304	0.498691	Tmem56	4930577M16Rik|AU018104|AW109744|C730036B01Rik	99887	ENSMUSG00000028132	GO:0003674|GO:0005575|GO:0008150|GO:0016020|GO:0016021	protein-coding
14630	1.85856	0.894183	1.85856	up	6674.64	8563.4	-0.0500142	0.844168	Gclm	AI649393|Glclr	14630	ENSMUSG00000028124	GO:0004357|GO:0005625|GO:0006534|GO:0006536|GO:0006749|GO:0006750|GO:0006979|GO:0017109|GO:0035226|GO:0035229|GO:0042493|GO:0043066|GO:0043524|GO:0046982|GO:0050880|GO:0051409|GO:0051900	protein-coding
59006	-1.79874	-0.846988	1.79874	down	7770.51	3089.53	0.282831	-0.564157	Myoz2	1110012I24Rik|Fatz-2|Myozl2	59006	ENSMUSG00000028116	GO:0005737|GO:0015629|GO:0030018	protein-coding
83398	-1.51601	-0.600278	1.51601	down	59.24	31.9533	0.0798152	-0.520463	Ndst3	4921531K01Rik|4930511P15Rik|MGC90637	83398	ENSMUSG00000027977	GO:0003824|GO:0005794|GO:0008146|GO:0008152|GO:0015016|GO:0016020|GO:0016021|GO:0016740|GO:0016787	protein-coding
64580	-1.90896	-0.932786	1.90896	down	204.487	76.8333	0.454272	-0.478514	Ndst4	4930439H17Rik	64580	ENSMUSG00000027971		protein-coding
22239	-1.66007	-0.731247	1.66007	down	62.3333	28.76	0.338836	-0.392411	Ugt8a	AI850488|AW455908|Cgt|Ugt8|mCerGT	22239	ENSMUSG00000032854	GO:0003851|GO:0008120|GO:0008152|GO:0008489|GO:0009247|GO:0016020|GO:0016021|GO:0016740|GO:0016757|GO:0016758|GO:0042552	protein-coding
271970	-1.57672	-0.656928	1.57672	down	110	50.3333	0.465897	-0.19103	Arsj	9330196J05Rik|D830047F08	271970	ENSMUSG00000046561	GO:0003674|GO:0003824|GO:0005575|GO:0005576|GO:0008150|GO:0008152|GO:0008484|GO:0016787|GO:0046872	protein-coding
70617	1.86593	0.899895	1.86593	up	1223.38	1619.39	-0.122865	0.777031	5730508B09Rik	2700063A17Rik|C80506|MGC151168|MGC151170	70617	ENSMUSG00000050549	GO:0003674|GO:0005575|GO:0008150|GO:0016020|GO:0016021	protein-coding
69772	-1.5418	-0.624616	1.5418	down	119.547	56.3333	0.217687	-0.406929	Bdh2	1810026B04Rik|Dhrs6	69772	ENSMUSG00000028167	GO:0003858|GO:0005488|GO:0005737|GO:0006635|GO:0008152|GO:0016491|GO:0016628|GO:0019290|GO:0051287|GO:0055072|GO:0055114	protein-coding
67547	2.01578	1.01134	2.01578	up	13524.8	18772.2	-0.0859048	0.925433	Slc39a8	4933419D20Rik|AA986696|BIGM103|Zip8	67547	ENSMUSG00000053897	GO:0006810|GO:0006811|GO:0006829|GO:0016020|GO:0016021|GO:0030001|GO:0031090|GO:0034220|GO:0046873|GO:0055085	protein-coding
242248	-3.4165	-1.77252	3.4165	down	36	9	0.420008	-1.35251	Bank1	A530094C12Rik|AI451642|AVIEF|BANK	242248	ENSMUSG00000037922	GO:0005102|GO:0006874|GO:0019901|GO:0042113	protein-coding
11522	-2.43374	-1.28318	2.43374	down	56.3267	17.14	0.61729	-0.665886	Adh1	ADH-AA|AI194826|Adh-1|Adh-1-t|Adh-1e|Adh-1t|Adh-3e|Adh1-e|Adh1-t|Adh1tl|Adh3-e	11522	ENSMUSG00000074207	GO:0001523|GO:0004022|GO:0004745|GO:0005488|GO:0005622|GO:0005625|GO:0005737|GO:0005739|GO:0005829|GO:0006068|GO:0006069|GO:0008144|GO:0008270|GO:0016491|GO:0032526|GO:0033574|GO:0035276|GO:0042572|GO:0042573|GO:0042803|GO:0046186|GO:0046872|GO:0048149|GO:0048545|GO:0051287|GO:0055114	protein-coding
12167	-2.86243	-1.51724	2.86243	down	444.507	110.98	0.602551	-0.914688	Bmpr1b	AI385617|ALK-6|AV355320|Acvrlk6|Alk6|BMPR-1B|BMPR-IB|CFK-43a|SKR6	12167	ENSMUSG00000052430	GO:0000166|GO:0001501|GO:0001502|GO:0001550|GO:0001654|GO:0004672|GO:0004674|GO:0004675|GO:0004872|GO:0005024|GO:0005025|GO:0005524|GO:0005886|GO:0006468|GO:0006703|GO:0007165|GO:0007179|GO:0009953|GO:0016020|GO:0016021|GO:0016301|GO:0016310|GO:0016740|GO:0016772|GO:0030154|GO:0030425|GO:0030501|GO:0030509|GO:0031290|GO:0035108|GO:0042698|GO:0043010|GO:0043025|GO:0045597|GO:0045669|GO:0046332|GO:…	protein-coding
229898	-2.50852	-1.32683	2.50852	down	20.84	7.33333	0.225562	-1.10127	Gbp5	5330409J06Rik|Gbp5a	229898	ENSMUSG00000040264	GO:0006184|GO:0031410|GO:0071346	protein-coding
229900	-2.61558	-1.38713	2.61558	down	310.887	88.04	0.667715	-0.719415	Gbp6	9830147J24Rik|Gbp7	229900	ENSMUSG00000040253	GO:0020005|GO:0031410|GO:0042832|GO:0050830|GO:0051856|GO:0071346	protein-coding
55932	-3.19912	-1.67767	3.19912	down	147.58	32	0.89859	-0.779085	Gbp3	AW228655|Gbp4	55932	ENSMUSG00000028268	GO:0000166|GO:0003924|GO:0005525|GO:0005737|GO:0005829|GO:0020005|GO:0031410|GO:0035458|GO:0042832|GO:0050830|GO:0051856|GO:0071346	protein-coding
14469	-1.50878	-0.593386	1.50878	down	129.12	61.6933	0.220057	-0.373329	Gbp2		14469	ENSMUSG00000028270	GO:0000166|GO:0003924|GO:0005525|GO:0005886|GO:0016020|GO:0020005|GO:0031410|GO:0035458|GO:0042832|GO:0050830|GO:0051856|GO:0071222|GO:0071346	protein-coding
12722	-1.54059	-0.62348	1.54059	down	4128.51	1912.59	0.192255	-0.431225	Clca1	Cacc	12722	ENSMUSG00000056025	GO:0005229|GO:0005887|GO:0006821	protein-coding
80797	-1.60172	-0.679618	1.60172	down	343.027	153.724	0.265616	-0.414002	Clca2		80797	ENSMUSG00000028262	GO:0005229|GO:0005887|GO:0006821|GO:0006915	protein-coding
69219	1.79487	0.843877	1.79487	up	6729.79	8836.42	-0.438399	0.405478	Ddah1	2410006N07Rik|2510015N06Rik|AI987801|AW050362	69219	ENSMUSG00000028194	GO:0000052|GO:0005737|GO:0005739|GO:0006525|GO:0006809|GO:0008152|GO:0008270|GO:0016403|GO:0016597|GO:0016787|GO:0016813|GO:0017014|GO:0045429|GO:0045766|GO:0046872	protein-coding
68279	-2.06334	-1.04498	2.06334	down	38.24	13.38	0.741068	-0.303916	Mcoln2	3300002C04Rik|AI549968|C86638|TRPML2	68279	ENSMUSG00000011008	GO:0005216|GO:0006810|GO:0006811|GO:0016020|GO:0016021|GO:0034220	protein-coding
65086	-1.61965	-0.695683	1.61965	down	6115.72	2734.51	0.266311	-0.429372	Lpar3	Edg7|lpA3	65086	ENSMUSG00000036832	GO:0000187|GO:0001619|GO:0001965|GO:0004871|GO:0004872|GO:0004930|GO:0005543|GO:0005886|GO:0007165|GO:0007186|GO:0016020|GO:0016021|GO:0032060|GO:0043231|GO:0043410|GO:0051482|GO:0051928	protein-coding
99167	1.85258	0.889532	1.85258	up	6832.51	9108.57	-0.165971	0.723561	Ssx2ip	AU014939|AU042321|Adip	99167	ENSMUSG00000036825	GO:0005515|GO:0005913|GO:0007155|GO:0008150|GO:0019904|GO:0030054|GO:0043234	protein-coding
170757	-1.62902	-0.704	1.62902	down	1243.84	545.813	0.216382	-0.487618	Eltd1	1110033N21Rik|ETL1|Etl	170757	ENSMUSG00000039167	GO:0005886|GO:0016020|GO:0016021|GO:0046983	protein-coding
99899	-6.04896	-2.59669	6.04896	down	70.8505	7.66667	1.7708	-0.825884	Ifi44	A430056A10Rik|AW261460|MTAP44|p44	99899	ENSMUSG00000028037	GO:0003674|GO:0005737|GO:0008150	protein-coding
19220	1.54723	0.629685	1.54723	up	222.407	249.594	-0.207603	0.422082	Ptgfr	AI957154|PGF|fp	19220	ENSMUSG00000028036	GO:0004871|GO:0004872|GO:0004930|GO:0004955|GO:0004958|GO:0005886|GO:0007165|GO:0007186|GO:0016020|GO:0016021	protein-coding
66772	2.27595	1.18647	2.27595	up	179.839	269	-0.158131	1.02834	Asb17	4933436O18Rik	66772	ENSMUSG00000038997	GO:0003674|GO:0005575|GO:0008150|GO:0035556	protein-coding
320840	-2.56492	-1.35891	2.56492	down	789.147	221.32	0.619991	-0.738923	Negr1	5330422G01Rik|KILON|Ntra|mKIAA3001	320840	ENSMUSG00000040037	GO:0003674|GO:0005886|GO:0007155|GO:0008150|GO:0016020|GO:0030425|GO:0031225|GO:0043025	protein-coding
252838	-1.58881	-0.667949	1.58881	down	988.427	446.467	0.271964	-0.395985	Tox	1700007F02Rik|KIAA0808	252838	ENSMUSG00000041272	GO:0003677|GO:0005634	protein-coding
12319	-1.69176	-0.758528	1.69176	down	1716.35	731.486	0.305963	-0.452565	Car8	AW546993|Ca8|Cals|Cals1|Carp|wdl	12319	ENSMUSG00000041261	GO:0004089|GO:0005515|GO:0005737|GO:0006730|GO:0008270|GO:0046872|GO:0048015	protein-coding
50500	-1.58093	-0.660775	1.58093	down	309.087	141.54	0.16272	-0.498054	Ttpa	alpha-TTP	50500	ENSMUSG00000073988	GO:0001890|GO:0001892|GO:0005215|GO:0005622|GO:0005737|GO:0005770|GO:0005829|GO:0006810|GO:0008431|GO:0009268|GO:0009636|GO:0019842|GO:0042360|GO:0090212	protein-coding
100019	1.62647	0.701746	1.62647	up	2719.26	3308.37	-0.10566	0.596086	Mdn1	4833432B22Rik|A130070M06|AA958993|D4Abb1e|Gm135	100019	ENSMUSG00000058006	GO:0000166|GO:0003674|GO:0005524|GO:0005575|GO:0005634|GO:0008150	protein-coding
230073	-1.97418	-0.981251	1.97418	down	1077.55	396.773	0.392775	-0.588476	Ddx58	6430573D20Rik|C330021E21|RIG-I	230073	ENSMUSG00000040296	GO:0000166|GO:0002230|GO:0003676|GO:0003690|GO:0003723|GO:0004386|GO:0005524|GO:0005737|GO:0005829|GO:0006200|GO:0008026|GO:0008152|GO:0008270|GO:0009597|GO:0009615|GO:0016787|GO:0016817|GO:0032727|GO:0032728|GO:0042993|GO:0045087|GO:0045944|GO:0046872	protein-coding
20731	-2.09731	-1.06854	2.09731	down	97.9533	34.2133	0.725024	-0.343519	Spink4	MPGC60	20731	ENSMUSG00000028415	GO:0004867|GO:0008233|GO:0010466|GO:0010951|GO:0030414	protein-coding
11828	3.05434	1.61086	3.05434	up	1190.53	2366.19	-0.330055	1.2808	Aqp3	AQP-2	11828	ENSMUSG00000028435	GO:0002684|GO:0005215|GO:0005737|GO:0005886|GO:0005887|GO:0005911|GO:0006810|GO:0006833|GO:0015250|GO:0015254|GO:0015793|GO:0015840|GO:0016020|GO:0016021|GO:0016323|GO:0032526|GO:0055085|GO:0070295	protein-coding
277773	2.17807	1.12305	2.17807	up	46.0667	67.36	-0.434856	0.688197	BC049635	4931430D02|MGC58387	277773	ENSMUSG00000050141	GO:0003674|GO:0005575|GO:0008150|GO:0016020|GO:0016021	protein-coding
100039781	-1.58525	-0.664712	1.58525	down	47.3333	23.6667	0.229629	-0.435083	Hrct1	3830408D24Rik	100039781	ENSMUSG00000071001	GO:0003674|GO:0005575|GO:0008150|GO:0016020|GO:0016021	protein-coding
666060	1.60077	0.678768	1.60077	up	1442.28	1686.12	-0.322889	0.355879	Frmpd1	BC031840|mKIAA0967	666060	ENSMUSG00000035615	GO:0005575|GO:0005737|GO:0005856|GO:0005886|GO:0007165|GO:0008150|GO:0016020	protein-coding
72535	-1.54416	-0.626819	1.54416	down	12751.6	5876.4	0.231332	-0.395487	Aldh1b1	2700007F14Rik|MGC101971	72535	ENSMUSG00000035561	GO:0003674|GO:0004029|GO:0005634|GO:0005739|GO:0008150|GO:0008152|GO:0016491|GO:0043231|GO:0055114	protein-coding
75426	-9.42858	-3.23704	9.42858	down	6028.38	464.58	1.53717	-1.69987	Igfbpl1	2810011G06Rik|2810453O06Rik|IGFBPL	75426	ENSMUSG00000035551	GO:0001558|GO:0003674|GO:0005520|GO:0005575|GO:0005576|GO:0008150	protein-coding
381522	-3.10328	-1.6338	3.10328	down	22.4067	6.33333	0.326358	-1.30744	E230008N13Rik	Gm1025	381522	ENSMUSG00000035539	GO:0003674|GO:0005575|GO:0008150	protein-coding
93966	3.5895	1.84378	3.5895	up	14815.5	34339.2	-0.637232	1.20655	Hemgn	4921524M03Rik|AI317176|EDAG|Hgn|mNDR	93966	ENSMUSG00000028332	GO:0003674|GO:0005634|GO:0005654|GO:0007275|GO:0030154|GO:0045667	protein-coding
242425	1.88166	0.912005	1.88166	up	270.205	315.36	0.0507924	0.962798	Gabbr2	GABABR2|Gb2|Gm425|Gpr51	242425	ENSMUSG00000039809	GO:0004871|GO:0004872|GO:0004930|GO:0004965|GO:0005515|GO:0005737|GO:0005886|GO:0007165|GO:0007186|GO:0007214|GO:0016020|GO:0016021|GO:0030054|GO:0043005|GO:0045202|GO:0045211	protein-coding
68016	-2.05502	-1.03915	2.05502	down	208.66	73.58	0.393989	-0.645162	Murc	2310039E09Rik|MGC107637	68016	ENSMUSG00000028348	GO:0005100|GO:0005737|GO:0006351|GO:0006355|GO:0007266|GO:0007275|GO:0007517|GO:0030018|GO:0030154|GO:0032321|GO:0045944|GO:0055003	protein-coding
272031	-1.60149	-0.67941	1.60149	down	323.28	146.44	0.400782	-0.278629	E130309F12Rik	KIAA4247|Lppr1|PRG-3|mKIAA4247	272031	ENSMUSG00000063446	GO:0003674|GO:0003824|GO:0005575|GO:0007399|GO:0008152|GO:0016020|GO:0016021	protein-coding
21350	-1.95918	-0.970248	1.95918	down	18.3333	8	0.500283	-0.469964	Tal2	MGC130117|bHLHa19	21350	ENSMUSG00000028417	GO:0003677|GO:0005634|GO:0006351|GO:0006355|GO:0007610|GO:0009791|GO:0021794|GO:0030901|GO:0035264	protein-coding
230235	-2.47394	-1.30681	2.47394	down	53.6667	17	0.598878	-0.70793	6430704M03Rik		230235	ENSMUSG00000045589	GO:0003674|GO:0005575|GO:0008150	protein-coding
545622	-1.50971	-0.594267	1.50971	down	541.373	259.287	0.0983404	-0.495927	Ptpn3	9530011I20Rik|PTP-H1|PTPCL	545622	ENSMUSG00000038764	GO:0001784|GO:0004721|GO:0004725|GO:0004872|GO:0005488|GO:0005737|GO:0005856|GO:0005886|GO:0006470|GO:0007165|GO:0008092|GO:0009898|GO:0016020|GO:0016311|GO:0016787|GO:0016791|GO:0035335|GO:0045930|GO:0051045|GO:0051117	protein-coding
67103	1.6053	0.682843	1.6053	up	1335.65	1557.54	-0.399304	0.283539	Ptgr1	2510002C21Rik|Ltb4dh	67103	ENSMUSG00000028378	GO:0003674|GO:0005488|GO:0005575|GO:0005737|GO:0008150|GO:0008270|GO:0016491|GO:0032440|GO:0047522|GO:0055114	protein-coding
17025	2.14583	1.10153	2.14583	up	8099.87	12245.8	-0.210618	0.890916	Alad	Lv	17025	ENSMUSG00000028393	GO:0003824|GO:0004655|GO:0005615|GO:0005829|GO:0006779|GO:0006783|GO:0007584|GO:0008152|GO:0008270|GO:0010033|GO:0010038|GO:0010043|GO:0016829|GO:0032791|GO:0033014|GO:0042221|GO:0042493|GO:0042802|GO:0045471|GO:0046685|GO:0046686|GO:0046872|GO:0051260	protein-coding
11699	-2.44138	-1.2877	2.44138	down	139.107	28.16	1.32399	0.0362951	Ambp	AI194774|ASPI|HI-30|Intin4|Itil|UTI	11699	ENSMUSG00000028356	GO:0004867|GO:0005215|GO:0005488|GO:0005576|GO:0005792|GO:0005886|GO:0006810|GO:0010466|GO:0010951|GO:0018298|GO:0019862|GO:0020037|GO:0030414|GO:0042803|GO:0051604	protein-coding
21898	-1.57301	-0.653524	1.57301	down	631.593	290.72	0.23092	-0.422604	Tlr4	Lps|Ly87|Ran/M1|Rasl2-8	21898	ENSMUSG00000039005	GO:0000187|GO:0001530|GO:0001875|GO:0002218|GO:0002224|GO:0002282|GO:0002537|GO:0002755|GO:0002756|GO:0002758|GO:0004872|GO:0004888|GO:0005515|GO:0005737|GO:0005886|GO:0005887|GO:0006954|GO:0006955|GO:0006979|GO:0007165|GO:0007250|GO:0007252|GO:0009617|GO:0009897|GO:0009986|GO:0010572|GO:0016020|GO:0016021|GO:0030890|GO:0031224|GO:0031663|GO:0032496|GO:0032497|GO:0032609|GO:0032689|GO:0032700|GO:…	protein-coding
242506	-1.62412	-0.699659	1.62412	down	79.9967	36.8338	0.0530934	-0.646565	Frmd3	4.1O|9430066I12Rik|EPB41L4O|P410	242506	ENSMUSG00000049122	GO:0003674|GO:0005488|GO:0005575|GO:0005737|GO:0005856|GO:0008092|GO:0008150|GO:0016020|GO:0016021|GO:0019898	protein-coding
76376	1.78589	0.836646	1.78589	up	2364.53	3094.21	-0.483539	0.353106	Slc24a2	2810021B17Rik|6330417K15Rik|AI847460|Nckx2	76376	ENSMUSG00000037996	GO:0005262|GO:0005624|GO:0006816|GO:0006874|GO:0007612|GO:0007613|GO:0016020|GO:0016021|GO:0046983|GO:0060291|GO:0060292	protein-coding
242523	-3.16524	-1.66232	3.16524	down	240.827	54.5516	0.661228	-1.00109	Dmrta1	Dmrt4	242523	ENSMUSG00000043753	GO:0003674|GO:0003677|GO:0003700|GO:0005575|GO:0005634|GO:0006351|GO:0006355|GO:0007548|GO:0008150|GO:0030154|GO:0046872	protein-coding
74519	-1.52778	-0.611433	1.52778	down	53.2667	26.7333	0.383891	-0.227542	Cyp2j9	8430417E17Rik|MGC141274	74519	ENSMUSG00000015224	GO:0003674|GO:0004497|GO:0005575|GO:0008150|GO:0016491|GO:0046872|GO:0055114	protein-coding
100102	-4.66004	-2.22034	4.66004	down	76.3618	14.9	0.863228	-1.35711	Pcsk9	AI415265|AI747682|FH3|HCHOLA3|MGC47409|Narc1|PC9	100102	ENSMUSG00000044254	GO:0001920|GO:0002092|GO:0004252|GO:0005576|GO:0005615|GO:0005764|GO:0005770|GO:0005791|GO:0006508|GO:0006629|GO:0006641|GO:0006644|GO:0006917|GO:0007041|GO:0008202|GO:0008203|GO:0008233|GO:0008236|GO:0009267|GO:0010469|GO:0010989|GO:0016540|GO:0016787|GO:0030182|GO:0032799|GO:0032802|GO:0032803|GO:0032869|GO:0034190|GO:0042157|GO:0042632|GO:0042802|GO:0043086|GO:0043525|GO:0048471|GO:0050750|GO:…	protein-coding
242602	1.67666	0.745594	1.67666	up	318.58	345.173	0.41655	1.16214	BC055111	MGC58608	242602	ENSMUSG00000054362	GO:0003674|GO:0005575|GO:0008150	protein-coding
329910	1.5672	0.648185	1.5672	up	2100.74	2368.69	-0.0489918	0.599193	Acot11	1110020M10Rik|2010309H15Rik|AW060409|BFIT|BFIT1|MGC25974|Thea|Them1|mKIAA0707	329910	ENSMUSG00000034853	GO:0004091|GO:0005737|GO:0006631|GO:0008152|GO:0016291|GO:0016787|GO:0035556	protein-coding
16975	2.07704	1.05453	2.07704	up	626.106	944.401	-0.178887	0.875645	Lrp8	4932703M08Rik|AA921429|AI848122|ApoER2|Lr8b	16975	ENSMUSG00000028613	GO:0004872|GO:0005041|GO:0005509|GO:0005515|GO:0005576|GO:0005615|GO:0005886|GO:0005901|GO:0006897|GO:0007165|GO:0016020|GO:0016021|GO:0021766|GO:0021819|GO:0030229|GO:0045860	protein-coding
242607	1.7746	0.827495	1.7746	up	10.3425	13.5002	-0.450293	0.377202	Slc1a7	A930031E15Rik|Eaat5|MGC40736	242607	ENSMUSG00000008932	GO:0006810|GO:0006820|GO:0006835|GO:0015293|GO:0016020|GO:0016021|GO:0017153|GO:0055085|GO:0071436	protein-coding
242608	1.56307	0.644384	1.56307	up	470.415	511.756	0.0396714	0.684056	Podn	9430070G18|Pcan|SLRR5A	242608	ENSMUSG00000028600	GO:0005518|GO:0005576|GO:0005578|GO:0005615|GO:0005737|GO:0008285|GO:0030336	protein-coding
545667	-1.75506	-0.811516	1.75506	down	37.2067	14.9533	-0.132553	-0.944069	Fam159a	OTTMUSG00000008243	545667	ENSMUSG00000059816	GO:0003674|GO:0005575|GO:0008150|GO:0016020|GO:0016021	protein-coding
18392	1.93705	0.953859	1.93705	up	72.1267	101.847	-0.148273	0.805586	Orc1	AA545195|MmORC1|Orc1l	18392	ENSMUSG00000028587	GO:0000166|GO:0000808|GO:0003677|GO:0005524|GO:0005634|GO:0005654|GO:0005664|GO:0005730|GO:0005737|GO:0005829|GO:0005886|GO:0006260|GO:0008152|GO:0017111	protein-coding
108802	-2.24012	-1.16358	2.24012	down	31.4267	10.3333	0.514241	-0.649338	Calr4	4933403L16Rik|AU017583	108802	ENSMUSG00000028558	GO:0003674|GO:0005575|GO:0005783|GO:0008150	protein-coding
230603	1.68931	0.756435	1.68931	up	2230.71	2703.65	-0.0165936	0.739841	Ttc39a	4922503N01Rik|MGC37599	230603	ENSMUSG00000028555	GO:0003674|GO:0005488|GO:0005575|GO:0008150	protein-coding
12580	1.63072	0.705508	1.63072	up	1430.24	1711.95	-0.159317	0.546191	Cdkn2c	C77269|INK4c|INK4d|p18|p18INK4c	12580	ENSMUSG00000028551	GO:0000079|GO:0000082|GO:0004861|GO:0005634|GO:0005737|GO:0006917|GO:0007049|GO:0007050|GO:0008285|GO:0016301|GO:0016310|GO:0019901|GO:0030308|GO:0042326|GO:0071901	protein-coding
78933	-1.60446	-0.682087	1.60446	down	32.6067	15.24	0.0586774	-0.62341	Agbl4	4930578N11Rik|4931433A01Rik	78933	ENSMUSG00000061298	GO:0004180|GO:0004181|GO:0005515|GO:0005737|GO:0005829|GO:0006508|GO:0008233|GO:0008237|GO:0008270|GO:0015631|GO:0016787|GO:0035609|GO:0035610|GO:0046872	protein-coding
666048	1.78307	0.834363	1.78307	up	1535.08	2000.81	-0.43804	0.396323	Gm12824	OTTMUSG00000008561	666048	ENSMUSG00000070867	GO:0003674|GO:0005575|GO:0008150|GO:0016020|GO:0016021	protein-coding
21349	2.15831	1.1099	2.15831	up	13126.7	19074.4	-0.175326	0.934578	Tal1	SCL/tal-1|Scl|bHLHa17|tal-1	21349	ENSMUSG00000028717	GO:0000790|GO:0000980|GO:0003677|GO:0003700|GO:0005515|GO:0005634|GO:0006351|GO:0006355|GO:0006357|GO:0007275|GO:0019899|GO:0030097|GO:0030154|GO:0030218|GO:0031334|GO:0035162|GO:0042826|GO:0043234|GO:0044212|GO:0045165|GO:0045648|GO:0045799|GO:0045893|GO:0045931|GO:0045944|GO:0051781|GO:0070888	protein-coding
67182	1.92695	0.946319	1.92695	up	4395.48	5431.12	0.0169264	0.963245	Pdzk1ip1	0610007F13Rik|2700030M23Rik|AU046042|Map17	67182	ENSMUSG00000028716	GO:0003674|GO:0005575|GO:0008150|GO:0016020|GO:0016021	protein-coding
13120	1.51981	0.603892	1.51981	up	100.85	107.78	0.114647	0.718539	Cyp4b1		13120	ENSMUSG00000028713	GO:0004497|GO:0005506|GO:0005783|GO:0005789|GO:0005792|GO:0006725|GO:0008144|GO:0009055|GO:0016020|GO:0016491|GO:0016705|GO:0018585|GO:0018879|GO:0018917|GO:0019825|GO:0020037|GO:0042738|GO:0046872|GO:0055114|GO:0070330	protein-coding
22275	1.95836	0.969643	1.95836	up	11095.3	15156.7	-0.146379	0.823264	Urod	AI323803|Uro-d	22275	ENSMUSG00000028684	GO:0004853|GO:0005634|GO:0005737|GO:0005829|GO:0006779|GO:0006783|GO:0008152|GO:0008198|GO:0015630|GO:0016829|GO:0016831|GO:0042168|GO:0046502	protein-coding
19207	-1.68324	-0.751237	1.68324	down	411.973	177.607	0.25534	-0.495897	Ptch2	ptc2	19207	ENSMUSG00000028681	GO:0004872|GO:0007165|GO:0008158|GO:0008544|GO:0016020|GO:0016021|GO:0042633|GO:0043588	protein-coding
14664	2.11389	1.0799	2.11389	up	4675.62	6715.52	-0.088068	0.991834	Slc6a9	Glyt-1|Glyt1	14664	ENSMUSG00000028542	GO:0003333|GO:0005283|GO:0005328|GO:0005887|GO:0006810|GO:0006836|GO:0006865|GO:0015187|GO:0015293|GO:0015816|GO:0016020|GO:0016021|GO:0055085|GO:0071436	protein-coding
11876	1.59047	0.669454	1.59047	up	54.82	56.3533	-0.184584	0.484869	Artn	neublastin	11876	ENSMUSG00000028539	GO:0005102|GO:0005515|GO:0005576|GO:0005615|GO:0007166|GO:0007411|GO:0007422|GO:0008083|GO:0030116|GO:0050930	protein-coding
68625	1.90882	0.932679	1.90882	up	511.609	591.78	0.0248445	0.957523	Wdr65	1110020C03Rik|AV009650|C130004B06Rik|Gm1363	68625	ENSMUSG00000028730		protein-coding
27028	2.18458	1.12736	2.18458	up	15163.8	21347.7	-0.0853418	1.04202	Ermap	AA409279|AI666418	27028	ENSMUSG00000028644	GO:0003674|GO:0005737|GO:0005886|GO:0008150|GO:0016020|GO:0016021|GO:0031410	protein-coding
194219	-3.61663	-1.85465	3.61663	down	16.5667	4.69333	0.612996	-1.24165	Slfnl1	4933406A14Rik	194219	ENSMUSG00000047518	GO:0000166|GO:0003674|GO:0005524|GO:0005575|GO:0008150	protein-coding
56222	2.30013	1.20172	2.30013	up	4788.93	7451.33	-0.141281	1.06044	Cited4	AU019445|AW742964|Mrg2	56222	ENSMUSG00000070803	GO:0003713|GO:0005634|GO:0005737|GO:0006351|GO:0006355|GO:0043627|GO:0045893	protein-coding
12840	-1.52806	-0.611698	1.52806	down	1825.89	849.94	0.199899	-0.411799	Col9a2	AI427499|Col9a-2	12840	ENSMUSG00000028626	GO:0005594	protein-coding
16918	1.56282	0.644149	1.56282	up	142.133	163.373	-0.315326	0.328824	Mycl1	AW536278|L-myc|Lmyc-1|Lmyc1|MGC102165|bHLHe38	16918	ENSMUSG00000028654	GO:0003677|GO:0003700|GO:0005515|GO:0005634|GO:0006355	protein-coding
230718	-3.09657	-1.63067	3.09657	down	47.26	10.9467	1.1285	-0.502177	Nt5c1a	Cn1a|Gm49	230718	ENSMUSG00000054958	GO:0000166|GO:0000287|GO:0005575|GO:0005737|GO:0008253|GO:0009117|GO:0016311|GO:0016787|GO:0046085	protein-coding
75563	1.65941	0.73067	1.65941	up	22.1285	26.9595	-0.206957	0.523713	Dnali1	1700023A09Rik|AW049135	75563	ENSMUSG00000042707	GO:0003774|GO:0008152|GO:0030286	protein-coding
14612	-1.52766	-0.611321	1.52766	down	3238.99	1536.87	0.112409	-0.498912	Gja4	AU020209|AW558810|Cnx37|Cx37|Gja-4	14612	ENSMUSG00000050234	GO:0001568|GO:0005886|GO:0005921|GO:0005922|GO:0006816|GO:0007154|GO:0007267|GO:0016020|GO:0016021|GO:0030054	protein-coding
14622	2.2913	1.19616	2.2913	up	18.6667	35	-0.584375	0.611788	Gjb5	Cnx31.1|Cx31.1|Gjb-5	14622	ENSMUSG00000042357	GO:0005886|GO:0005921|GO:0005922|GO:0007154|GO:0016020|GO:0016021|GO:0030054|GO:0060708|GO:0060713	protein-coding
384059	-2.70783	-1.43714	2.70783	down	56.88	15.3333	0.444589	-0.992546	Tlr12	Gm1365	384059	ENSMUSG00000062545	GO:0004872|GO:0004888|GO:0006954|GO:0007165|GO:0016020|GO:0016021|GO:0031224|GO:0045087	protein-coding
215493	2.26402	1.17889	2.26402	up	19.2133	29.0267	-0.715827	0.46306	A3galt2	Gm433|iGb3	215493	ENSMUSG00000028794	GO:0001962|GO:0005575|GO:0005794|GO:0005975|GO:0006688|GO:0016020|GO:0016740|GO:0016757|GO:0016758|GO:0046872|GO:0047276	protein-coding
230766	-1.64308	-0.716404	1.64308	down	212.747	94.3	0.386115	-0.330289	Fam167b	MGC29254|SEC	230766	ENSMUSG00000050493	GO:0003674|GO:0005575|GO:0008150	protein-coding
94242	1.61292	0.689674	1.61292	up	4578.13	5372.6	-0.124447	0.565227	Tinagl1	1110021J17Rik|AZ-1|AZ1|Arg1|Lcn7|TARP|Tinagl	94242	ENSMUSG00000028776	GO:0004197|GO:0005044|GO:0005576|GO:0005737|GO:0006508|GO:0006955|GO:0007165|GO:0008234|GO:0030247|GO:0043236	protein-coding
19273	1.63718	0.711209	1.63718	up	382.32	456.327	-0.109335	0.601874	Ptpru	Ftp-1|PCP-2|PTP|PTP-lambda|PTPlambda|Pcp2|Ptpf|Ptprl|R-PTP-U|R-PTP-psi|RPTPlambda	19273	ENSMUSG00000028909	GO:0004721|GO:0004725|GO:0004872|GO:0005886|GO:0005911|GO:0006470|GO:0007155|GO:0007165|GO:0008013|GO:0008285|GO:0016020|GO:0016021|GO:0016311|GO:0016337|GO:0016787|GO:0016791|GO:0030054|GO:0030154|GO:0030336|GO:0034109|GO:0034394|GO:0035335|GO:0045892|GO:0060070	protein-coding
230787	-1.55961	-0.641188	1.55961	down	71.7733	33.6667	0.527337	-0.113851	BC013712	ICB-1|Themis2	230787	ENSMUSG00000037731	GO:0003674|GO:0005575|GO:0006954|GO:0008150	protein-coding
14191	1.74542	0.803572	1.74542	up	77.1467	97.2133	-0.470153	0.333418	Fgr		14191	ENSMUSG00000028874	GO:0000166|GO:0004713|GO:0005524|GO:0005829|GO:0005886|GO:0006468|GO:0016301|GO:0016740|GO:0050830	protein-coding
69655	-1.70535	-0.770068	1.70535	down	16.4133	7.66667	0.0777425	-0.692326	Cd164l2	2310047N01Rik|MGC130580	69655	ENSMUSG00000028865	GO:0003674|GO:0005575|GO:0008150|GO:0016020|GO:0016021	protein-coding
194231	-1.71556	-0.778677	1.71556	down	81.4333	34.6533	0.348788	-0.429889	Cnksr1	BC037758	194231	ENSMUSG00000028841	GO:0005938|GO:0007265|GO:0007266|GO:0016301|GO:0016310|GO:0030674	protein-coding
19746	2.68238	1.42352	2.68238	up	6958.25	12231.6	-0.338004	1.08551	Rhd	Rh|Rhced|Rhl1	19746	ENSMUSG00000028825	GO:0003674|GO:0008150|GO:0016020|GO:0016021	protein-coding
78806	1.74022	0.799268	1.74022	up	26.66	33.2667	-0.698676	0.100592	4930555I21Rik	4930403G18Rik	78806	ENSMUSG00000028801	GO:0003674|GO:0005575|GO:0008150	protein-coding
242705	2.19226	1.13242	2.19226	up	4890.7	7359.81	-0.17073	0.961689	E2f2	9230110J10|E130207A07	242705	ENSMUSG00000018983	GO:0003677|GO:0003700|GO:0005515|GO:0005634|GO:0005654|GO:0005667|GO:0006351|GO:0006355|GO:0006915|GO:0007049|GO:0008134|GO:0051726	protein-coding
13844	1.74797	0.805682	1.74797	up	1402.79	1769.02	-0.305843	0.499839	Ephb2	Cek5|Drt|ETECK|Erk|Hek5|Nuk|Prkm5|Qek5|Sek3|Tyro5	13844	ENSMUSG00000028664	GO:0000166|GO:0000902|GO:0004713|GO:0004714|GO:0004872|GO:0005003|GO:0005005|GO:0005102|GO:0005515|GO:0005524|GO:0005887|GO:0006468|GO:0007165|GO:0007169|GO:0007411|GO:0007612|GO:0008046|GO:0008152|GO:0009887|GO:0016020|GO:0016021|GO:0016301|GO:0016310|GO:0016740|GO:0018108|GO:0021631|GO:0021952|GO:0031290|GO:0043025|GO:0048013|GO:0048168|GO:0048170|GO:0048593|GO:0050770|GO:0050771	protein-coding
100503611	-1.50609	-0.590804	1.50609	down	84.6067	41.5933	0.18095	-0.409853	LOC100503611		100503611			protein-coding
110351	1.82979	0.871675	1.82979	up	560.66	751.41	-0.278308	0.593367	Rap1gap	1300019I11Rik|2310004O14Rik|AI427470|Rap1ga1	110351	ENSMUSG00000041351	GO:0005624|GO:0005829|GO:0017016|GO:0032318|GO:0042803	protein-coding
18784	-2.24035	-1.16372	2.24035	down	156.247	51.0533	0.40084	-0.762881	Pla2g5	PLA2|sPLA2	18784	ENSMUSG00000041193	GO:0004623|GO:0005509|GO:0005576|GO:0005794|GO:0005886|GO:0006644|GO:0006663|GO:0008201|GO:0009986|GO:0016020|GO:0016042|GO:0016787|GO:0019370|GO:0046872|GO:0047498|GO:0048471|GO:0050482	protein-coding
69116	1.67098	0.740693	1.67098	up	12124.6	15229.1	-0.105514	0.635179	Ubr4	1810009A16Rik|A930005E13Rik|D930005K06Rik|Gm1032|Gm1666|N28143|RBAF600|Zubr1|mKIAA0462|p600	69116	ENSMUSG00000066036	GO:0004842|GO:0005516|GO:0005634|GO:0005737|GO:0005856|GO:0008152|GO:0008270|GO:0016020|GO:0016021|GO:0016567|GO:0016874|GO:0046872	protein-coding
242721	2.12112	1.08483	2.12112	up	30.3333	48	-0.357639	0.72719	Klhdc7a	B230308G19Rik	242721	ENSMUSG00000078234	GO:0003674|GO:0005575|GO:0008150|GO:0016020|GO:0016021	protein-coding
230868	2.58823	1.37197	2.58823	up	22.5333	41.3333	-0.668826	0.70314	Igsf21	BC055811|Gm141|MGC67646	230868	ENSMUSG00000040972	GO:0003674|GO:0005575|GO:0005576|GO:0008150	protein-coding
242735	3.15069	1.65567	3.15069	up	8.33333	16.5333	-1.25997	0.3957	Lrrc38	A230053A07Rik	242735	ENSMUSG00000028584	GO:0003674|GO:0005575|GO:0008150|GO:0016020|GO:0016021	protein-coding
21938	-1.54367	-0.626364	1.54367	down	1108.48	522.663	0.18069	-0.445674	Tnfrsf1b	CD120b|TNF-R-II|TNF-R2|TNF-R75|TNF-alphaR2|TNFBR|TNFR80|TNFRII|TNFalpha-R2|Tnfr-1|Tnfr2|p75	21938	ENSMUSG00000028599	GO:0004872|GO:0005031|GO:0005488|GO:0005515|GO:0005624|GO:0005634|GO:0006954|GO:0006955|GO:0007165|GO:0007166|GO:0008219|GO:0008283|GO:0016020|GO:0016021|GO:0030424|GO:0033209|GO:0043025|GO:0043196|GO:0045121|GO:0048471|GO:0050728|GO:0050779	protein-coding
100043034	-1.52907	-0.612658	1.52907	down	36.1876	18.9768	0.10736	-0.505298	Gm13138	OTTMUSG00000010655	100043034	ENSMUSG00000067919	GO:0003674|GO:0005575|GO:0008150	protein-coding
230899	-1.5837	-0.663296	1.5837	down	178388	80838.2	0.18047	-0.482827	Nppa	ANP|Anf|Pnd	230899	ENSMUSG00000041616	GO:0005102|GO:0005179|GO:0005634|GO:0005737|GO:0006182|GO:0007168|GO:0008217|GO:0030308|GO:0042629|GO:0048471|GO:0050880|GO:0051428	protein-coding
230904	1.91316	0.935958	1.91316	up	48.7267	64.4133	-0.218895	0.717063	Fbxo2	FBG1|FBX2|Fbs1|Fbs2|MGC54895|NFB42|Prpl4	230904	ENSMUSG00000041556	GO:0001540|GO:0001948|GO:0005515|GO:0005529|GO:0005737|GO:0005783|GO:0005792|GO:0005829|GO:0006511|GO:0006516|GO:0008285|GO:0016020|GO:0016567|GO:0019005|GO:0030163|GO:0030246|GO:0030433|GO:0031146|GO:0031396|GO:0043197	protein-coding
242748	-1.6817	-0.749917	1.6817	down	16.6667	7.38095	0.556607	-0.193311	Ptchd2	G630052C06Rik|RNDEu-2	242748	ENSMUSG00000041544	GO:0003674|GO:0005575|GO:0007165|GO:0008150|GO:0008158|GO:0016020|GO:0016021	protein-coding
63954	-2.0564	-1.04012	2.0564	down	56.2467	18.8067	0.544752	-0.495369	Rbp7	1110002J23Rik|CRBP-III	63954	ENSMUSG00000028996	GO:0005215|GO:0005488|GO:0005501|GO:0005737|GO:0006810|GO:0008289|GO:0016918|GO:0019841	protein-coding
85030	-1.68142	-0.749682	1.68142	down	108.432	48.1133	0.29986	-0.449821	Tnfrsf25	APO-3|DDR3|DR3|LARD|TR3|TRAMP|Tnfrsf12|WSL-1|WSL-LR|Wsl	85030	ENSMUSG00000024793	GO:0004872|GO:0005886|GO:0007165	protein-coding
56226	-2.11515	-1.08076	2.11515	down	130.787	46.08	0.428157	-0.652604	Espn	je	56226	ENSMUSG00000028943	GO:0003779|GO:0005737|GO:0005856|GO:0005902|GO:0005903|GO:0007605|GO:0007626|GO:0015629|GO:0017124|GO:0030046|GO:0030054|GO:0031941|GO:0032421|GO:0042995|GO:0051015|GO:0051017|GO:0051494|GO:0051639	protein-coding
381580	1.60381	0.6815	1.60381	up	25.2933	30.1133	-0.196158	0.485343	Ccdc27	Gm1035	381580	ENSMUSG00000039492	GO:0003674|GO:0005575|GO:0008150	protein-coding
230979	1.99027	0.992961	1.99027	up	2119.7	2682.62	-0.0573012	0.93566	Tnfrsf14	Atar|HveA|Hvem|MGC123498|MGC123499|Tnfrs14	230979	ENSMUSG00000042333	GO:0004872|GO:0005515|GO:0005886|GO:0007165|GO:0009897|GO:0046642|GO:0050731	protein-coding
320587	-3.27371	-1.71092	3.27371	down	841.116	184.555	0.791048	-0.919876	Tmem88b	A230069A22Rik	320587	ENSMUSG00000073680	GO:0003674|GO:0005575|GO:0008150|GO:0016020|GO:0016021	protein-coding
330010	-4.3712	-2.12803	4.3712	down	15.2	2.9	0.284944	-1.84308	Ttll10	4833412E22Rik|4930595O22Rik|AU022799|BC042775|Ttll5	330010	ENSMUSG00000029074	GO:0004835|GO:0005524|GO:0005737|GO:0005856|GO:0005874|GO:0005929|GO:0006464|GO:0015630|GO:0016874|GO:0018094|GO:0035085|GO:0042995|GO:0070735|GO:0070737	protein-coding
100038882	-1.89872	-0.925026	1.89872	down	118.267	44.8133	0.723736	-0.20129	Isg15	G1p2|IGI15|IP17|Irfp|MGC103144|MGC130321|MGC18616|UCRP	100038882	ENSMUSG00000035692	GO:0005515|GO:0005576|GO:0005737|GO:0005829|GO:0009615|GO:0019941|GO:0031386|GO:0032020	protein-coding
207618	-1.79647	-0.845166	1.79647	down	16.3333	7.21333	0.158854	-0.686312	Zfp804b	Gm441	207618	ENSMUSG00000092094	GO:0003674|GO:0005575|GO:0008150	protein-coding
18670	-1.5169	-0.601123	1.5169	down	60.6156	27.5533	0.584008	-0.0171148	Abcb4	Mdr2|Pgy-2|Pgy2|mdr-2	18670	ENSMUSG00000042476	GO:0000139|GO:0000166|GO:0005524|GO:0005624|GO:0006200|GO:0006855|GO:0008152|GO:0016021|GO:0016324|GO:0042626|GO:0042908|GO:0046581|GO:0055085	protein-coding
20349	-1.67691	-0.745808	1.67691	down	171.781	73.6667	0.216417	-0.529391	Sema3e	6430702L12|AA408817|Semah|mKIAA0331	20349	ENSMUSG00000063531	GO:0005576|GO:0007165	protein-coding
20348	-1.59852	-0.676739	1.59852	down	6771.79	2997.56	0.466738	-0.210001	Sema3c	1110036B02Rik|SemE|Semae	20348	ENSMUSG00000028780	GO:0001755|GO:0001974|GO:0005615|GO:0007165|GO:0007507|GO:0009791|GO:0030215|GO:0060666	protein-coding
19699	2.2061	1.1415	2.2061	up	3024.65	4178.59	0.0134697	1.15497	Reln	reeler|rl	19699	ENSMUSG00000042453	GO:0000904|GO:0001764|GO:0004712|GO:0005576|GO:0005578|GO:0005615|GO:0005737|GO:0007155|GO:0007275|GO:0007411|GO:0007417|GO:0007420|GO:0007626|GO:0008152|GO:0008233|GO:0008236|GO:0010001|GO:0016358|GO:0016787|GO:0018108|GO:0021511|GO:0021542|GO:0021800|GO:0030424|GO:0030425|GO:0042403|GO:0043005|GO:0043025|GO:0043204|GO:0045860|GO:0046872|GO:0048265|GO:0051057	protein-coding
269629	-4.25702	-2.08984	4.25702	down	15.3862	3.30983	0.5709	-1.51894	Lhfpl3	A930031L14Rik	269629	ENSMUSG00000058361	GO:0003674|GO:0005575|GO:0008150|GO:0016020|GO:0016021	protein-coding
231051	1.69712	0.763088	1.69712	up	4743.27	5916.88	-0.113302	0.649786	Mll3	E330008K23Rik|HALR|KIAA1506|KMT2C|mKIAA1506	231051	ENSMUSG00000038056	GO:0003677|GO:0005634|GO:0006351|GO:0006355|GO:0008168|GO:0008270|GO:0016568|GO:0016571|GO:0016740|GO:0018022|GO:0018024|GO:0032259|GO:0034968|GO:0035097|GO:0035556|GO:0042800|GO:0046872	protein-coding
434689	-3.95515	-1.98373	3.95515	down	15.2472	2.83333	1.49855	-0.485181	Gm10220	ENSMUSG00000067698	434689	ENSMUSG00000067698	GO:0003674|GO:0005575|GO:0008150	protein-coding
13483	-1.71967	-0.782129	1.71967	down	361.173	151.04	0.533137	-0.248992	Dpp6	B930011P16Rik|D5Buc3|D5Buc4|D5Buc5|DPP VI|Dpp-6|Gm1377|In(5)6H-p|MGC113720|Peplb|Rw	13483	ENSMUSG00000061576	GO:0003674|GO:0005575|GO:0006508|GO:0008150|GO:0008236|GO:0016020|GO:0016021	protein-coding
22171	1.50862	0.593233	1.50862	up	5701.61	6301.07	-0.166231	0.427002	Tyms	Ts	22171	ENSMUSG00000025747	GO:0000166|GO:0004799|GO:0005542|GO:0005625|GO:0006231|GO:0008168|GO:0009165|GO:0016740|GO:0032259|GO:0046078|GO:0048037	protein-coding
83762	-1.99757	-0.998247	1.99757	down	36.6733	13.6667	0.356052	-0.642195	Otof	MGC183613	83762	ENSMUSG00000062372	GO:0005509|GO:0005515|GO:0005783|GO:0005886|GO:0007605|GO:0016020|GO:0016021|GO:0016079|GO:0030054|GO:0030672|GO:0031410|GO:0045202	protein-coding
57742	-2.44858	-1.29194	2.44858	down	15.7675	6.28987	0.215044	-1.0769	Abhd1	LABH-1|LABH1	57742		GO:0003674|GO:0004091|GO:0005575|GO:0008150|GO:0008152|GO:0016020|GO:0016021|GO:0016787	protein-coding
22784	-1.68299	-0.751027	1.68299	down	41.6933	19.3333	0.552847	-0.19818	Slc30a3	Znt3	22784	ENSMUSG00000029151	GO:0005770|GO:0006810|GO:0006811|GO:0006812|GO:0006829|GO:0008324|GO:0010312|GO:0016020|GO:0016021|GO:0030054|GO:0030672|GO:0031410|GO:0032119|GO:0034220|GO:0044444|GO:0045202|GO:0051050|GO:0055085|GO:0061088	protein-coding
71336	1.53444	0.617715	1.53444	up	178.713	198.36	-0.143212	0.474503	Rbks	5230400M11Rik|AI326806|RBSK	71336	ENSMUSG00000029136	GO:0000166|GO:0003674|GO:0004747|GO:0005524|GO:0005575|GO:0005975|GO:0006014|GO:0008150|GO:0016301|GO:0016310|GO:0016740|GO:0016773|GO:0046835	protein-coding
269642	-1.71592	-0.778984	1.71592	down	863.253	367.547	0.337602	-0.441382	Nat8l	1110038O08Rik|Shati	269642	ENSMUSG00000048142	GO:0005737|GO:0005739|GO:0005783|GO:0005789|GO:0005792|GO:0008080|GO:0008152|GO:0008415|GO:0016020|GO:0016021|GO:0016740|GO:0017188|GO:0031966|GO:0051586	protein-coding
15194.chr5.1	1.54025	0.623168	1.54025	up	4302.01	4896.06	-0.101418	0.52175	Htt	AI256365|C430023I11Rik|Hd|Hdh|IT15	15194	ENSMUSG00000029104	GO:0000050|GO:0000052|GO:0000132|GO:0002039|GO:0005488|GO:0005515|GO:0005624|GO:0005625|GO:0005634|GO:0005737|GO:0005770|GO:0005776|GO:0005783|GO:0005794|GO:0005829|GO:0006606|GO:0006839|GO:0006888|GO:0006890|GO:0006915|GO:0006916|GO:0007005|GO:0007029|GO:0007030|GO:0007212|GO:0007283|GO:0007369|GO:0007417|GO:0007420|GO:0007569|GO:0007610|GO:0007611|GO:0007612|GO:0007626|GO:0008088|GO:0008134|GO:…	protein-coding
78558	-1.59303	-0.671775	1.59303	down	482.82	211.54	0.17443	-0.497345	Htra3	2210021K23Rik|9530081K03Rik|Prsp|Tasp	78558	ENSMUSG00000029096	GO:0001558|GO:0003824|GO:0004252|GO:0005520|GO:0005576|GO:0006508|GO:0008233|GO:0008236|GO:0016787	protein-coding
231148	-1.81242	-0.857917	1.81242	down	248.26	102.513	0.159144	-0.698773	Ablim2	AI606905|C230091L11	231148	ENSMUSG00000029095	GO:0003674|GO:0003779|GO:0005634|GO:0005737|GO:0007010|GO:0008270|GO:0015629|GO:0030016|GO:0045111|GO:0045944|GO:0046872	protein-coding
76071	1.71945	0.781949	1.71945	up	12.2867	19.6667	-0.373684	0.408266	Jakmip1	5830437M04Rik|C330021K24Rik|Gababrbp|Marlin-1	76071	ENSMUSG00000063646	GO:0000300|GO:0003723|GO:0005737|GO:0005856|GO:0005874|GO:0006810|GO:0008150|GO:0015031|GO:0016020|GO:0016301|GO:0016310|GO:0019894|GO:0030529|GO:0050811	protein-coding
16826	-1.91902	-0.940372	1.91902	down	985.733	377.68	0.309016	-0.631357	Ldb2	AI035351|AW146358|CLIM1|CLP-36|Ldb3	16826	ENSMUSG00000039706	GO:0000989|GO:0001942|GO:0003712|GO:0005515|GO:0005634|GO:0005667|GO:0007275|GO:0010669|GO:0019899|GO:0035019|GO:0044089|GO:0045944	protein-coding
80334	-1.69519	-0.761445	1.69519	down	60.26	24.8	0.423549	-0.337896	Kcnip4	AV032399|Calp|Calp250|KChIP4|KChIP4a	80334	ENSMUSG00000029088	GO:0005216|GO:0005244|GO:0005267|GO:0005509|GO:0005624|GO:0005886|GO:0006810|GO:0006811|GO:0006813|GO:0016020|GO:0030425|GO:0034765|GO:0043025|GO:0071805	protein-coding
12425	-1.64667	-0.719553	1.64667	down	83.4705	41.3333	0.304577	-0.414976	Cckar	AW106902	12425	ENSMUSG00000029193	GO:0001659|GO:0001696|GO:0001764|GO:0002023|GO:0004871|GO:0004872|GO:0004930|GO:0004951|GO:0005737|GO:0005764|GO:0005768|GO:0005783|GO:0005886|GO:0007165|GO:0007186|GO:0007204|GO:0007218|GO:0007268|GO:0007409|GO:0007631|GO:0009408|GO:0016020|GO:0016021|GO:0030073|GO:0030157|GO:0030900|GO:0031532|GO:0042594|GO:0043195|GO:0043266|GO:0046883|GO:0051929|GO:0090274	protein-coding
100322896	2.98306	1.5768	2.98306	up	57.4133	127.173	-0.93095	0.645846	Dthd1		100322896	ENSMUSG00000090326		protein-coding
21897	-2.36275	-1.24047	2.36275	down	40.5133	15.2267	0.288765	-0.9517	Tlr1		21897	ENSMUSG00000044827	GO:0004872|GO:0004888|GO:0005886|GO:0006952|GO:0006954|GO:0006955|GO:0007165|GO:0007250|GO:0016020|GO:0016021|GO:0031224|GO:0031410|GO:0035354|GO:0042116|GO:0042495|GO:0042497|GO:0042535|GO:0045087|GO:0045335|GO:0045410|GO:0046982|GO:0071727	protein-coding
11980	1.90992	0.933512	1.90992	up	6623.5	8518.36	0.000258446	0.933771	Atp8a1	AI481521|AI853962|APLT|AW743152|AW822227|Atp3a2|B230107D19Rik|ClassI|KIAA4233|mKIAA4233	11980	ENSMUSG00000037685	GO:0000166|GO:0000287|GO:0003824|GO:0004012|GO:0005524|GO:0005886|GO:0006200|GO:0006754|GO:0008152|GO:0015662|GO:0015914|GO:0016020|GO:0016021|GO:0016787|GO:0016820|GO:0031410|GO:0034220|GO:0046872	protein-coding
243043	-1.80412	-0.851295	1.80412	down	121.487	49.3	0.230255	-0.62104	Kctd8	A730087N02Rik	243043	ENSMUSG00000037653	GO:0003674|GO:0005249|GO:0005575|GO:0005886|GO:0006813|GO:0008076|GO:0008150|GO:0016020|GO:0030054|GO:0034765|GO:0045202|GO:0045211|GO:0071805	protein-coding
75581	-1.84938	-0.887043	1.84938	down	186.667	72.6667	0.350422	-0.536622	Yipf7	2310016N21Rik|MGC107572|Yip1b	75581	ENSMUSG00000029158	GO:0005783|GO:0016020|GO:0016021	protein-coding
21682	-1.51921	-0.603323	1.51921	down	1495.35	707.707	0.167871	-0.435452	Tec		21682	ENSMUSG00000029217	GO:0000166|GO:0004672|GO:0004713|GO:0004715|GO:0005515|GO:0005524|GO:0005737|GO:0006468|GO:0016301|GO:0016310|GO:0016740|GO:0016772|GO:0035556|GO:0046872	protein-coding
72313	1.54511	0.627708	1.54511	up	8977.88	10078.4	-0.145069	0.482639	Fryl	2010313D22Rik|2310004H21Rik|2510002A14Rik|9030227G01Rik|AI930088|mKIAA0826	72313	ENSMUSG00000070733|ENSMUSG00000089843	GO:0005515|GO:0005575|GO:0008150	protein-coding
74318	-1.96543	-0.974846	1.96543	down	13011	4790.71	0.375614	-0.599232	Hopx	1110018K11Rik|1200015P04Rik|2300002F06Rik|AI848177|AW490897|Cameo|Hdop|Hod|Hop|Ob1|Obl|Toto	74318	ENSMUSG00000059325	GO:0000122|GO:0001829|GO:0003677|GO:0003700|GO:0005515|GO:0005634|GO:0005737|GO:0006351|GO:0006355|GO:0007275|GO:0007507|GO:0008016|GO:0016575|GO:0043415|GO:0043565|GO:0045596|GO:0048286|GO:0051155	protein-coding
69982	-1.77739	-0.829764	1.77739	down	149.56	61.84	0.162943	-0.666821	Spink2	1700007F22Rik|AV038945|HUSI-II|MGC107139	69982	ENSMUSG00000053030	GO:0003674|GO:0004867|GO:0005575|GO:0005576|GO:0008150|GO:0010466|GO:0010951|GO:0030414	protein-coding
13839	-1.66779	-0.737941	1.66779	down	52.7867	23.42	0.251267	-0.486674	Epha5	AI854630|AW125296|Cek7|Ehk1|Els1|Hek7|Rek7|bsk	13839	ENSMUSG00000029245	GO:0000166|GO:0004713|GO:0004714|GO:0004872|GO:0005515|GO:0005524|GO:0005791|GO:0005886|GO:0009897|GO:0016020|GO:0016021|GO:0016301|GO:0016310|GO:0016740|GO:0030425|GO:0043025|GO:0048471	protein-coding
57349	-1.66738	-0.737584	1.66738	down	2217.97	950.873	0.71661	-0.0209742	Ppbp	2400003M24Rik|AI854500|CTAP3|CTAPIII|Cxcl7|LA-PF4|LDGF|MDGF|NAP-2|NAP-2-L1|Scyb7|TGB|TGB1|THBGB1|b-TG1|beta-TG	57349	ENSMUSG00000029372	GO:0003674|GO:0005576|GO:0008150	protein-coding
11839	-3.36383	-1.75011	3.36383	down	32.3333	7.66667	0.686086	-1.06402	Areg	AR|Sdgf	11839	ENSMUSG00000029378	GO:0005125|GO:0005154|GO:0005615|GO:0005622|GO:0005634|GO:0005737|GO:0007173|GO:0007186|GO:0008083|GO:0008284|GO:0009986|GO:0014009|GO:0016020|GO:0016021|GO:0031175|GO:0032355|GO:0042327|GO:0045668|GO:0045740|GO:0051384|GO:0060598|GO:0060744|GO:0060749|GO:0060750	protein-coding
53886	-1.60507	-0.682638	1.60507	down	301.693	134.8	0.379419	-0.303218	Cdkl2	5330436L21Rik|AI505225|KKIAMRE|Kkm|MGC144031|MGC144032	53886	ENSMUSG00000029403	GO:0000166|GO:0004672|GO:0004674|GO:0004693|GO:0005524|GO:0005634|GO:0005737|GO:0006468|GO:0007049|GO:0016301|GO:0016310|GO:0016740|GO:0016772	protein-coding
140780	1.94464	0.9595	1.94464	up	5331.55	7196.31	-0.0697982	0.889702	Bmp2k	4933417M22Rik|AA673486|AV128808|BIKE	140780	ENSMUSG00000034663	GO:0000166|GO:0004672|GO:0004674|GO:0005524|GO:0005634|GO:0006468|GO:0016301|GO:0016310|GO:0016740|GO:0016772|GO:0019208|GO:0030500	protein-coding
110075	-2.95724	-1.56425	2.95724	down	60.6697	13.4207	0.427739	-1.13651	Bmp3	9130206H07|9530029I04Rik	110075	ENSMUSG00000029335	GO:0001503|GO:0005125|GO:0005576|GO:0005615|GO:0007275|GO:0008083|GO:0030154|GO:0031988|GO:0040007|GO:0045944|GO:0051216|GO:0070700	protein-coding
231507	1.7201	0.782488	1.7201	up	326.473	398.52	-0.536072	0.246416	Plac8	C15|D5Wsu111e	231507	ENSMUSG00000029322	GO:0003674|GO:0005575|GO:0008150	protein-coding
75750	-1.97022	-0.978357	1.97022	down	28.3333	11	0.247901	-0.730456	Slc10a6	8430417G17Rik|C78479|MGC149979|Soat	75750	ENSMUSG00000029321	GO:0005886|GO:0006810|GO:0006811|GO:0006814|GO:0008508|GO:0015293|GO:0015721|GO:0016020|GO:0016021|GO:0034220|GO:0043250|GO:0043251|GO:0055085|GO:0071436	protein-coding
17355	1.65608	0.727773	1.65608	up	5729.27	6838.57	-0.166098	0.561674	Aff1	9630032B01Rik|AW319193|Af4|Mllt2h|Rob	17355	ENSMUSG00000029313	GO:0003700|GO:0005634|GO:0006351|GO:0045893	protein-coding
76074	-1.59361	-0.672301	1.59361	down	151.497	69.5689	0.483964	-0.188336	Gbp8	5830443L24Rik|mGBP8	76074	ENSMUSG00000034438	GO:0003674|GO:0005575|GO:0071346	protein-coding
236573	-2.15924	-1.11052	2.15924	down	877.645	292.601	0.67564	-0.434882	Gbp9	E430029F06	236573	ENSMUSG00000029298	GO:0020005|GO:0031410|GO:0042832|GO:0050830|GO:0051856|GO:0071346	protein-coding
17472	-2.283	-1.19093	2.283	down	1013.38	320.032	0.72994	-0.460992	Gbp4	AW228052|KIAA4245|Mag-2|Mpa-2|Mpa2|mKIAA4245	17472	ENSMUSG00000079363	GO:0003674|GO:0005575|GO:0071346	protein-coding
626578	-1.71858	-0.781217	1.71858	down	135.999	57.61	0.187917	-0.5933	Gbp10	MGC117865|MGC118098	626578	ENSMUSG00000054588	GO:0003674|GO:0005575|GO:0042832|GO:0050830|GO:0071222|GO:0071346	protein-coding
634650	-1.50995	-0.594497	1.50995	down	31.2289	14.9811	0.312271	-0.282226	Gbp11	EG634650|Gm7141|MGC117932	634650	ENSMUSG00000092021	GO:0003674|GO:0005575|GO:0008150	protein-coding
384214	-1.75987	-0.815472	1.75987	down	33.1533	13.6667	0.675031	-0.140441	Ephx4	Abhd7|Ephxrp|Gm1382	384214	ENSMUSG00000033805	GO:0003674|GO:0003824|GO:0005575|GO:0008150|GO:0008152|GO:0016020|GO:0016021|GO:0016787	protein-coding
671564	2.51644	1.33138	2.51644	up	18.24	31.44	-0.569223	0.76216	Rnf212	EG330157|F830003B07	671564	ENSMUSG00000055385	GO:0003674|GO:0005575|GO:0008150	protein-coding
75560	1.50969	0.59425	1.50969	up	8589.61	9542.57	-0.0571149	0.537135	Ep400	1700020J09Rik|AU023439|mDomino|mKIAA1498|p400	75560	ENSMUSG00000029505	GO:0008152|GO:0035267|GO:0043967|GO:0043968	protein-coding
50883	1.54481	0.627433	1.54481	up	1530.29	1721.09	-0.124803	0.50263	Chek2	CHK2|Cds1|HUCDS1|Rad53	50883	ENSMUSG00000029521	GO:0000077|GO:0000166|GO:0004672|GO:0004674|GO:0005524|GO:0005634|GO:0006468|GO:0006915|GO:0007049|GO:0008630|GO:0010332|GO:0016301|GO:0016310|GO:0016605|GO:0016740|GO:0016772|GO:0042770|GO:0046872	protein-coding
12962	-1.54919	-0.631513	1.54919	down	38.1533	19.62	0.0400551	-0.591458	Crybb3	AI852419	12962	ENSMUSG00000029352	GO:0005212	protein-coding
68666	2.75515	1.46213	2.75515	up	13.5	25	-0.973456	0.488672	Svop	1110030H18Rik|AI415691|msvop	68666	ENSMUSG00000042078	GO:0006810|GO:0008021|GO:0015075|GO:0016020|GO:0016021|GO:0022857|GO:0030054|GO:0031410|GO:0034220|GO:0045202|GO:0055085	protein-coding
231655	-4.10388	-2.03699	4.10388	down	22.6467	4.33333	1.08177	-0.955221	Oasl1	7530414C13Rik|oasl9	231655	ENSMUSG00000041827	GO:0003674|GO:0005575|GO:0008150	protein-coding
100502825	-1.76411	-0.81894	1.76411	down	100.288	40.4844	0.482768	-0.336171	LOC100502825		100502825			protein-coding
18778	-2.46166	-1.29963	2.46166	down	27.6667	9	0.507881	-0.791754	Pla2g1b	MGC6679|Pla2a|sPLA2IB	18778	ENSMUSG00000029522	GO:0004623|GO:0005102|GO:0005509|GO:0005576|GO:0005615|GO:0006633|GO:0006644|GO:0006950|GO:0008283|GO:0009395|GO:0016042|GO:0016787|GO:0030141|GO:0043498|GO:0044240|GO:0045740|GO:0046470|GO:0046872|GO:0047498	protein-coding
12704	1.82523	0.868082	1.82523	up	4573.36	5976.27	-0.143072	0.725009	Cit	C030025P15Rik|CRIK|CRIK-SK|Cit-k	12704	ENSMUSG00000029516	GO:0000070|GO:0000086|GO:0000166|GO:0000910|GO:0001726|GO:0004674|GO:0005515|GO:0005524|GO:0005624|GO:0005737|GO:0005773|GO:0005886|GO:0006468|GO:0007030|GO:0007091|GO:0007283|GO:0008064|GO:0015629|GO:0016301|GO:0016310|GO:0016358|GO:0016740|GO:0017048|GO:0031985|GO:0043025|GO:0045665|GO:0046872|GO:0050774|GO:0050790	protein-coding
12123	-1.6921	-0.758812	1.6921	down	21.6868	10.2167	0.194616	-0.564196	Hrk	AI838259|Bid3|DP5|harakiri	12123	ENSMUSG00000046607	GO:0006915|GO:0032464|GO:0042981|GO:0043525|GO:0051365|GO:0090200	protein-coding
23961	-2.11324	-1.07945	2.11324	down	47.6	17.3511	0.423066	-0.656388	Oas1b	Flv|L1|Mmu-L1|Oas1|Oias-2|Oias2|Wnv	23961	ENSMUSG00000029605	GO:0008152|GO:0009615	protein-coding
246730	-2.92749	-1.54967	2.92749	down	50.5	11.5	0.822819	-0.726846	Oas1a	L3	246730	ENSMUSG00000052776	GO:0001730|GO:0003725|GO:0005515|GO:0008152|GO:0048525	protein-coding
269700	1.59533	0.673856	1.59533	up	2599.64	3029.41	-0.147763	0.526094	Gm15800	A130010L24|BC019639|EG545802|OTTMUSG00000026283|mKIAA0614	269700	ENSMUSG00000042744	GO:0003674|GO:0005575|GO:0008150	protein-coding
330189	1.5009	0.585825	1.5009	up	683.733	748.633	-0.117705	0.468119	Tmem120b		330189	ENSMUSG00000054434	GO:0003674|GO:0005575|GO:0008150|GO:0016020|GO:0016021	protein-coding
208151	2.29662	1.19951	2.29662	up	11.3333	20.6667	0.0432075	1.24272	Tmem132b	AK220418|KIAA1786|mKIAA1786	208151		GO:0003674|GO:0005575|GO:0008150	protein-coding
212996	-1.69958	-0.765175	1.69958	down	428.553	178.64	0.29572	-0.469455	Wbscr17	AA388321|E330012B09Rik	212996	ENSMUSG00000034040	GO:0003674|GO:0004653|GO:0005529|GO:0005575|GO:0005794|GO:0008150|GO:0008152|GO:0016020|GO:0016021|GO:0016740|GO:0016757	protein-coding
57255	2.16145	1.112	2.16145	up	1544.61	2213.25	-0.136496	0.975505	Cldn13	2500004B14Rik|MGC144291|MGC144292	57255	ENSMUSG00000008843	GO:0005198|GO:0005886|GO:0005923|GO:0016020|GO:0016021|GO:0030054	protein-coding
12739	-1.84116	-0.880618	1.84116	down	71.6667	29.9667	0.258389	-0.622229	Cldn3	AI182374|Cpetr2|mRVP1	12739	ENSMUSG00000070473	GO:0005198|GO:0005515|GO:0005886|GO:0005923|GO:0016020|GO:0016021|GO:0016338|GO:0030054|GO:0042802	protein-coding
60363	-1.64775	-0.720497	1.64775	down	142.807	62.8533	0.123987	-0.59651	Cldn15	2210009B08Rik|BB107105	60363	ENSMUSG00000001739	GO:0005198|GO:0005886|GO:0005923|GO:0016020|GO:0016021|GO:0030054	protein-coding
50765	2.83269	1.50217	2.83269	up	460.753	870.32	-0.402643	1.09953	Trfr2	Tfr2	50765	ENSMUSG00000029716	GO:0004872|GO:0004998|GO:0005737|GO:0005886|GO:0006508|GO:0006879|GO:0007165|GO:0008233|GO:0016020|GO:0016021	protein-coding
16369	1.77557	0.828281	1.77557	up	14.6667	20	-0.52709	0.301191	Irs3	AA408304|MGC106831	16369	ENSMUSG00000047182	GO:0004872|GO:0005792|GO:0005829|GO:0005886|GO:0007165|GO:0043548	protein-coding
231801	1.69577	0.761942	1.69577	up	3677.3	4555.21	-0.182593	0.579348	Agfg2	A630095P14Rik|Hrbl|MGC61203|MGC7148|RABR	231801	ENSMUSG00000029722	GO:0003674|GO:0005575|GO:0008060|GO:0008150|GO:0008270|GO:0032312|GO:0043547|GO:0046872	protein-coding
231805	-1.65288	-0.724985	1.65288	down	305.511	132.997	0.315785	-0.4092	Pilra	AV021745|FDF03	231805	ENSMUSG00000046245	GO:0004872|GO:0005515|GO:0007165|GO:0016020|GO:0016021	protein-coding
170741	-1.86506	-0.899224	1.86506	down	26.5467	9.17445	0.655061	-0.244162	Pilrb1	FDFACT|Fdact|Pilrb	170741	ENSMUSG00000066684	GO:0005515|GO:0005575|GO:0008150|GO:0016020|GO:0016021	protein-coding
545812	-3.27306	-1.71064	3.27306	down	74.6767	16.7678	0.976616	-0.734023	Pilrb2	EG545812	545812	ENSMUSG00000066682	GO:0003674|GO:0005575|GO:0008150|GO:0016020|GO:0016021	protein-coding
80290	1.73121	0.791779	1.73121	up	2447.14	2990.68	0.0209401	0.812719	Gpr146	BC003323|MGC7035|PGR8	80290	ENSMUSG00000044197	GO:0003674|GO:0004871|GO:0004872|GO:0004930|GO:0005575|GO:0005886|GO:0007165|GO:0007186|GO:0008150|GO:0016020|GO:0016021	protein-coding
231830	2.14893	1.10362	2.14893	up	1114.2	1697.48	-0.257889	0.845732	Micall2	A930021H16Rik|FLJ00139|JRAB|MICAL-L2|mFLJ00139	231830	ENSMUSG00000036718	GO:0005515|GO:0005923|GO:0006897|GO:0032432|GO:0046872	protein-coding
231832	3.0722	1.61927	3.0722	up	205.807	403.96	-0.741571	0.877701	Tmem184a	MGC30809|MGC37596|Sdmg1	231832	ENSMUSG00000036687	GO:0016020|GO:0016021	protein-coding
53324	1.67044	0.740226	1.67044	up	166	202.74	-0.478377	0.261849	Nptx2	Narp|np2	53324	ENSMUSG00000059991	GO:0005529|GO:0005576|GO:0046872	protein-coding
243339	1.73414	0.794219	1.73414	up	140.034	181.797	-0.332568	0.461651	Tmem130	BC067004|C130036G08|MGC157450|MGC157451	243339	ENSMUSG00000043388	GO:0003674|GO:0005575|GO:0005794|GO:0008150|GO:0016020|GO:0016021	protein-coding
264064	1.66362	0.734322	1.66362	up	35457.6	40885.4	-0.240179	0.494144	Cdk8	MGC37111	264064	ENSMUSG00000029635	GO:0000166|GO:0004672|GO:0004674|GO:0004693|GO:0005524|GO:0005634|GO:0006351|GO:0006355|GO:0006468|GO:0007049|GO:0008353|GO:0016301|GO:0016310|GO:0016592|GO:0016740|GO:0016772	protein-coding
14255	-1.71784	-0.780594	1.71784	down	25.96	11.6667	0.927025	0.14643	Flt3	B230315G04|CD135|Flk-2|Flk2|Flt-3|Ly72|MGC124377|MGC124378|wmfl	14255	ENSMUSG00000042817	GO:0000166|GO:0002318|GO:0002320|GO:0002328|GO:0002572|GO:0004672|GO:0004713|GO:0004714|GO:0004872|GO:0005515|GO:0005524|GO:0005634|GO:0005737|GO:0005829|GO:0005886|GO:0006468|GO:0007169|GO:0008285|GO:0009986|GO:0016020|GO:0016021|GO:0016301|GO:0016310|GO:0016740|GO:0016772|GO:0030097|GO:0030098|GO:0032403|GO:0035259|GO:0043234|GO:0043548|GO:0045578|GO:0046777	protein-coding
71706	1.74805	0.805745	1.74805	up	520.287	640.213	-0.188161	0.617584	Slc46a3	1200006F02Rik	71706	ENSMUSG00000029650	GO:0003674|GO:0005575|GO:0008150|GO:0016020|GO:0016021|GO:0055085	protein-coding
11690	-1.70406	-0.768979	1.70406	down	209.873	89.7	0.28242	-0.486559	Alox5ap	Flap	11690	ENSMUSG00000060063	GO:0002540|GO:0004051|GO:0005515|GO:0005634|GO:0005635|GO:0005783|GO:0005792|GO:0006691|GO:0008047|GO:0016020|GO:0016021|GO:0019370|GO:0019372|GO:0019899|GO:0031965|GO:0042803|GO:0046982|GO:0047485|GO:0050544|GO:0070207|GO:0071277	protein-coding
70717	-1.50277	-0.587628	1.50277	down	198.267	95.5444	0.191602	-0.396026	6330406I15Rik	MGC143803|MGC143804	70717	ENSMUSG00000029659	GO:0003674|GO:0005575|GO:0008150	protein-coding
12190	1.57734	0.657492	1.57734	up	2678.67	3111.68	-0.122887	0.534604	Brca2	AI256696|AW045498|Fancd1|RAB163	12190	ENSMUSG00000041147	GO:0000724|GO:0001556|GO:0001833|GO:0002020|GO:0003677|GO:0003697|GO:0005515|GO:0005634|GO:0005654|GO:0005737|GO:0005813|GO:0006281|GO:0006289|GO:0006302|GO:0006310|GO:0006974|GO:0006978|GO:0007049|GO:0007090|GO:0007141|GO:0007283|GO:0007420|GO:0007569|GO:0008283|GO:0008585|GO:0008630|GO:0010165|GO:0010225|GO:0010332|GO:0010484|GO:0010485|GO:0030097|GO:0030141|GO:0030879|GO:0031619|GO:0032465|GO:…	protein-coding
16591	2.04359	1.0311	2.04359	up	125.953	188.424	-0.536101	0.495002	Kl	alpha-kl	16591	ENSMUSG00000058488	GO:0002526|GO:0003824|GO:0004553|GO:0004566|GO:0005104|GO:0005515|GO:0005576|GO:0005886|GO:0005975|GO:0006112|GO:0007568|GO:0008152|GO:0008543|GO:0016020|GO:0016021|GO:0016787|GO:0016798|GO:0017134|GO:0030501|GO:0043169|GO:0090080	protein-coding
209086	-2.60213	-1.37969	2.60213	down	372.667	100.333	0.801799	-0.577892	Samd9l	AA175286|ESTM25|mKIAA2005	209086	ENSMUSG00000047735		protein-coding
12311	-2.03043	-1.02178	2.03043	down	192.967	69.66	0.589742	-0.432042	Calcr	Clr	12311	ENSMUSG00000023964	GO:0001669|GO:0004871|GO:0004872|GO:0004930|GO:0004948|GO:0005886|GO:0007165|GO:0007186|GO:0007188|GO:0007189|GO:0007204|GO:0016020|GO:0016021|GO:0030279|GO:0030316|GO:0030424|GO:0032841|GO:0043005|GO:0043025|GO:0043488|GO:0044442|GO:0045124|GO:0045762|GO:0051384	protein-coding
27053	1.64312	0.716441	1.64312	up	3591.42	4296.23	-0.204193	0.512249	Asns		27053	ENSMUSG00000029752	GO:0000166|GO:0004066|GO:0005524|GO:0005625|GO:0005829|GO:0006529|GO:0006541|GO:0008152|GO:0008652|GO:0016874|GO:0042149|GO:0042803|GO:0043066|GO:0045931|GO:0048037	protein-coding
330267	-2.01447	-1.0104	2.01447	down	833.887	300.073	0.466772	-0.543625	Thsd7a	Gm837	330267	ENSMUSG00000032625	GO:0003674|GO:0005575|GO:0008150|GO:0016020|GO:0016021	protein-coding
140491	1.50184	0.586732	1.50184	up	1853.23	1990.17	-0.320038	0.266693	Ppp1r3a	GM|MGC124391|MGC124392|RG1|RGL	140491	ENSMUSG00000042717	GO:0004722|GO:0005975|GO:0005977|GO:0016020|GO:0016021	protein-coding
12390	-1.53168	-0.615118	1.53168	down	1681.08	784.773	0.289715	-0.325403	Cav2	AI447843	12390	ENSMUSG00000000058	GO:0000149|GO:0001937|GO:0002080|GO:0005622|GO:0005624|GO:0005634|GO:0005737|GO:0005794|GO:0005811|GO:0005829|GO:0005886|GO:0005887|GO:0005901|GO:0006897|GO:0006906|GO:0007005|GO:0007029|GO:0007268|GO:0008285|GO:0009986|GO:0016020|GO:0016050|GO:0019905|GO:0030133|GO:0031234|GO:0031748|GO:0042803|GO:0043234|GO:0045121|GO:0048278|GO:0048471|GO:0048741|GO:0051219|GO:0051259|GO:0060161|GO:0070836	protein-coding
22413	1.86522	0.899345	1.86522	up	1380.2	1908.87	-0.401282	0.498064	Wnt2	2610510E18Rik|Int1l1|Irp|Mirp|Wnt-2|Wnt2a	22413	ENSMUSG00000010797	GO:0000122|GO:0001938|GO:0002053|GO:0005109|GO:0005110|GO:0005125|GO:0005578|GO:0005615|GO:0005737|GO:0005886|GO:0007267|GO:0007275|GO:0008284|GO:0009950|GO:0016055|GO:0031012|GO:0045944|GO:0048146|GO:0051091|GO:0055009|GO:0060045|GO:0060070|GO:0060317|GO:0060492|GO:0060501|GO:0060716|GO:0090263	protein-coding
30785	-1.52311	-0.607017	1.52311	down	971.44	459.98	0.306885	-0.300132	Cttnbp2	3010022N24Rik|4732477G22Rik|6430526E05|9130022E09Rik|AU040881|Cortbp2|ORF4|mKIAA1758	30785	ENSMUSG00000000416	GO:0005519|GO:0008021|GO:0015629|GO:0017124|GO:0030036	protein-coding
16508	-3.02462	-1.59676	3.02462	down	650.2	156.193	0.82394	-0.772816	Kcnd2	AI839615|AW555701|Kv4.2|R75121|mKIAA1044	16508	ENSMUSG00000060882	GO:0001508|GO:0005216|GO:0005244|GO:0005249|GO:0005250|GO:0005267|GO:0005515|GO:0005886|GO:0005887|GO:0006810|GO:0006811|GO:0006813|GO:0008076|GO:0009986|GO:0014069|GO:0016020|GO:0016021|GO:0019717|GO:0030425|GO:0034765|GO:0043025|GO:0043197|GO:0046872|GO:0046982|GO:0051291|GO:0055085|GO:0071805	protein-coding
214642	-1.57397	-0.654413	1.57397	down	875.793	404.74	0.316101	-0.338311	A430107O13Rik	6720481P07|AI552584	214642	ENSMUSG00000062980	GO:0003674|GO:0005783|GO:0008150	protein-coding
93735	-1.65745	-0.728968	1.65745	down	164.113	73.0467	0.19852	-0.530448	Wnt16	E130309I19Rik	93735	ENSMUSG00000029671	GO:0000122|GO:0005109|GO:0005578|GO:0005615|GO:0005737|GO:0005886|GO:0007275|GO:0007409|GO:0009798|GO:0009952|GO:0010628|GO:0014068|GO:0016055|GO:0030216|GO:0043616|GO:0046330|GO:0060070|GO:0060317|GO:0060548|GO:0090399|GO:0090403	protein-coding
214704	-1.97829	-0.984252	1.97829	down	71.5867	26.9067	0.360843	-0.623409	Iqub	4932408B21Rik|Trs4	214704	ENSMUSG00000046192	GO:0003674|GO:0005575|GO:0008150	protein-coding
78910	-1.83622	-0.876737	1.83622	down	24	9.18	0.680104	-0.196633	Asb15	4930400E23Rik|Asb-15	78910	ENSMUSG00000029685	GO:0003674|GO:0005575|GO:0008150	protein-coding
245884	6.05913	2.59911	6.05913	up	21.1747	93.1213	-0.784447	1.81466	Fam71f2	AI507611|GARI	245884	ENSMUSG00000079652	GO:0003674|GO:0005575|GO:0008150	protein-coding
232670	2.7288	1.44827	2.7288	up	5402.95	9699.89	-0.448545	0.999722	Tspan33	1300010A20Rik|AI035228|MGC30714|Pen	232670	ENSMUSG00000001763	GO:0016020|GO:0016021	protein-coding
75647	2.84601	1.50894	2.84601	up	11.86	24.3333	-0.149992	1.35895	1700025E21Rik	1700016K02Rik	75647	ENSMUSG00000029784	GO:0003674|GO:0005575|GO:0008150	protein-coding
71791	-5.73025	-2.5186	5.73025	down	280.847	34.46	1.01678	-1.50182	Cpa4	1110019K20Rik|AV009555	71791	ENSMUSG00000039070	GO:0003674|GO:0004180|GO:0004181|GO:0005575|GO:0005576|GO:0006508|GO:0008150|GO:0008233|GO:0008237|GO:0008270|GO:0016787|GO:0046872	protein-coding
619665	-1.74326	-0.801786	1.74326	down	321.753	130.98	0.209344	-0.592442	Klf14	5330411L03Rik|AL022736|BTEB5	619665	ENSMUSG00000073209	GO:0003676|GO:0003677|GO:0005575|GO:0005622|GO:0005634|GO:0006351|GO:0006355|GO:0008150|GO:0008270|GO:0046872	protein-coding
12183	1.55355	0.635571	1.55355	up	16195.8	16496.7	0.346009	0.98158	Bpgm	AI323730|AL022789|C86192	12183	ENSMUSG00000038871	GO:0003674|GO:0003824|GO:0004082|GO:0004083|GO:0004619|GO:0005575|GO:0006096|GO:0008152|GO:0016311|GO:0016787|GO:0016853|GO:0016868|GO:0048821	protein-coding
208164	-2.97698	-1.57385	2.97698	down	19.6667	5.65333	0.497041	-1.07681	Fam180a	B230314O19	208164	ENSMUSG00000047420	GO:0003674|GO:0005575|GO:0005576|GO:0008150	protein-coding
243764	-1.54865	-0.63101	1.54865	down	485.32	223.853	0.179216	-0.451795	Chrm2	Chrm-2|M2	243764	ENSMUSG00000045613	GO:0004871|GO:0004872|GO:0004930|GO:0004981|GO:0005624|GO:0005886|GO:0006940|GO:0007165|GO:0007186|GO:0007213|GO:0007268|GO:0008144|GO:0016021|GO:0030425|GO:0032279|GO:0032280|GO:0043025|GO:0043679	protein-coding
15258	1.99755	0.99823	1.99755	up	21561.8	30588.5	-0.145015	0.853215	Hipk2	1110014O20Rik|B230339E18Rik|Stank	15258	ENSMUSG00000061436	GO:0000122|GO:0000166|GO:0003677|GO:0003714|GO:0004672|GO:0004674|GO:0005515|GO:0005524|GO:0005634|GO:0005737|GO:0005813|GO:0006351|GO:0006355|GO:0006468|GO:0006915|GO:0006978|GO:0007179|GO:0007224|GO:0007628|GO:0008284|GO:0008344|GO:0009952|GO:0016301|GO:0016310|GO:0016604|GO:0016605|GO:0016740|GO:0016772|GO:0030511|GO:0030514|GO:0031965|GO:0042771|GO:0043388|GO:0043524|GO:0045893|GO:0045944|GO:…	protein-coding
194352	-5.08414	-2.346	5.08414	down	12.9667	2	1.03678	-1.30922	Trpv5	CAT2|D630033B11|ECAC1|MGC129346|MGC129347	194352	ENSMUSG00000036899	GO:0004872|GO:0005216|GO:0005262|GO:0005887|GO:0006810|GO:0006811|GO:0006816|GO:0007165|GO:0016021|GO:0016324|GO:0034220|GO:0070588	protein-coding
23925	1.77385	0.826882	1.77385	up	11708.9	13125.8	0.129086	0.955968	Kel	CD238|Ece3|MGC107471	23925	ENSMUSG00000029866	GO:0004175|GO:0004222|GO:0005575|GO:0005886|GO:0006508|GO:0008152|GO:0008233|GO:0008237|GO:0016020|GO:0016021|GO:0016787|GO:0046872	protein-coding
109218	-1.96756	-0.976406	1.96756	down	17.9733	6.33333	0.90353	-0.0728758	Tmem139	A930027H06Rik	109218	ENSMUSG00000071506	GO:0003674|GO:0005575|GO:0008150|GO:0016021	protein-coding
66797	1.77074	0.824353	1.77074	up	199.16	249.56	-0.304411	0.519943	Cntnap2	5430425M22Rik|Caspr2|mKIAA0868	66797	ENSMUSG00000039419	GO:0005102|GO:0005515|GO:0007155|GO:0007165|GO:0007610|GO:0008038|GO:0008076|GO:0016020|GO:0016021|GO:0031175|GO:0034613|GO:0044224|GO:0045163|GO:0071205	protein-coding
330305	-1.86812	-0.90159	1.86812	down	101.533	39.1333	0.311219	-0.590371	Gm5111	A630038D02|EG330305|MGC129448	330305	ENSMUSG00000052730	GO:0003674|GO:0005575|GO:0008150	protein-coding
107526	-2.08341	-1.05895	2.08341	down	843.607	288.627	0.367524	-0.691424	Gimap4	AU019574|E430007K16Rik|IMAP4|Ian1|MGC11734|mIAN1	107526	ENSMUSG00000054435	GO:0000166|GO:0005525	protein-coding
231931	-1.55665	-0.638447	1.55665	down	2370.45	1093.77	0.154495	-0.483952	Gimap6	4833419H03Rik|FLJ00102|Ian6|MGC41522|mFLJ00102	231931	ENSMUSG00000047867	GO:0000166|GO:0003674|GO:0005525|GO:0005575|GO:0008150	protein-coding
16205	-1.625	-0.700439	1.625	down	1131.36	503.208	0.190051	-0.510388	Gimap1	IAP38|Imap38|imap	16205	ENSMUSG00000090019		protein-coding
317757	-1.60648	-0.683907	1.60648	down	474.853	215.373	0.280198	-0.403709	Gimap5	D630024P16|E230026N22Rik	317757	ENSMUSG00000043505	GO:0000166|GO:0001659|GO:0002729|GO:0002925|GO:0005525|GO:0005739|GO:0005741|GO:0010524|GO:0016020|GO:0016021|GO:0032689|GO:0032831|GO:0043011|GO:0043029|GO:0043066|GO:0045019|GO:0045588|GO:0045838|GO:0045954|GO:0046902|GO:0050868|GO:0050995	protein-coding
77485	-1.86812	-0.901589	1.86812	down	17.6667	7.33333	0.539446	-0.362143	Stk31	C330007K24Rik	77485	ENSMUSG00000023403	GO:0003674|GO:0005575|GO:0008150	protein-coding
15401	3.06092	1.61397	3.06092	up	76.3933	132.48	-0.985194	0.628772	Hoxa4	AV206827|Hox-1.4|MGC130055	15401	ENSMUSG00000000942	GO:0003677|GO:0003700|GO:0005634|GO:0006351|GO:0006355|GO:0007275|GO:0009952|GO:0043565|GO:0048704	protein-coding
15402	3.45842	1.79011	3.45842	up	110.667	242.313	-1.08867	0.701442	Hoxa5	Hox-1.3	15402	ENSMUSG00000038253	GO:0001501|GO:0002009|GO:0003016|GO:0003677|GO:0003700|GO:0005634|GO:0006351|GO:0006355|GO:0007275|GO:0007389|GO:0007585|GO:0009952|GO:0010870|GO:0016477|GO:0016525|GO:0030324|GO:0030878|GO:0033599|GO:0035264|GO:0043065|GO:0043565|GO:0045639|GO:0045647|GO:0045944|GO:0048286|GO:0048704|GO:0048706|GO:0060435|GO:0060439|GO:0060441|GO:0060480|GO:0060481|GO:0060484|GO:0060535|GO:0060536|GO:0060574|GO:…	protein-coding
78004	-2.28233	-1.19051	2.28233	down	969.433	299.58	0.388812	-0.801695	Prr15	E130201N16Rik|G90	78004	ENSMUSG00000045725	GO:0003674|GO:0005575|GO:0007275|GO:0008150	protein-coding
11517	-1.51713	-0.601347	1.51713	down	1757.03	830.129	0.222959	-0.378388	Adcyap1r1	2900024I10Rik|AI846590|PAC1|PAC1R|PACAP1-R	11517	ENSMUSG00000029778	GO:0004871|GO:0004872|GO:0004888|GO:0004930|GO:0004999|GO:0005737|GO:0005768|GO:0005791|GO:0005886|GO:0005901|GO:0005923|GO:0007165|GO:0007166|GO:0007169|GO:0007186|GO:0007190|GO:0007202|GO:0007275|GO:0007283|GO:0008179|GO:0009986|GO:0010524|GO:0016020|GO:0016021|GO:0019933|GO:0030154|GO:0030306|GO:0030819|GO:0042923|GO:0043005|GO:0060548|GO:0060732	protein-coding
243385	-2.2923	-1.19679	2.2923	down	760.267	239.067	0.677126	-0.519667	Gprin3	C030038J10Rik|C730021L23	243385	ENSMUSG00000045441	GO:0003674|GO:0005575|GO:0008150	protein-coding
20617	1.52816	0.611791	1.52816	up	4828.76	4856.45	0.276544	0.888335	Snca	NACP|alphaSYN	20617	ENSMUSG00000025889	GO:0000287|GO:0001774|GO:0001921|GO:0001933|GO:0001956|GO:0001963|GO:0005509|GO:0005543|GO:0005624|GO:0005625|GO:0005634|GO:0005737|GO:0005739|GO:0005792|GO:0005829|GO:0005856|GO:0005886|GO:0005938|GO:0006631|GO:0006638|GO:0006644|GO:0006916|GO:0006919|GO:0007006|GO:0008017|GO:0008021|GO:0008198|GO:0008270|GO:0008344|GO:0010040|GO:0010517|GO:0010642|GO:0010951|GO:0014048|GO:0014059|GO:0015629|GO:…	protein-coding
14804	-1.70337	-0.768388	1.70337	down	67.6533	28.5533	0.369322	-0.399066	Grid2	B230104L07Rik|GluRdelta2|Lc|Lc<J>|MMS10-AC|Ms10ac|cpr|ho|nmf408|tpr	14804	ENSMUSG00000071424	GO:0004872|GO:0004970|GO:0005215|GO:0005216|GO:0005234|GO:0005515|GO:0005624|GO:0005886|GO:0006810|GO:0006811|GO:0007165|GO:0014069|GO:0016020|GO:0016021|GO:0019717|GO:0030054|GO:0030288|GO:0034220|GO:0035249|GO:0043523|GO:0045202|GO:0045211|GO:0060079|GO:0060134	protein-coding
414084	-1.61542	-0.691913	1.61542	down	21.4333	9.33333	0.54198	-0.149933	Tnip3	9030611K07Rik|ABIN-3|LIND|MGC129495	414084	ENSMUSG00000044162	GO:0003674|GO:0005575|GO:0008150	protein-coding
68169	-1.77385	-0.826887	1.77385	down	239.78	97.2067	0.192398	-0.63449	A930038C07Rik	epidermacan	68169	ENSMUSG00000049001	GO:0005539|GO:0005576|GO:0008201|GO:0010811|GO:0019800|GO:0030198|GO:0031012	protein-coding
19895	1.64929	0.721849	1.64929	up	1489.29	1785.67	-0.157318	0.564531	Rpia	RPI	19895	ENSMUSG00000053604	GO:0004751|GO:0005529|GO:0005625|GO:0005792|GO:0005829|GO:0006098|GO:0008152|GO:0009052|GO:0016853|GO:0019693|GO:0048029	protein-coding
330355	-2.61821	-1.38858	2.61821	down	31.66	8.78	0.36642	-1.02216	Dnahc6	9830168K20|A730004I20Rik|KIAA1697|mKIAA1697|mdhc6	330355	ENSMUSG00000052861	GO:0000166|GO:0003674|GO:0005524|GO:0005575|GO:0008150	protein-coding
74342	-3.41153	-1.77042	3.41153	down	67.34	22.3333	-0.23977	-2.01019	Lrrtm1	4632401D06Rik|AW125451	74342	ENSMUSG00000060780	GO:0003674|GO:0005783|GO:0008150|GO:0016020|GO:0016021|GO:0030424|GO:0030426	protein-coding
243499	-1.67143	-0.741085	1.67143	down	275.16	124.72	0.367707	-0.373378	Lrrtm4	7530419J18Rik|A230052N11	243499	ENSMUSG00000052581	GO:0003674|GO:0008150|GO:0016020|GO:0016021	protein-coding
232156	1.77984	0.831745	1.77984	up	149.213	194.24	-0.0359101	0.795835	Slc4a5	C330006M16|C330016K18Rik	232156	ENSMUSG00000068323	GO:0003674|GO:0005575|GO:0008150	protein-coding
17768	1.73091	0.791532	1.73091	up	4712.31	5942.33	-0.189926	0.601606	Mthfd2	AW558851|NMDMC	17768	ENSMUSG00000005667	GO:0000287|GO:0003824|GO:0004477|GO:0004487|GO:0004488|GO:0005488|GO:0005739|GO:0006730|GO:0008152|GO:0009396|GO:0016491|GO:0016787|GO:0042301|GO:0046653|GO:0055114	protein-coding
330369	-1.76719	-0.821454	1.76719	down	42.4533	17.1867	0.222085	-0.599369	Fbxo41	9630017H13|D6Ertd538e	330369	ENSMUSG00000047013	GO:0003674|GO:0005575|GO:0005622|GO:0008150|GO:0008270	protein-coding
93674	-3.1711	-1.66498	3.1711	down	100.448	23.9417	0.484248	-1.18073	Cml3	4833414A14Rik|4930583K21Rik	93674	ENSMUSG00000051262	GO:0005615|GO:0005783|GO:0005794|GO:0007162	protein-coding
11519	2.33531	1.22361	2.33531	up	7238.69	10977.3	-0.170455	1.05316	Add2	2900072M03Rik	11519	ENSMUSG00000030000	GO:0003779|GO:0005198|GO:0005516|GO:0005737|GO:0005856|GO:0005886|GO:0006811|GO:0008290|GO:0016020|GO:0030097|GO:0030507|GO:0032092|GO:0042803|GO:0046872|GO:0046982|GO:0051015|GO:0051016|GO:0051017	protein-coding
243538	-1.69899	-0.764674	1.69899	down	15.0733	6.39333	0.418197	-0.346477	Ccdc37	AW048498|C030041G11Rik|C230069K22Rik	243538	ENSMUSG00000048794	GO:0003674|GO:0005575|GO:0008150	protein-coding
54563	2.19319	1.13303	2.19319	up	3293.3	5213.61	-0.23395	0.899078	Nup210	9830001L10|AI836801|Pom210|gp190|gp210	54563	ENSMUSG00000030091	GO:0005634|GO:0005635|GO:0005643|GO:0005783|GO:0006810|GO:0008150|GO:0015031|GO:0016020|GO:0016021|GO:0046983|GO:0051028|GO:0055085	protein-coding
22044	-1.56779	-0.648734	1.56779	down	42.42	20.58	0.112827	-0.535907	Trh	AI324969|AL022609	22044	ENSMUSG00000005892	GO:0005179|GO:0005184|GO:0005515|GO:0005576|GO:0005634|GO:0005737|GO:0005886|GO:0007628|GO:0008437|GO:0009755|GO:0014050|GO:0014054|GO:0030141|GO:0032024|GO:0042755	protein-coding
14761	-1.58771	-0.666949	1.58771	down	135.007	63.3667	0.0881685	-0.578781	Gpr27		14761	ENSMUSG00000072875	GO:0004871|GO:0004872|GO:0004930|GO:0005886|GO:0007165|GO:0007186|GO:0016020|GO:0016021	protein-coding
18488	-1.63053	-0.705338	1.63053	down	76.8722	37.8036	0.294177	-0.411161	Cntn3	Pang	18488	ENSMUSG00000030075	GO:0007399	protein-coding
30937	-1.79977	-0.84781	1.79977	down	2786.01	1100.04	0.235232	-0.612578	Lmcd1	AW455500|AW553074|MGC29184|dyxin	30937	ENSMUSG00000057604	GO:0000122|GO:0003714|GO:0005515|GO:0005615|GO:0005634|GO:0005737|GO:0006351|GO:0006355|GO:0008270|GO:0010611|GO:0046872|GO:0070886	protein-coding
171095	-1.61978	-0.695795	1.61978	down	236.147	106.32	0.266557	-0.429237	Il17rc	1110025H02Rik|IL-17RC|IL17-RC|IL17-RL|Il17rl	171095	ENSMUSG00000030281	GO:0003674|GO:0004872|GO:0005575|GO:0007165|GO:0008150|GO:0016020|GO:0016021	protein-coding
210673	-2.11114	-1.07802	2.11114	down	33.9067	11.48	0.287682	-0.790339	Prrt3	6330505P20|B230206N24Rik	210673	ENSMUSG00000045009	GO:0003674|GO:0005575|GO:0008150|GO:0016020|GO:0016021	protein-coding
70979	1.69046	0.757414	1.69046	up	34.4867	40.78	-0.439415	0.317999	4931417G12Rik		70979	ENSMUSG00000033963	GO:0003674|GO:0005575|GO:0008150	protein-coding
232333	2.12295	1.08607	2.12295	up	45.3	70.1	-0.505683	0.580385	Slc6a1	A730043E01|GABATHG|GABATR|GAT-1|Gabt|Gabt1|Gat1|XT-1|Xtrp1	232333	ENSMUSG00000030310	GO:0003333|GO:0005328|GO:0005332|GO:0005886|GO:0005887|GO:0006810|GO:0006836|GO:0007612|GO:0009636|GO:0009986|GO:0010033|GO:0014054|GO:0014074|GO:0015293|GO:0016020|GO:0016021|GO:0019717|GO:0030424|GO:0032229|GO:0051260|GO:0051939|GO:0055085|GO:0071436	protein-coding
19016	-1.78807	-0.838402	1.78807	down	113.213	44.6667	0.509733	-0.328668	Pparg	Nr1c3|PPAR-gamma|PPAR-gamma2|PPARgamma|PPARgamma2	19016	ENSMUSG00000000440	GO:0000122|GO:0001818|GO:0001890|GO:0002674|GO:0003677|GO:0003682|GO:0003700|GO:0003707|GO:0004872|GO:0004879|GO:0005515|GO:0005634|GO:0005829|GO:0006351|GO:0006917|GO:0006919|GO:0006954|GO:0007165|GO:0008144|GO:0008217|GO:0008270|GO:0008285|GO:0010745|GO:0010871|GO:0010887|GO:0010891|GO:0015909|GO:0019216|GO:0019395|GO:0019899|GO:0030224|GO:0030308|GO:0030855|GO:0032869|GO:0033613|GO:0033993|GO:…	protein-coding
213393	-1.53082	-0.614305	1.53082	down	124.493	54.6667	0.113178	-0.501127	8430408G22Rik	Depp|Fseg|MGC6835	213393	ENSMUSG00000048489	GO:0003674|GO:0005739|GO:0008150	protein-coding
70727	-5.0175	-2.32697	5.0175	down	75.8733	13.3333	0.586829	-1.74014	Rasgef1a	6330404M18Rik|AI835194	70727	ENSMUSG00000030134	GO:0005085|GO:0005088|GO:0005575|GO:0016477|GO:0050790	protein-coding
211187	-2.85217	-1.51206	2.85217	down	17.3333	6.33333	0.231934	-1.28013	Lrtm2	A230084J22|AI841794	211187	ENSMUSG00000055003	GO:0003674|GO:0005575|GO:0008150|GO:0016020|GO:0016021	protein-coding
24110	-2.19322	-1.13305	2.19322	down	79.8867	26.56	0.69786	-0.435191	Usp18	1110058H21Rik|AW047653|UBP43|Ubp15	24110	ENSMUSG00000030107	GO:0004221|GO:0005634|GO:0005829|GO:0008233|GO:0008234|GO:0016787|GO:0019785|GO:0032020	protein-coding
74269	2.61473	1.38666	2.61473	up	41.62	65.68	-0.0476863	1.33897	1700063H04Rik		74269	ENSMUSG00000040657	GO:0003674|GO:0005575|GO:0008150	protein-coding
50530	-1.94561	-0.96022	1.94561	down	297.227	108.953	0.387587	-0.572632	Mfap5	MAGP-2	50530	ENSMUSG00000030116	GO:0001527|GO:0005576|GO:0005578|GO:0008150|GO:0030023	protein-coding
269799	-3.335	-1.73769	3.335	down	28.8467	7.66667	0.725241	-1.01245	Clec4a1	BC049354|Dcir4|MGC56880|mDcir4	269799	ENSMUSG00000049037	GO:0003674|GO:0004872|GO:0005529|GO:0005575|GO:0007165|GO:0008150	protein-coding
73149	-4.02002	-2.0072	4.02002	down	14.6667	4	0.221171	-1.78603	Clec4a3	3110037K17Rik|Dcir3|mDcir3	73149	ENSMUSG00000043832	GO:0003674|GO:0004872|GO:0005529|GO:0005575|GO:0007165|GO:0008150	protein-coding
50909	-1.65731	-0.728843	1.65731	down	24.96	11.8333	0.124444	-0.604399	C1ra	AI132558|C1r|mC1rA	50909	ENSMUSG00000055172	GO:0003824|GO:0004252|GO:0005509|GO:0005576|GO:0006508|GO:0006958|GO:0008152|GO:0008233|GO:0008236|GO:0016787|GO:0045087	protein-coding
13807	-1.80412	-0.851293	1.80412	down	648.208	263.42	0.294415	-0.556878	Eno2	AI837106|D6Ertd375e|Eno-2|NSE	13807	ENSMUSG00000004267	GO:0000015|GO:0000287|GO:0001917|GO:0004634|GO:0005622|GO:0005625|GO:0005626|GO:0005737|GO:0005886|GO:0006094|GO:0006096|GO:0008152|GO:0016020|GO:0016829|GO:0019717|GO:0042803|GO:0043025|GO:0043204|GO:0046872|GO:0046982	protein-coding
381810	-2.80743	-1.48925	2.80743	down	19.6933	5.62	0.572275	-0.916975	Lpar5	GPR93|Gm1072|Gpr92|LPA5	381810	ENSMUSG00000067714		protein-coding
243634	2.51261	1.32919	2.51261	up	208.687	374.553	-0.331442	0.997746	Ano2	BC033409|MGC38715|Tmem16b	243634	ENSMUSG00000038115	GO:0005216|GO:0005229|GO:0005254|GO:0005515|GO:0005886|GO:0006810|GO:0006811|GO:0006821|GO:0016020|GO:0016021|GO:0034220|GO:0034707	protein-coding
18205	-1.59531	-0.673836	1.59531	down	323.18	148.1	0.311433	-0.362404	Ntf3	AI316846|AI835689|Nt3|Ntf-3	18205	ENSMUSG00000049107	GO:0005102|GO:0005165|GO:0005166|GO:0005515|GO:0005576|GO:0005788|GO:0007274|GO:0007399|GO:0007403|GO:0007411|GO:0007420|GO:0007422|GO:0008083|GO:0008544|GO:0016023|GO:0021675|GO:0042490|GO:0042552|GO:0043523|GO:0043524|GO:0045687|GO:0045944|GO:0048406|GO:0048484|GO:0048666|GO:0048699|GO:0050804|GO:0051145	protein-coding
11287	2.55134	1.35125	2.55134	up	17.3704	32.0802	-0.829113	0.52214	Pzp	A1m|A2m|AI893533|MAM	11287	ENSMUSG00000030359	GO:0004866|GO:0005576|GO:0010951|GO:0032403	protein-coding
232400	2.16108	1.11175	2.16108	up	19.3733	30.5721	-0.496903	0.614851	BC048546	MGC58520|Ovos	232400	ENSMUSG00000047228	GO:0003674|GO:0004866|GO:0004867|GO:0005575|GO:0005576|GO:0005615|GO:0008150|GO:0010466|GO:0010951|GO:0030414	protein-coding
93694	-1.7473	-0.805128	1.7473	down	164.367	67.6067	0.341378	-0.46375	Clec2d	Clr-b|Clrb|MGC123478|Ocil	93694	ENSMUSG00000030157	GO:0004872|GO:0004888|GO:0005488|GO:0005515|GO:0005529|GO:0005886|GO:0005887|GO:0006968|GO:0007165|GO:0009897|GO:0016020|GO:0016021|GO:0042270|GO:0045671|GO:0046703	protein-coding
71183	-2.93698	-1.55433	2.93698	down	38	10.0333	0.755884	-0.79845	Clec12b	4933425B16Rik	71183	ENSMUSG00000030158	GO:0003674|GO:0004872|GO:0005488|GO:0005529|GO:0005575|GO:0005886|GO:0007165|GO:0008150|GO:0016020|GO:0016021	protein-coding
243653	-1.93417	-0.951717	1.93417	down	110.507	41.3333	0.470681	-0.481037	Clec1a	5930406N14Rik	243653	ENSMUSG00000033082	GO:0003674|GO:0005488|GO:0005529|GO:0005575|GO:0008150|GO:0016020|GO:0016021	protein-coding
56644	-1.52068	-0.604717	1.52068	down	89.5	47.14	0.211762	-0.392955	Clec7a	BGR|Clecsf12|beta-GR	56644	ENSMUSG00000079293	GO:0001846|GO:0001872|GO:0001874|GO:0001878|GO:0001879|GO:0002221|GO:0002238|GO:0002752|GO:0004872|GO:0005488|GO:0005529|GO:0006910|GO:0006911|GO:0006954|GO:0007165|GO:0008037|GO:0008329|GO:0009897|GO:0016020|GO:0016021|GO:0016337|GO:0030247|GO:0032760|GO:0045087|GO:0050766	protein-coding
66813	-2.55051	-1.35079	2.55051	down	17.2733	5	0.0631932	-1.28759	Bcl2l14	4930452K23Rik|4933405K19Rik|9030625M01Rik|AI429211|Bclg	66813	ENSMUSG00000030200	GO:0003674|GO:0005737|GO:0005829|GO:0006915|GO:0042981|GO:0043229	protein-coding
15199	1.9995	0.999641	1.9995	up	2813.85	4064.48	-0.221743	0.777898	Hebp1	Hebp	15199	ENSMUSG00000042770	GO:0005576|GO:0005737|GO:0005739|GO:0005829|GO:0020037|GO:0042168	protein-coding
74525	1.61278	0.689546	1.61278	up	2433.5	2847.11	-0.0736532	0.615893	8430419L09Rik	KIAA1467|mKIAA1467	74525	ENSMUSG00000030207	GO:0003674|GO:0005575|GO:0008150|GO:0016020|GO:0016021	protein-coding
14840	1.83559	0.876245	1.83559	up	81.2467	107.447	-0.402189	0.474056	Gsg1		14840	ENSMUSG00000030206	GO:0005783|GO:0008150|GO:0016020|GO:0016021|GO:0070063	protein-coding
13730	-1.55294	-0.635001	1.55294	down	9951.19	4627.05	0.264313	-0.370688	Emp1	TMP	13730	ENSMUSG00000030208	GO:0005886|GO:0016020|GO:0016021|GO:0016049	protein-coding
654818	-2.35443	-1.23538	2.35443	down	32.1199	10.924	0.12747	-1.10791	C030030A07Rik		654818	ENSMUSG00000043298	GO:0003674|GO:0005575|GO:0008150|GO:0016020|GO:0016021	protein-coding
17313	-1.58979	-0.668839	1.58979	down	2341.33	1086.58	0.169202	-0.499637	Mgp	Mglap	17313	ENSMUSG00000030218	GO:0001503|GO:0005509|GO:0005576|GO:0005615|GO:0005783|GO:0006461|GO:0007275|GO:0030154|GO:0030324|GO:0030500|GO:0031012|GO:0043234|GO:0048306|GO:0048754|GO:0051216	protein-coding
69187	-1.53688	-0.620004	1.53688	down	74.56	31.3733	-0.0499905	-0.669995	Erp27	1810033M07Rik|1810047B09Rik|MGC129514|MGC129515	69187	ENSMUSG00000030219	GO:0003674|GO:0005575|GO:0005783|GO:0008150	protein-coding
19277	-2.54377	-1.34697	2.54377	down	200.96	55.6533	0.503065	-0.843902	Ptpro	D28|GLEPP1|PTPBK|PTPROt|PTPU2|PTPoc|PTPphi|Ptpn15	19277	ENSMUSG00000030223	GO:0004721|GO:0004725|GO:0004872|GO:0007165|GO:0008152|GO:0016311|GO:0016787|GO:0035335	protein-coding
56615	-1.52942	-0.612987	1.52942	down	1977.38	931.827	0.110234	-0.502753	Mgst1	1500002K10Rik|Gst	56615	ENSMUSG00000008540	GO:0004364|GO:0005634|GO:0005739|GO:0005741|GO:0005743|GO:0005778|GO:0005783|GO:0005792|GO:0006749|GO:0008152|GO:0010243|GO:0016020|GO:0016021|GO:0016740|GO:0032496|GO:0042493|GO:0042802|GO:0042803|GO:0043295|GO:0045177|GO:0070207	protein-coding
12035	1.57525	0.655577	1.57525	up	2631.91	3041.29	-0.220849	0.434728	Bcat1	BCATc|Eca39	12035	ENSMUSG00000030268	GO:0003824|GO:0004084|GO:0005737|GO:0005739|GO:0005829|GO:0008152|GO:0008483|GO:0008652|GO:0009081|GO:0009082|GO:0009083|GO:0016740|GO:0031571|GO:0034644|GO:0042802|GO:0052654|GO:0052655|GO:0052656	protein-coding
320662	-1.53861	-0.621631	1.53861	down	572.546	268.667	0.232246	-0.389385	Casc1	A230084G12Rik|Las1	320662	ENSMUSG00000043541	GO:0003674|GO:0005575|GO:0008150	protein-coding
19227	-1.58113	-0.660956	1.58113	down	166.007	70.76	0.366191	-0.294765	Pthlh	PTH-like|Pthrp	19227	ENSMUSG00000048776	GO:0001501|GO:0001958|GO:0002076|GO:0005179|GO:0005576|GO:0005615|GO:0005622|GO:0007189|GO:0007492|GO:0008284|GO:0010468|GO:0016485|GO:0030282|GO:0030819|GO:0030855|GO:0032331|GO:0043129|GO:0043433|GO:0048286|GO:0051428|GO:0060649|GO:0060659	protein-coding
387314	-2.64308	-1.40222	2.64308	down	1700.38	466.985	0.582095	-0.820123	Tmtc1	Arg99|BC023818	387314	ENSMUSG00000030306	GO:0003674|GO:0005488|GO:0005739|GO:0008150|GO:0016020|GO:0016021	protein-coding
54378	-1.70289	-0.767986	1.70289	down	981.72	416.62	0.264889	-0.503097	Cacng6	2310033H20Rik|AW050150|MGC144251|MGC144252	54378	ENSMUSG00000078815	GO:0005216|GO:0005244|GO:0005262|GO:0006810|GO:0006811|GO:0006816|GO:0016020|GO:0016021|GO:0034765|GO:0070588	protein-coding
52855	-1.9604	-0.971151	1.9604	down	47.3933	17.1867	0.0501118	-0.921039	Lair1	5133400O11Rik|BB115266|D7Bwg0421e|Lair-1|mLair-1	52855	ENSMUSG00000055541	GO:0004872|GO:0005886|GO:0007165|GO:0016020|GO:0016021	protein-coding
57776	1.75959	0.815242	1.75959	up	100.184	128.813	-0.564115	0.251127	Ttyh1	4930459B04Rik|6330408P11Rik|tty	57776	ENSMUSG00000030428	GO:0005216|GO:0005254|GO:0005509|GO:0005886|GO:0006810|GO:0006811|GO:0006821|GO:0007067|GO:0007155|GO:0016020|GO:0016021|GO:0016337|GO:0030424|GO:0030868|GO:0031527|GO:0031589|GO:0032433|GO:0034220|GO:0034707|GO:0046847	protein-coding
21955	-3.36529	-1.75073	3.36529	down	13684.6	2879.11	0.975553	-0.775177	Tnnt1	AW146156|Tnt|sTnT|ssTnT	21955	ENSMUSG00000064179	GO:0003009|GO:0005523|GO:0005861|GO:0006937|GO:0031014|GO:0031444|GO:0045932	protein-coding
333182	1.74376	0.8022	1.74376	up	1326.17	1660.67	-0.0157588	0.786441	Cox6b2	1700067P11Rik|BC048670|COXVIB2|MGC130249|MGC130250	333182	ENSMUSG00000051811	GO:0003674|GO:0004129|GO:0005739|GO:0008150|GO:0015992|GO:0030061|GO:0034220	protein-coding
664968	1.74857	0.806178	1.74857	up	157.853	202.62	-0.198332	0.607846	2210411K11Rik		664968	ENSMUSG00000030431	GO:0003674|GO:0005575|GO:0008150	protein-coding
269855	-1.76399	-0.81884	1.76399	down	415.1	167.76	0.312359	-0.506481	A430110N23Rik	S5D-SRCRB	269855	ENSMUSG00000035279	GO:0003674|GO:0004872|GO:0005044|GO:0005575|GO:0005576|GO:0007165|GO:0008150|GO:0016020	protein-coding
12273	-1.95035	-0.963734	1.95035	down	112.407	44.3333	0.318409	-0.645325	C5ar1	C5aR|C5r1|Cd88|D7Msu1	12273	ENSMUSG00000049130	GO:0001856|GO:0002430|GO:0004871|GO:0004872|GO:0004878|GO:0004930|GO:0004944|GO:0005886|GO:0006915|GO:0007165|GO:0007186|GO:0007204|GO:0009986|GO:0016021|GO:0021534|GO:0030593|GO:0032494|GO:0043524|GO:0043526|GO:0050830	protein-coding
19222	-1.58867	-0.667816	1.58867	down	52	23.9267	0.407471	-0.260345	Ptgir	IP|PGI2	19222	ENSMUSG00000043017	GO:0004871|GO:0004872|GO:0004930|GO:0005085|GO:0005886|GO:0007165|GO:0007186|GO:0016020|GO:0016021|GO:0050790	protein-coding
21946	-1.82798	-0.870249	1.82798	down	19.3133	7.58	0.3471	-0.523149	Pglyrp1	PGRP|PGRP-S|Pglyrp|Tag7|Tasg7|Tnfsf3l	21946	ENSMUSG00000030413	GO:0002221|GO:0005125|GO:0005576|GO:0005615|GO:0005737|GO:0006915|GO:0008270|GO:0008745|GO:0009253|GO:0016019|GO:0016045|GO:0042742|GO:0042834|GO:0045087|GO:0050830	protein-coding
381853	-1.82827	-0.870475	1.82827	down	698.48	282.9	0.197752	-0.672724	Gipr	GIP-R|Gm1081|Gm160	381853	ENSMUSG00000030406	GO:0002029|GO:0004871|GO:0004872|GO:0004888|GO:0004930|GO:0005886|GO:0007165|GO:0007166|GO:0007186|GO:0007189|GO:0007204|GO:0007218|GO:0016020|GO:0016021|GO:0016519|GO:0017046|GO:0030819|GO:0032024|GO:0051592|GO:0051789	protein-coding
12715	-3.00606	-1.58787	3.00606	down	1204.09	282.58	0.526268	-1.06161	Ckm	Ckmm|M-CK|MCK	12715	ENSMUSG00000030399	GO:0000166|GO:0003824|GO:0004111|GO:0005524|GO:0005737|GO:0005829|GO:0006600|GO:0006603|GO:0008152|GO:0016301|GO:0016310|GO:0016740|GO:0016772|GO:0046314	protein-coding
12051	-1.51932	-0.603428	1.51932	down	112.58	56.6667	0.285136	-0.318292	Bcl3	AI528691|Bcl-3	12051	ENSMUSG00000053175	GO:0000060|GO:0002268|GO:0002315|GO:0002455|GO:0002467|GO:0003677|GO:0003700|GO:0005515|GO:0005634|GO:0005737|GO:0006351|GO:0006355|GO:0006974|GO:0007249|GO:0008134|GO:0009615|GO:0010225|GO:0019730|GO:0030198|GO:0030330|GO:0032729|GO:0032996|GO:0033257|GO:0042088|GO:0042536|GO:0042742|GO:0042771|GO:0042832|GO:0042981|GO:0043066|GO:0043234|GO:0045064|GO:0045082|GO:0045415|GO:0045727|GO:0045892|GO:…	protein-coding
16534	2.41071	1.26946	2.41071	up	1872.27	2929.91	-0.224244	1.04521	Kcnn4	IK1|IKCA1|KCA4|KCa3.1|SK4|mIKCa1	16534	ENSMUSG00000054342	GO:0005216|GO:0005267|GO:0005516|GO:0005887|GO:0006810|GO:0006811|GO:0006813|GO:0006884|GO:0015269|GO:0016020|GO:0016021|GO:0034220|GO:0045332|GO:0046541|GO:0050714|GO:0071805	protein-coding
68891	2.06176	1.04388	2.06176	up	9	13	-0.40408	0.639798	Cd177	1190003K14Rik|Pdp3	68891	ENSMUSG00000052212	GO:0003674|GO:0005575|GO:0005886|GO:0008150|GO:0016020|GO:0031225	protein-coding
26365	-1.72817	-0.789247	1.72817	down	199.886	83.3178	0.406596	-0.382651	Ceacam1	Bgp|Bgp1|C-CAM|CD66a|Cc1|Cea-1|Cea-7|Cea1|Cea7|Hv-2|Hv2|MHVR|MHVR1|Mhv-1|bb-1|mCEA1|mmCGM1|mmCGM1a|mmCGM2	26365	ENSMUSG00000074272	GO:0004872|GO:0005886|GO:0007165|GO:0016020|GO:0016021|GO:0019901|GO:0043406|GO:0044419	protein-coding
26367	-1.57877	-0.658804	1.57877	down	41.0582	18.803	0.428243	-0.230561	Ceacam2	AI267129|Bgp2	26367	ENSMUSG00000054385	GO:0003674|GO:0004872|GO:0007165|GO:0008150|GO:0009986|GO:0016020|GO:0016021|GO:0044419	protein-coding
233016	2.16105	1.11173	2.16105	up	6848.08	9918.34	-0.0645361	1.0472	Blvrb	MGC11726|MGC27866	233016	ENSMUSG00000040466	GO:0004074|GO:0005488|GO:0005737|GO:0005829|GO:0016491|GO:0042167|GO:0042602|GO:0055114	protein-coding
16855	-1.50795	-0.592588	1.50795	down	98.5667	45.4	0.228785	-0.363802	Lgals4	galectin-4	16855	ENSMUSG00000053964	GO:0005515|GO:0005529	protein-coding
243910	-1.64916	-0.721735	1.64916	down	107.307	47.64	0.23432	-0.487415	Nfkbid	IkappaBNS|MGC130396	243910	ENSMUSG00000036931	GO:0005515|GO:0005634|GO:0006954|GO:0032088|GO:0033085|GO:0043124|GO:0051059|GO:0070245	protein-coding
14008	-1.60188	-0.679768	1.60188	down	105.393	48.32	0.411987	-0.26778	Etv2	Etsrp71	14008	ENSMUSG00000006311	GO:0001701|GO:0001707|GO:0001824|GO:0001890|GO:0003677|GO:0003700|GO:0005634|GO:0006355|GO:0006915|GO:0007219|GO:0010628|GO:0016055|GO:0030097|GO:0030218|GO:0043565|GO:0045603|GO:0045944|GO:0048514|GO:0060803|GO:2000382	protein-coding
11944	1.67157	0.7412	1.67157	up	56.3867	68.5333	-0.548717	0.192482	Atp4a		11944	ENSMUSG00000005553	GO:0000166|GO:0005524|GO:0005886|GO:0006200|GO:0006810|GO:0006811|GO:0008900|GO:0010155|GO:0016020|GO:0016021|GO:0016324|GO:0016787|GO:0034220|GO:0042493|GO:0045851|GO:0046982|GO:0071805	protein-coding
17136	2.86411	1.51808	2.86411	up	10.3333	23.0467	-0.860564	0.657521	Mag	Gma|MGC123387|siglec-4a	17136	ENSMUSG00000036634	GO:0005529|GO:0005886|GO:0007155|GO:0016020|GO:0016021|GO:0033270|GO:0043209|GO:0043220|GO:0050770|GO:0050771	protein-coding
56188	-1.75938	-0.815064	1.75938	down	8921.65	3650.8	0.281835	-0.533229	Fxyd1	0610012C17Rik|1110006M24Rik|Plm|Pml	56188	ENSMUSG00000036570	GO:0005216|GO:0005254|GO:0006810|GO:0006811|GO:0006821|GO:0006874|GO:0006936|GO:0016020|GO:0016021|GO:0034220|GO:0034707	protein-coding
100039133	-2.13192	-1.09215	2.13192	down	66.1156	20.8056	0.758147	-0.334003	Gm2058	ENSMUSG00000074903	100039133		GO:0000166|GO:0003674|GO:0005524|GO:0005575|GO:0008150|GO:0016874	protein-coding
269902	-2.00924	-1.00665	2.00924	down	23.6656	10.1067	0.279804	-0.726849	Vmn2r57	D430014M15|EG269902	269902	ENSMUSG00000066537|ENSMUSG00000074160	GO:0003674|GO:0004871|GO:0004872|GO:0004930|GO:0005575|GO:0005886|GO:0007165|GO:0007186|GO:0008150|GO:0016020|GO:0016021	protein-coding
626834	-1.80197	-0.849571	1.80197	down	17.5733	7.17333	-0.0563646	-0.905936	Klk13	Egfbp-2|mGk-13	626834	ENSMUSG00000054046	GO:0004175|GO:0005615|GO:0005737|GO:0008152|GO:0008233|GO:0008236|GO:0016485|GO:0016787|GO:0030141	protein-coding
20981	-1.85448	-0.891012	1.85448	down	39.3333	16	0.147714	-0.743298	Syt3	AI385753|sytIII	20981	ENSMUSG00000030731	GO:0005215|GO:0005515|GO:0005544|GO:0005768|GO:0006810|GO:0008021|GO:0016020|GO:0016021|GO:0019905|GO:0030054|GO:0031410|GO:0045202|GO:0046872	protein-coding
66124	1.58236	0.662075	1.58236	up	6971.35	7917.5	-0.0660969	0.595978	Josd2	1110007C05Rik	66124	ENSMUSG00000038695	GO:0004843|GO:0005575|GO:0008233|GO:0016579|GO:0016787	protein-coding
14132	-1.50171	-0.586606	1.50171	down	1189.65	568.24	0.129893	-0.456712	Fcgrt	FcRn	14132	ENSMUSG00000003420	GO:0004872|GO:0005886|GO:0006955|GO:0007165|GO:0016020|GO:0016021|GO:0019864|GO:0019882|GO:0030881|GO:0042612	protein-coding
14256	2.35338	1.23473	2.35338	up	278.173	446.447	-0.119184	1.11555	Flt3l	Flt3lg|Ly72L	14256	ENSMUSG00000089989	GO:0005615|GO:0008284|GO:0009986|GO:0030098|GO:0030971|GO:0031233|GO:0032825|GO:0042803	protein-coding
72961	-1.77015	-0.82387	1.77015	down	1087.94	439.413	0.415826	-0.408044	Slc17a7	2900052E22Rik|AI851913|Vglut1	72961	ENSMUSG00000070570	GO:0005315|GO:0006810|GO:0006811|GO:0006814|GO:0006817|GO:0006836|GO:0007268|GO:0007616|GO:0008021|GO:0015293|GO:0015319|GO:0015321|GO:0016020|GO:0016021|GO:0019717|GO:0030054|GO:0030672|GO:0031410|GO:0035249|GO:0042137|GO:0044341|GO:0045202|GO:0048786|GO:0050896|GO:0051938|GO:0055085|GO:0060076|GO:0060079	protein-coding
74490	-1.50198	-0.586864	1.50198	down	247.007	118.173	0.204172	-0.382692	Mamstr	2810022D01Rik|5430432N15Rik|AW743872|Mastr	74490	ENSMUSG00000042918	GO:0001076|GO:0005634|GO:0010831|GO:0045944	protein-coding
338352	1.89274	0.920477	1.89274	up	80.3267	112.473	-0.332132	0.588346	Nell1	B230343H07Rik|l7R6	338352	ENSMUSG00000055409	GO:0005080|GO:0005198|GO:0005509|GO:0005576|GO:0005615|GO:0005737|GO:0006917|GO:0007155|GO:0008201|GO:0042802|GO:0045667|GO:0045778|GO:0070207	protein-coding
233246	-1.77056	-0.824208	1.77056	down	155.68	62.06	0.271453	-0.552754	Ano5	9330162L24|Gdd1|Tmem16e	233246	ENSMUSG00000055489	GO:0005216|GO:0005254|GO:0005783|GO:0006810|GO:0006811|GO:0006821|GO:0016020|GO:0016021|GO:0034220|GO:0034707	protein-coding
233280	1.63732	0.711333	1.63732	up	970.877	1139.47	-0.205821	0.505512	Nipa1	1110027G09Rik|A830014A18Rik|FSP3|Spg6	233280	ENSMUSG00000047037	GO:0005768|GO:0005769|GO:0005886|GO:0006810|GO:0006811|GO:0015693|GO:0016020|GO:0016021	protein-coding
15204	1.53351	0.616834	1.53351	up	6881.12	7783.65	-0.096022	0.520812	Herc2	D15F32S1h|D7H15F32S1|D7H15F37S1|KIAA0393|jdf2|mKIAA0393|rjs	15204	ENSMUSG00000030451	GO:0004842|GO:0005622|GO:0005634|GO:0005737|GO:0005743|GO:0006281|GO:0006464|GO:0006974|GO:0007283|GO:0008270|GO:0016567|GO:0016874|GO:0016881|GO:0020037|GO:0042787|GO:0046872	protein-coding
14407	-1.7364	-0.796103	1.7364	down	19.3533	7.68	0.276332	-0.519771	Gabrg3	B230362M20Rik|Gabrg-3	14407	ENSMUSG00000055026	GO:0004890|GO:0005254|GO:0006821|GO:0007165|GO:0034220|GO:0042493	protein-coding
14402	-3.36519	-1.75069	3.36519	down	751.587	164.987	0.662894	-1.08779	Gabrb3	A230092K12Rik|AW049585|Cp1|Gabrb-3|beta3	14402	ENSMUSG00000033676	GO:0004872|GO:0004890|GO:0005216|GO:0005230|GO:0005254|GO:0005886|GO:0006810|GO:0006811|GO:0006821|GO:0007165|GO:0007214|GO:0016020|GO:0016021|GO:0030054|GO:0034220|GO:0034707|GO:0035612|GO:0043195|GO:0045202|GO:0045211|GO:0051932	protein-coding
11441	-1.91303	-0.935863	1.91303	down	182.08	67.8867	0.42461	-0.511252	Chrna7	Acra7|alpha7	11441	ENSMUSG00000030525	GO:0000187|GO:0001540|GO:0001666|GO:0001988|GO:0004872|GO:0004889|GO:0005216|GO:0005230|GO:0005515|GO:0005624|GO:0005737|GO:0005886|GO:0005892|GO:0006810|GO:0006811|GO:0006816|GO:0006874|GO:0006897|GO:0007165|GO:0007271|GO:0007613|GO:0008144|GO:0008179|GO:0008284|GO:0008306|GO:0009897|GO:0014061|GO:0014069|GO:0015464|GO:0015643|GO:0016020|GO:0016021|GO:0016324|GO:0017081|GO:0019228|GO:0019901|GO:…	protein-coding
70638	-2.09527	-1.06714	2.09527	down	337.66	114.727	0.304471	-0.762668	Fam189a1	5730507A09Rik|AW047451	70638	ENSMUSG00000030518	GO:0003674|GO:0005575|GO:0008150|GO:0016020|GO:0016021	protein-coding
18553	-8.79453	-3.13661	8.79453	down	4241.45	356.56	1.45429	-1.68232	Pcsk6	C86343|Pace4|SPC4	18553	ENSMUSG00000030513	GO:0004175|GO:0004252|GO:0005615|GO:0005625|GO:0005794|GO:0005796|GO:0007354|GO:0007368|GO:0008152|GO:0008201|GO:0008233|GO:0008236|GO:0009100|GO:0009986|GO:0016486|GO:0016787|GO:0031012|GO:0032455|GO:0032902|GO:0032940|GO:0043499|GO:0048406|GO:0051605	protein-coding
78444	-3.04313	-1.60556	3.04313	down	55.9533	13.4067	0.950721	-0.654836	Pgpep1l	C330024D12Rik	78444	ENSMUSG00000030553	GO:0003674|GO:0005575|GO:0006508|GO:0008150|GO:0008233|GO:0008234|GO:0016787	protein-coding
57444	-1.55405	-0.636032	1.55405	down	36.22	17.6667	0.345385	-0.290647	Isg20	1600023I01Rik|2010107M23Rik|20kDa|DnaQL|HEM45	57444	ENSMUSG00000039236	GO:0000175|GO:0000738|GO:0003676|GO:0003723|GO:0004518|GO:0004527|GO:0005622|GO:0005634|GO:0006401|GO:0008152|GO:0008310|GO:0008859|GO:0009615|GO:0016605|GO:0016787|GO:0046872	protein-coding
11595	-2.63361	-1.39704	2.63361	down	108.307	28.9533	0.746162	-0.650877	Acan	Agc|Agc1|Cspg1|cmd	11595	ENSMUSG00000030607	GO:0001502|GO:0002063|GO:0005509|GO:0005515|GO:0005529|GO:0005578|GO:0005604|GO:0030166|GO:0030199|GO:0030336|GO:0031012|GO:0072534	protein-coding
19771	2.5479	1.34931	2.5479	up	7	12.3333	-0.857118	0.492189	Rlbp1	3110056M11Rik|CRALBP	19771	ENSMUSG00000039194	GO:0005215|GO:0005502|GO:0005622|GO:0005737|GO:0006810|GO:0007601|GO:0019841|GO:0050896	protein-coding
626359	-1.83287	-0.874108	1.83287	down	648.793	265.547	0.365566	-0.508542	Wdr93	EG626359	626359	ENSMUSG00000039099	GO:0003674|GO:0005575|GO:0008150	protein-coding
16790	-1.52157	-0.605558	1.52157	down	1456.8	692.133	0.322255	-0.283302	Anpep	Apn|Cd13|Lap-1|Lap1|P150	16790	ENSMUSG00000039062	GO:0004177|GO:0005625|GO:0005793|GO:0006508|GO:0006725|GO:0008152|GO:0012506|GO:0031983|GO:0035814|GO:0042277	protein-coding
434203	1.5202	0.604258	1.5202	up	74.9067	81.58	-0.0937785	0.51048	Slc28a1	Cnt1|MGC74379	434203	ENSMUSG00000025726	GO:0005350|GO:0005415|GO:0005886|GO:0006863|GO:0015389|GO:0015855|GO:0015858|GO:0016020|GO:0016324|GO:0071436	protein-coding
72433	-1.51507	-0.599387	1.51507	down	116.027	56.86	0.220529	-0.378858	Rab38	2310011F14Rik|AU043391|MGC107581|cht	72433	ENSMUSG00000030559	GO:0000166|GO:0005515|GO:0005525|GO:0005625|GO:0005626|GO:0005737|GO:0005783|GO:0005794|GO:0005829|GO:0005886|GO:0006810|GO:0006996|GO:0007264|GO:0015031|GO:0016020|GO:0042598|GO:0060155	protein-coding
109264	-1.75375	-0.810442	1.75375	down	235.88	97.2133	0.359452	-0.45099	Me3	1700020C08Rik|B230207H15Rik|MGC107389	109264	ENSMUSG00000030621	GO:0004470|GO:0004473|GO:0005488|GO:0005739|GO:0006090|GO:0006108|GO:0016491|GO:0016616|GO:0046872|GO:0051287|GO:0055114	protein-coding
23966	2.55293	1.35215	2.55293	up	2992.06	5643.44	-0.711713	0.640438	Odz4	Doc4|ELM2|R75022|Ten-m4|l(7)-3Rn|l7Rn3|mKIAA1302	23966	ENSMUSG00000048078	GO:0001702|GO:0003674|GO:0005575|GO:0007165|GO:0016020|GO:0016021	protein-coding
12337	1.71693	0.779832	1.71693	up	3839.1	4665.21	-0.0767498	0.703082	Capn5		12337	ENSMUSG00000035547	GO:0004197|GO:0004198|GO:0005622|GO:0006508|GO:0008233|GO:0008234|GO:0016787	protein-coding
18378	1.8967	0.92349	1.8967	up	61.8667	84.48	-0.0902754	0.833214	Omp		18378	ENSMUSG00000074006	GO:0004871|GO:0005634|GO:0005737|GO:0005829|GO:0007165|GO:0007608|GO:0022008|GO:0030424|GO:0042277|GO:0043025|GO:0050896	protein-coding
109689	1.7146	0.777869	1.7146	up	17287.9	20937.9	-0.0715415	0.706327	Arrb1	1200006I17Rik|AW208571|G430100A01Rik|MGC124269|MGC124270	109689	ENSMUSG00000018909	GO:0000187|GO:0000785|GO:0002031|GO:0005096|GO:0005159|GO:0005515|GO:0005622|GO:0005624|GO:0005634|GO:0005737|GO:0005829|GO:0005886|GO:0005905|GO:0006351|GO:0006355|GO:0006366|GO:0006810|GO:0006892|GO:0006897|GO:0007165|GO:0007186|GO:0007602|GO:0008134|GO:0008277|GO:0009968|GO:0015031|GO:0016020|GO:0016044|GO:0016323|GO:0016567|GO:0030276|GO:0031397|GO:0031410|GO:0031434|GO:0031625|GO:0031701|GO:…	protein-coding
70974	1.52727	0.610959	1.52727	up	3677.61	3978.31	0.0661608	0.67712	Pgm2l1	4931406N15Rik|AI553438|BM32A	70974	ENSMUSG00000030729	GO:0004614|GO:0005829|GO:0005975|GO:0006006|GO:0016310|GO:0016740|GO:0016853|GO:0016868|GO:0019255|GO:0047933	protein-coding
22228	1.59319	0.671916	1.59319	up	24509.8	27582.3	-0.0406907	0.631226	Ucp2	Slc25a8	22228	ENSMUSG00000033685	GO:0000303|GO:0005488|GO:0005739|GO:0005743|GO:0006810|GO:0006839|GO:0016020|GO:0016021	protein-coding
69387	1.96948	0.977818	1.96948	up	27.54	36.3467	-0.470856	0.506962	Dnajb13	1700014P03Rik|Tsarg	69387	ENSMUSG00000030708	GO:0006457|GO:0031072|GO:0051082	protein-coding
11870	-1.69461	-0.760956	1.69461	down	474.18	205.513	0.198423	-0.562533	Art1	ADPRT|Yac-1	11870	ENSMUSG00000030996	GO:0003950|GO:0003956|GO:0006471|GO:0008152|GO:0009986|GO:0016020|GO:0016529|GO:0016740|GO:0016757|GO:0031225	protein-coding
15129	1.82543	0.868235	1.82543	up	147113	166582	0.198232	1.06647	Hbb-b1	AA409645|HBB1|Hbbt1|Hbbt2	15129	ENSMUSG00000073940	GO:0005344|GO:0005833|GO:0010999|GO:0015671|GO:0030097|GO:0048821	protein-coding
436003	1.98759	0.991019	1.98759	up	67.9789	79.4294	0.184491	1.17551	Gm5736	EG436003	436003	ENSMUSG00000078621		protein-coding
15132	3.18038	1.6692	3.18038	up	427915	866274	-0.312777	1.35642	Hbb-bh1	betaH1	15132	ENSMUSG00000052217	GO:0000122|GO:0005344|GO:0005506|GO:0005833|GO:0006810|GO:0015671|GO:0019825|GO:0020037|GO:0031721|GO:0046872|GO:0051291	protein-coding
15135	2.10745	1.0755	2.10745	up	2.34592e+06	3.21361e+06	0.0525723	1.12807	Hbb-y	Ey|Hby	15135	ENSMUSG00000052187	GO:0000122|GO:0005344|GO:0005506|GO:0005833|GO:0006810|GO:0015671|GO:0019825|GO:0020037|GO:0046872	protein-coding
330627	1.73859	0.797916	1.73859	up	15.8067	20.6667	-0.238754	0.559162	Trim66	KIAA0298|Kiaa0298-hp|Tif1d	330627	ENSMUSG00000031026	GO:0005515|GO:0005634|GO:0010369|GO:0016235|GO:0042803|GO:0045892|GO:0046872	protein-coding
78593	1.89411	0.921517	1.89411	up	102.427	140.473	0.0666161	0.988133	Nrip3	A330103B05Rik|D7H11orf14|ICRFP703B1614Q5.2	78593	ENSMUSG00000034825	GO:0004190|GO:0005515|GO:0005575|GO:0006508|GO:0008150	protein-coding
56788	-2.77533	-1.47266	2.77533	down	1687.84	438.613	0.750935	-0.721724	Scube2	4932442O19Rik|Cegf1|Cegp1|ICRFP703B1614Q5.1	56788	ENSMUSG00000007279	GO:0005509|GO:0005576|GO:0005615|GO:0008150|GO:0019897|GO:0042802	protein-coding
114332	-1.6781	-0.746827	1.6781	down	514.92	223.407	0.51963	-0.227197	Lyve1	1200012G08Rik|Crsbp-1|Lyve-1|Xlkd1	114332	ENSMUSG00000030787	GO:0004872|GO:0004888|GO:0005488|GO:0005540|GO:0005886|GO:0006027|GO:0006810|GO:0007155|GO:0007165|GO:0016020|GO:0016021	protein-coding
233733	-1.90299	-0.928271	1.90299	down	891.007	335.687	0.233504	-0.694767	Galntl4	2900011G21Rik|BC024988|MGC32465	233733	ENSMUSG00000038296	GO:0003674|GO:0004653|GO:0005529|GO:0005575|GO:0005794|GO:0008150|GO:0008152|GO:0016020|GO:0016021|GO:0016740|GO:0016757	protein-coding
78748	-2.0663	-1.04705	2.0663	down	346.173	120.5	0.368014	-0.679036	Rassf10	4632411J06Rik	78748		GO:0003674|GO:0005575|GO:0007165|GO:0008150	protein-coding
110058	1.74252	0.801176	1.74252	up	30.86	36.4067	-0.413893	0.387283	Syt17	Bk	110058	ENSMUSG00000058420	GO:0003674|GO:0005215|GO:0005802|GO:0006810|GO:0008021|GO:0008150|GO:0016020	protein-coding
74424	2.34112	1.2272	2.34112	up	11.3333	19.3333	-0.683537	0.543663	Tmc5	4932443L08Rik|AU016085|MGC118178	74424	ENSMUSG00000030650	GO:0003674|GO:0005575|GO:0008150|GO:0016020|GO:0016021	protein-coding
12971	1.5508	0.633011	1.5508	up	63	69.3333	-0.308318	0.324693	Crym		12971	ENSMUSG00000030905	GO:0000122|GO:0003714|GO:0005488|GO:0005634|GO:0005737|GO:0005739|GO:0005886|GO:0007605|GO:0042403|GO:0042562|GO:0042803|GO:0050661|GO:0070324|GO:0070327	protein-coding
233813	1.80029	0.848231	1.80029	up	348.863	450.76	-0.366243	0.481989	Vwa3a	E030013G06Rik	233813	ENSMUSG00000030889	GO:0003674|GO:0005575|GO:0008150	protein-coding
195646	3.57679	1.83867	3.57679	up	17.6	36.3333	-1.00247	0.836197	Hs3st2	6430516N12Rik|A830061E14Rik|AW491345	195646	ENSMUSG00000046321	GO:0003674|GO:0005575|GO:0005794|GO:0007623|GO:0008146|GO:0008152|GO:0016020|GO:0016021|GO:0016740|GO:0033871	protein-coding
70261	-2.02937	-1.02103	2.02937	down	41.46	14.48	0.397933	-0.623102	2010110P09Rik	Cbhp2|Chp2	70261	ENSMUSG00000030865	GO:0005737|GO:0005886|GO:0006814|GO:0006885	protein-coding
233836	2.55412	1.35283	2.55412	up	13.7867	25.4733	-1.16936	0.183469	Slc5a11	2010013B02Rik|Kst1|MGC25910|RKST2|SMIT2|Slc5a10	233836	ENSMUSG00000030769	GO:0005215|GO:0006810|GO:0006811|GO:0006814|GO:0006915|GO:0008643|GO:0015293|GO:0016020|GO:0016021|GO:0055085	protein-coding
11833	1.8259	0.868608	1.8259	up	858.4	1059.69	-0.110057	0.758551	Aqp8	AI255744	11833	ENSMUSG00000030762	GO:0005215|GO:0005792|GO:0005886|GO:0005887|GO:0006810|GO:0006833|GO:0015250|GO:0015722|GO:0016020|GO:0016021|GO:0045177|GO:0046691|GO:0055085	protein-coding
269994	-2.07175	-1.05085	2.07175	down	4735.71	1647.39	0.39858	-0.652268	Gsg1l	AI852434|C230098I05Rik|G630023A01Rik|Gm637|g1l	269994	ENSMUSG00000046182	GO:0003674|GO:0005575|GO:0008150	protein-coding
20887	-1.82624	-0.868874	1.82624	down	192.887	74.5933	0.36059	-0.508283	Sult1a1	AI266890|PST|ST1A1|Stp|Stp1	20887	ENSMUSG00000030711	GO:0000166|GO:0004062|GO:0005829|GO:0006584|GO:0006805|GO:0006950|GO:0008146|GO:0008210|GO:0009812|GO:0016740|GO:0017067|GO:0017144|GO:0018960|GO:0042221|GO:0042803|GO:0047894|GO:0050656|GO:0051384|GO:0051923	protein-coding
101502	-1.55563	-0.637495	1.55563	down	1431.93	670.627	0.218028	-0.419467	Hsd3b7	AI195443|BB098564	101502	ENSMUSG00000042289	GO:0001558|GO:0003854|GO:0005488|GO:0005783|GO:0005792|GO:0006694|GO:0016020|GO:0016021|GO:0016491|GO:0047016|GO:0055114	protein-coding
381924	-1.6383	-0.712204	1.6383	down	22.6633	10.1909	0.344045	-0.368159	Itgad	Cd11d	381924	ENSMUSG00000070369	GO:0004872|GO:0007155|GO:0007229|GO:0008305|GO:0016020|GO:0016021|GO:0046982|GO:0050798	protein-coding
12862	-1.5703	-0.651042	1.5703	down	12180.9	5618.55	0.208031	-0.443011	Cox6a2	CoxVIaH|VIaH	12862	ENSMUSG00000030785	GO:0004129|GO:0005739|GO:0005743|GO:0005751|GO:0015992|GO:0016020|GO:0034220	protein-coding
246787	2.07651	1.05416	2.07651	up	21.3741	32.4986	-0.353797	0.700365	Slc5a2	Sglt2	246787	ENSMUSG00000030781	GO:0005215|GO:0005412|GO:0005515|GO:0006810|GO:0006811|GO:0006814|GO:0008643|GO:0015293|GO:0015758|GO:0016020|GO:0016021|GO:0031526|GO:0035428|GO:0055085|GO:0071436	protein-coding
330660	2.13429	1.09376	2.13429	up	858.524	1305.11	-0.543889	0.549869	Btbd16	E330040A16Rik	330660	ENSMUSG00000040298	GO:0003674|GO:0005575|GO:0008150	protein-coding
22276	1.88308	0.913096	1.88308	up	3910.85	5211.58	-0.126038	0.787059	Uros	AI415298|Uros3	22276	ENSMUSG00000030979	GO:0004852|GO:0005739|GO:0005829|GO:0006779|GO:0006780|GO:0006783|GO:0016829|GO:0033014|GO:0048037	protein-coding
627214	1.55429	0.636254	1.55429	up	19.3333	22.32	-0.182731	0.453524	Fam196a	B830028B13Rik|MGC189982|MGC189985	627214	ENSMUSG00000073805	GO:0003674|GO:0005575|GO:0008150	protein-coding
19267	-1.64551	-0.718537	1.64551	down	477.352	208.675	0.474504	-0.244033	Ptpre	PTPe|PTPepsilon|RPTPepsilon	19267	ENSMUSG00000041836	GO:0004721|GO:0004725|GO:0005634|GO:0005737|GO:0005886|GO:0006468|GO:0006470|GO:0007185|GO:0016020|GO:0016021|GO:0016311|GO:0016787|GO:0016791|GO:0033003|GO:0035335|GO:0042803|GO:0045111|GO:0046627	protein-coding
17345	2.16993	1.11765	2.16993	up	55166.1	85552.4	-0.291633	0.826012	Mki67	D630048A14Rik|Ki-67|Ki67	17345	ENSMUSG00000031004	GO:0000775|GO:0000793|GO:0005622|GO:0005634|GO:0005730|GO:0005737|GO:0007126|GO:0008022|GO:0008283	protein-coding
52389	-1.63702	-0.711072	1.63702	down	33.3333	13.6667	0.430746	-0.280327	Gpr123	2900059M17Rik|D7Ertd680e	52389	ENSMUSG00000025475	GO:0003674|GO:0004872|GO:0005575|GO:0005886|GO:0007165|GO:0008150|GO:0016020|GO:0016021	protein-coding
68566	2.65201	1.40708	2.65201	up	8.74	16.6267	-0.462131	0.944953	Caly	0710001P07Rik|1110004A22Rik|Calcyon|Drd1ip	68566	ENSMUSG00000025468	GO:0005886|GO:0005887|GO:0006897|GO:0007212|GO:0016020|GO:0016021|GO:0031410|GO:0032051|GO:0045807|GO:0048268|GO:0050780	protein-coding
12869	-2.63021	-1.39518	2.63021	down	605.3	162.72	0.393164	-1.00202	Cox8b	Cox8h|CoxVIII-H|MGC107661	12869	ENSMUSG00000025488	GO:0004129|GO:0005739|GO:0005743|GO:0015992|GO:0016020|GO:0016021|GO:0034220	protein-coding
66141	-1.88123	-0.911673	1.88123	down	750.818	278.776	0.413303	-0.49837	Ifitm3	1110004C05Rik|Cd225|Cdw217|Fgls|IP15|mil-1	66141	ENSMUSG00000025492	GO:0005886|GO:0008285|GO:0009607|GO:0016020|GO:0016021|GO:0016023	protein-coding
56460	2.16149	1.11203	2.16149	up	9.28667	14.3333	-0.631748	0.480279	Pkp3	2310056L12Rik	56460	ENSMUSG00000054065	GO:0005488|GO:0005634|GO:0005914|GO:0007155|GO:0030054|GO:0030057	protein-coding
54123	-2.1947	-1.13402	2.1947	down	109.84	35.7933	0.821104	-0.312919	Irf7		54123	ENSMUSG00000025498	GO:0000975|GO:0002756|GO:0003677|GO:0003700|GO:0005515|GO:0005634|GO:0005654|GO:0005737|GO:0005829|GO:0006351|GO:0006355|GO:0009615|GO:0010008|GO:0016064|GO:0032727|GO:0045351|GO:0045944	protein-coding
57754	-1.62537	-0.700767	1.62537	down	1349.6	611.86	0.25749	-0.443278	Cend1	1500001H12Rik|AI415214|BM88	57754	ENSMUSG00000060240	GO:0003674|GO:0008150|GO:0016020|GO:0016021	protein-coding
353328	1.78753	0.837967	1.78753	up	26.48	33.9333	-0.125537	0.71243	Muc6		353328	ENSMUSG00000048191	GO:0003674|GO:0005575|GO:0005576|GO:0008150	protein-coding
320802	2.14259	1.09936	2.14259	up	169.54	265.92	-0.612446	0.486912	6330512M04Rik	AI848576	320802	ENSMUSG00000045777	GO:0003674|GO:0005575|GO:0005886|GO:0008150|GO:0009607|GO:0016020|GO:0016021	protein-coding
21953	1.6984	0.764172	1.6984	up	2135.49	2607.83	-0.461806	0.302366	Tnni2		21953	ENSMUSG00000031097	GO:0003009|GO:0003779|GO:0005634|GO:0005861|GO:0006937|GO:0031014|GO:0045893	protein-coding
21957	4.23951	2.0839	4.23951	up	1198.43	3683.92	-0.972835	1.11106	Tnnt3	fTnT	21957	ENSMUSG00000061723	GO:0003009|GO:0005523|GO:0005861|GO:0006937|GO:0006942|GO:0030172|GO:0031013|GO:0043462|GO:0048306	protein-coding
21823	2.47341	1.3065	2.47341	up	69.5267	124.5	-0.845276	0.461227	Th		21823	ENSMUSG00000000214	GO:0001666|GO:0001963|GO:0004497|GO:0004511|GO:0005506|GO:0005634|GO:0005737|GO:0005739|GO:0005790|GO:0005829|GO:0006585|GO:0007507|GO:0007601|GO:0007612|GO:0007613|GO:0007617|GO:0007626|GO:0008016|GO:0008021|GO:0008198|GO:0008199|GO:0009072|GO:0009887|GO:0009898|GO:0015842|GO:0016491|GO:0016597|GO:0016714|GO:0019717|GO:0019825|GO:0019904|GO:0030424|GO:0030425|GO:0030659|GO:0031410|GO:0033162|GO:…	protein-coding
17173	2.67986	1.42216	2.67986	up	35.84	69.2333	-0.314087	1.10807	Ascl2	2410083I15Rik|Mash2|bHLHa45	17173	ENSMUSG00000009248	GO:0000122|GO:0001701|GO:0003677|GO:0003700|GO:0005634|GO:0005737|GO:0006351|GO:0006355|GO:0006357|GO:0007275|GO:0007399|GO:0010626|GO:0030154|GO:0035019|GO:0043565|GO:0060708|GO:0070888	protein-coding
27027	1.54083	0.623711	1.54083	up	1322.37	1395.25	-0.0962753	0.527435	Tspan32	AW208513|Art-1|BB235973|D7Wsu37e|Phemx|Tssc6	27027	ENSMUSG00000000244	GO:0003674|GO:0005622|GO:0008150|GO:0016020|GO:0016021	protein-coding
56843	-2.20268	-1.13926	2.20268	down	190.813	61.4733	0.443788	-0.695472	Trpm5	9430099A16Rik|LTrpC-5|Ltrpc5|Mtr1	56843	ENSMUSG00000009246	GO:0004872|GO:0005216|GO:0005244|GO:0005886|GO:0006810|GO:0006811|GO:0007165|GO:0008150|GO:0016020|GO:0016021|GO:0034765	protein-coding
18400	-1.93237	-0.950368	1.93237	down	84.6	32.8733	0.570666	-0.379702	Slc22a18	AW260131|BWR1A|BWSCR1A|HET|ITM|Impt1|Orctl2|Slc22a1l|TSSC5|p45-BWR1A	18400	ENSMUSG00000000154	GO:0005215|GO:0005635|GO:0005886|GO:0005887|GO:0006810|GO:0006811|GO:0006820|GO:0006855|GO:0008514|GO:0015238|GO:0015293|GO:0015893|GO:0016020|GO:0016021|GO:0016324|GO:0031625|GO:0044444|GO:0055085	protein-coding
75863	-2.52605	-1.33689	2.52605	down	375.693	108.353	0.708968	-0.627917	Clec4g	4930572L20Rik	75863	ENSMUSG00000074491	GO:0003674|GO:0005488|GO:0005529|GO:0005575|GO:0008150|GO:0016020|GO:0016021	protein-coding
170776	2.04526	1.03228	2.04526	up	163.987	243.628	-0.331684	0.700599	Cd209c	SIGNR2|mSIGNR2	170776	ENSMUSG00000040165	GO:0004872|GO:0005488|GO:0005529|GO:0005537|GO:0005575|GO:0007165|GO:0008150|GO:0046872	protein-coding
100044509	-1.65076	-0.723127	1.65076	down	179.073	78.4933	0.229157	-0.49397	Gm14378	OTTMUSG00000016477	100044509	ENSMUSG00000002948|ENSMUSG00000089736	GO:0003674|GO:0005575|GO:0008150	protein-coding
67260	-1.71546	-0.778593	1.71546	down	3773.76	1578.03	0.421522	-0.35707	Lass4	2900019C14Rik|Trh1	67260	ENSMUSG00000008206	GO:0003677|GO:0003700|GO:0005634|GO:0005783|GO:0006355|GO:0008610|GO:0016020|GO:0016021|GO:0030148|GO:0043565|GO:0046513|GO:0050291	protein-coding
270028	1.57353	0.654007	1.57353	up	47.96	51.26	-0.702668	-0.0486609	Fam155a	6430500D16|AW121567|Tmem28	270028	ENSMUSG00000079157	GO:0003674|GO:0005488|GO:0005575|GO:0008150|GO:0016020|GO:0016021	protein-coding
11945	2.71822	1.44266	2.71822	up	7.33333	14.3667	-0.412282	1.03038	Atp4b	AV080843	11945	ENSMUSG00000031449	GO:0005391|GO:0005783|GO:0005886|GO:0006200|GO:0006754|GO:0006810|GO:0006811|GO:0006813|GO:0006814|GO:0008900|GO:0010155|GO:0015992|GO:0016020|GO:0016021|GO:0033577|GO:0034220|GO:0045851|GO:0046982|GO:0071436|GO:0071805	protein-coding
94109	1.6645	0.735092	1.6645	up	29.6667	35.3867	-0.214045	0.521046	Csmd1	B930082H09|KIAA1890|mKIAA1890	94109	ENSMUSG00000060924	GO:0003674|GO:0005575|GO:0008150|GO:0016020|GO:0016021	protein-coding
11601	2.17565	1.12144	2.17565	up	280.06	429.893	-0.724919	0.396525	Angpt2	Agpt2|Ang-2|Ang2	11601	ENSMUSG00000031465	GO:0001525|GO:0005102|GO:0005172|GO:0005515|GO:0005576|GO:0005615|GO:0005634|GO:0005886|GO:0007165|GO:0007169|GO:0007275|GO:0007492|GO:0010812|GO:0016525|GO:0030154|GO:0030971|GO:0042995|GO:0043537|GO:0045766|GO:0046872|GO:0048014|GO:0048514|GO:0050928	protein-coding
11733	2.53725	1.34326	2.53725	up	16145.3	27297.1	-0.192543	1.15072	Ank1	Ank-1|nb	11733	ENSMUSG00000031543	GO:0005634|GO:0005737|GO:0005829|GO:0005856|GO:0005886|GO:0006779|GO:0007165|GO:0008093|GO:0014731|GO:0015672|GO:0016020|GO:0016529|GO:0019717|GO:0030018|GO:0030507|GO:0030673|GO:0030863|GO:0031430|GO:0048821	protein-coding
76615	2.67909	1.42174	2.67909	up	13.7	23	-0.791276	0.630465	Got1l1	1700083M11Rik	76615	ENSMUSG00000039720	GO:0003674|GO:0003824|GO:0005575|GO:0005737|GO:0006520|GO:0008150|GO:0008483|GO:0009058|GO:0016740|GO:0016769|GO:0030170	protein-coding
11556	-2.41527	-1.27219	2.41527	down	143.967	42.3667	0.840795	-0.431392	Adrb3	Adrb-3	11556	ENSMUSG00000031489	GO:0002024|GO:0002025|GO:0004871|GO:0004872|GO:0004930|GO:0004935|GO:0004939|GO:0005624|GO:0005634|GO:0005886|GO:0007165|GO:0007186|GO:0007189|GO:0007190|GO:0009409|GO:0015052|GO:0016020|GO:0016021|GO:0031649|GO:0031699|GO:0040015|GO:0042755|GO:0042803|GO:0043235|GO:0043410|GO:0050873|GO:0051379|GO:0051380|GO:0071875	protein-coding
20288	-2.34337	-1.22859	2.34337	down	223.813	70.8067	0.265832	-0.962753	Msr1	MRS-A|MSR|MSR-A|SR-AI|SR-AII|Scara1|Scvr	20288	ENSMUSG00000025044	GO:0004872|GO:0005044|GO:0005515|GO:0005581|GO:0005829|GO:0005886|GO:0006897|GO:0006898|GO:0007165|GO:0010744|GO:0010886|GO:0016020|GO:0016021|GO:0030169|GO:0030301|GO:0031410|GO:0034362|GO:0034381|GO:0042953	protein-coding
67620	-1.79108	-0.840833	1.79108	down	178.68	72.2667	0.412144	-0.428689	Lrp2bp	1700113N17Rik|2310006J04Rik|4930479L12Rik|MegBP	67620	ENSMUSG00000031637	GO:0005488|GO:0005515|GO:0005737|GO:0008150	protein-coding
23965	1.56597	0.647057	1.56597	up	6115.27	7074.67	-0.412628	0.234429	Odz3	2610100B16Rik|Odz1|Ten-m3|mKIAA1455	23965	ENSMUSG00000031561	GO:0005887	protein-coding
234258	1.57186	0.652469	1.57186	up	1878.99	2152.19	-0.135276	0.517193	Neil3	AI449477|BC034753|C85903|MGC27861|MGC36916	234258	ENSMUSG00000039396	GO:0000405|GO:0003676|GO:0003677|GO:0003684|GO:0003690|GO:0003697|GO:0003824|GO:0003906|GO:0005622|GO:0005634|GO:0006281|GO:0006284|GO:0006289|GO:0006974|GO:0008152|GO:0008270|GO:0016787|GO:0016798|GO:0016799|GO:0016829|GO:0019104|GO:0046872	protein-coding
20284	-4.92936	-2.3014	4.92936	down	17.3333	3	0.296743	-2.00466	Scrg1	AW124307	20284	ENSMUSG00000031610	GO:0005576	protein-coding
108150	1.50828	0.592907	1.50828	up	1839.11	2027.63	-0.310571	0.282336	Galnt7	AI225872	108150	ENSMUSG00000031608	GO:0004653|GO:0005529|GO:0005794|GO:0006493|GO:0008152|GO:0016020|GO:0016021|GO:0016740|GO:0016757	protein-coding
66234	1.50934	0.593922	1.50934	up	4033.71	4454.7	-0.33027	0.263652	Sc4mol	1500001G16Rik|C78600|DESP4|ERG25	66234	ENSMUSG00000031604	GO:0000254|GO:0005506|GO:0005783|GO:0005789|GO:0006633|GO:0006694|GO:0008610|GO:0016020|GO:0016021|GO:0016126|GO:0016491|GO:0055114	protein-coding
18166	-2.04891	-1.03486	2.04891	down	222.011	78.255	0.447665	-0.587192	Npy1r	Npyr|Y1-R	18166	ENSMUSG00000036437	GO:0001601|GO:0001602|GO:0003151|GO:0004871|GO:0004872|GO:0004930|GO:0004983|GO:0005829|GO:0005886|GO:0006006|GO:0007165|GO:0007186|GO:0007218|GO:0007626|GO:0007631|GO:0008021|GO:0008217|GO:0016020|GO:0016021|GO:0019233|GO:0030424|GO:0040014|GO:0045907|GO:0046888|GO:0051481	protein-coding
234356	-1.54085	-0.623726	1.54085	down	979.833	457.333	0.196415	-0.427311	Csgalnact1	4732435N03Rik|CSGalNAcT-1	234356	ENSMUSG00000036356	GO:0005625|GO:0005794|GO:0008152|GO:0008376|GO:0008955|GO:0015020|GO:0016020|GO:0016021|GO:0016740|GO:0016758|GO:0019276|GO:0030206|GO:0032580|GO:0046398|GO:0046872|GO:0047237|GO:0047238|GO:0050653	protein-coding
16956	-1.62217	-0.697929	1.62217	down	16419.1	7299.66	0.319563	-0.378366	Lpl		16956	ENSMUSG00000015568	GO:0003824|GO:0004465|GO:0004806|GO:0005102|GO:0005515|GO:0005576|GO:0005615|GO:0005886|GO:0006629|GO:0006633|GO:0008201|GO:0010744|GO:0010886|GO:0010890|GO:0016020|GO:0016042|GO:0016787|GO:0017129|GO:0019432|GO:0019433|GO:0031012|GO:0031225|GO:0034361|GO:0034372|GO:0042627|GO:0070328	protein-coding
110877	-1.5635	-0.644784	1.5635	down	66.86	33.3333	0.335568	-0.309216	Slc18a1	4832416I10Rik|MGC28683|MGC37299|Vat1|Vmat1	110877	ENSMUSG00000036330	GO:0005737|GO:0006810|GO:0006836|GO:0006855|GO:0015222|GO:0015238|GO:0015893|GO:0016020|GO:0016021|GO:0019899|GO:0031410|GO:0033603|GO:0051610|GO:0051612|GO:0055085	protein-coding
12845	-2.18713	-1.12904	2.18713	down	248.98	79.2667	0.591128	-0.53791	Comp	TSP5	12845	ENSMUSG00000031849	GO:0001968|GO:0003417|GO:0005201|GO:0005499|GO:0005509|GO:0005518|GO:0005576|GO:0005578|GO:0005615|GO:0006915|GO:0006916|GO:0007155|GO:0008201|GO:0030198|GO:0031012|GO:0043395|GO:0060173	protein-coding
12931	2.56866	1.36102	2.56866	up	49.5467	81.2333	-0.683892	0.677124	Crlf1	CLF-1|CRLM3|NR6.1	12931	ENSMUSG00000007888	GO:0004872|GO:0005127|GO:0005576|GO:0007165|GO:0008284|GO:0019955|GO:0042517|GO:0043524|GO:0046982	protein-coding
70807	1.73069	0.791351	1.73069	up	501.293	627.673	-0.223486	0.567865	Arrdc2	4632416I05Rik|Ilad1	70807	ENSMUSG00000002910	GO:0003674|GO:0005575|GO:0007165|GO:0008150	protein-coding
234395	-1.73817	-0.797567	1.73817	down	587.487	242.233	0.331365	-0.466202	Ushbp1	2210404N08Rik|9430064H24|AIEBP|MCC2	234395	ENSMUSG00000034911	GO:0005575|GO:0008150|GO:0030165	protein-coding
69550	-1.53863	-0.621643	1.53863	down	984.353	461.053	0.328382	-0.293262	Bst2	2310015I10Rik|Bst-2|C87040|DAMP-1|GREG	69550	ENSMUSG00000046718	GO:0004871|GO:0005622|GO:0005794|GO:0005886|GO:0007165|GO:0016020|GO:0016021|GO:0016324|GO:0031225|GO:0042803|GO:0043123|GO:0044459|GO:0045087|GO:0051607	protein-coding
16453	-1.53274	-0.61611	1.53274	down	1674.45	791.494	0.114989	-0.501121	Jak3	fae|wil	16453	ENSMUSG00000031805	GO:0000166|GO:0002731|GO:0004672|GO:0004713|GO:0004715|GO:0005515|GO:0005524|GO:0005622|GO:0005737|GO:0005829|GO:0005856|GO:0006468|GO:0007167|GO:0007204|GO:0007243|GO:0016020|GO:0016301|GO:0016310|GO:0016740|GO:0016772|GO:0018108|GO:0019221|GO:0030183|GO:0032693|GO:0032695|GO:0042102|GO:0042104|GO:0042506|GO:0042981|GO:0043029|GO:0045221|GO:0045626|GO:0045768|GO:0045944|GO:0046777|GO:0048535|GO:…	protein-coding
72297	-1.73151	-0.792028	1.73151	down	402.893	168.293	0.537845	-0.254183	B3gnt3	2210008L19Rik	72297	ENSMUSG00000031803	GO:0003674|GO:0005575|GO:0005794|GO:0006486|GO:0008150|GO:0008378|GO:0016020|GO:0016021|GO:0016740|GO:0016757	protein-coding
75141	-2.11554	-1.08103	2.11554	down	42.5282	15.0467	0.390523	-0.690506	Rasd2	4930526B11Rik|AU045414|Rhes|TEM-2|TEM2	75141	ENSMUSG00000034472	GO:0000166|GO:0001963|GO:0003924|GO:0005525|GO:0005886|GO:0006184|GO:0007165|GO:0007264|GO:0007610|GO:0007626|GO:0016020|GO:0031397|GO:0031624|GO:0033235|GO:0043548|GO:0043949|GO:0051897	protein-coding
110784	-1.62284	-0.698522	1.62284	down	81.8933	36.9467	0.266683	-0.431838	Nr3c2	MR|Mlr	110784	ENSMUSG00000031618	GO:0003677|GO:0003690|GO:0003700|GO:0003707|GO:0004872|GO:0005496|GO:0005515|GO:0005634|GO:0005737|GO:0006351|GO:0006355|GO:0006883|GO:0007165|GO:0007588|GO:0017082|GO:0031959|GO:0042127|GO:0042562|GO:0042803|GO:0043401|GO:0043565|GO:0046872|GO:0046982	protein-coding
14934	2.76745	1.46856	2.76745	up	9717.94	17599.7	-0.387146	1.08141	Gypa	AI853584|CD235a|GPA	14934	ENSMUSG00000051839	GO:0005887|GO:0007016|GO:0009897|GO:0016020|GO:0016021|GO:0042803|GO:0047484	protein-coding
16168	-1.65443	-0.726331	1.65443	down	908.907	392.82	0.370709	-0.355622	Il15	AI503618	16168	ENSMUSG00000031712	GO:0001866|GO:0005125|GO:0005126|GO:0005576|GO:0005615|GO:0005737|GO:0006955|GO:0008284|GO:0030212|GO:0032740|GO:0032819|GO:0032825|GO:0042102|GO:0042517|GO:0045062|GO:0045580|GO:0048535|GO:0048662|GO:0050691|GO:0050778	protein-coding
50931	-1.51288	-0.597299	1.51288	down	467.14	222.443	0.193881	-0.403418	Il27ra	CRL1|IL-27R|Tccr|WSX-1|Wsx1|zcytor1	50931	ENSMUSG00000005465	GO:0002827|GO:0002829|GO:0004872|GO:0005515|GO:0007165|GO:0016020|GO:0016021|GO:0032729|GO:0045509|GO:0048302|GO:0050830|GO:0070106	protein-coding
17095	1.50002	0.584978	1.50002	up	2556.48	2726.21	-0.0528444	0.532134	Lyl1	Lyl-1|bHLHa18	17095	ENSMUSG00000034041	GO:0001955|GO:0003677|GO:0005634|GO:0006351|GO:0006355|GO:0030183|GO:0045893|GO:0060216	protein-coding
16596	2.74377	1.45616	2.74377	up	3123.03	5594.64	-0.390687	1.06547	Klf1	Eklf|Nan	16596	ENSMUSG00000054191	GO:0001701|GO:0001889|GO:0003677|GO:0005634|GO:0006338|GO:0030218|GO:0035162|GO:0043249|GO:0044212|GO:0045893|GO:0048821	protein-coding
234542	1.51244	0.596879	1.51244	up	43.6369	48.8526	-0.237942	0.358937	Rtbdn	A330096I21Rik|BC022744|MGC31644|MGC38683|MGC38855|Rtbnd	234542	ENSMUSG00000048617	GO:0003674|GO:0005575|GO:0005576|GO:0008150	protein-coding
21672	1.51065	0.595165	1.51065	up	61671	66538.3	-0.0512276	0.543937	Prdx2	AL022839|Band-8|NkefB|PRP|PrxII|TDX1|TPx|TPx-B|TR|TSA|Tdpx1|Torin	21672	ENSMUSG00000005161	GO:0000187|GO:0002536|GO:0004601|GO:0005515|GO:0005737|GO:0005739|GO:0005829|GO:0006916|GO:0006979|GO:0008379|GO:0008430|GO:0010310|GO:0016209|GO:0016491|GO:0019430|GO:0030194|GO:0031665|GO:0032088|GO:0032496|GO:0034599|GO:0042098|GO:0042743|GO:0042744|GO:0042981|GO:0043524|GO:0045581|GO:0048538|GO:0048872|GO:0051920|GO:0055114|GO:2000378	protein-coding
12404	-5.26281	-2.39583	5.26281	down	128.833	18.3333	1.08675	-1.30908	Cbln1	AI323299	12404	ENSMUSG00000031654	GO:0005515|GO:0005576|GO:0016020|GO:0030054|GO:0042803|GO:0045202	protein-coding
11513	1.52379	0.607662	1.52379	up	992.947	1112.46	-0.0407537	0.566908	Adcy7	AA407758|MGC141539	11513	ENSMUSG00000031659	GO:0000166|GO:0004016|GO:0005524|GO:0005624|GO:0005886|GO:0006171|GO:0007189|GO:0007190|GO:0007193|GO:0009190|GO:0016020|GO:0016021|GO:0016829|GO:0016849|GO:0030819|GO:0034199|GO:0035556|GO:0046872|GO:0071361|GO:0071377	protein-coding
244579	-1.62307	-0.698728	1.62307	down	3089.3	1334.67	0.168725	-0.530003	Tox3	500-9|BC052044|C230068E13|CAGF9|Tnrc9	244579	ENSMUSG00000043668	GO:0003677|GO:0003682|GO:0005575|GO:0005634|GO:0006351|GO:0006355|GO:0006915|GO:0019722|GO:0034056|GO:0042803|GO:0043524|GO:0045768|GO:0045893|GO:0051219	protein-coding
16373	-1.75113	-0.808286	1.75113	down	1810.91	747.207	0.327771	-0.480515	Irx3	AI894186	16373	ENSMUSG00000031734	GO:0001822|GO:0003674|GO:0003677|GO:0003700|GO:0005634|GO:0005737|GO:0006351|GO:0006355|GO:0007275|GO:0007498|GO:0043565|GO:0045665|GO:0045666	protein-coding
54352	-1.73768	-0.797158	1.73768	down	1867.6	787.9	0.270587	-0.526571	Irx5		54352	ENSMUSG00000031737	GO:0002027|GO:0003677|GO:0003700|GO:0005634|GO:0006355|GO:0007601|GO:0010468|GO:0042551|GO:0043565|GO:0048468|GO:0050896|GO:0060040	protein-coding
17750	5.92429	2.56664	5.92429	up	3682.26	13564.7	-0.85128	1.71536	Mt2	AA409533|MT-II|Mt-2	17750	ENSMUSG00000031762	GO:0006882|GO:0007263|GO:0008270|GO:0010273|GO:0046872	protein-coding
17748	4.83734	2.27421	4.83734	up	5763.84	19536.4	-0.663714	1.6105	Mt1	MT-I|Mt-1	17748	ENSMUSG00000031765	GO:0005507|GO:0005764|GO:0005829|GO:0006875|GO:0006882|GO:0007263|GO:0008270|GO:0010273|GO:0046872	protein-coding
382045	2.90895	1.5405	2.90895	up	27.0133	60.0933	-0.103169	1.43733	Gpr114	Gm1109|PGR27	382045	ENSMUSG00000061577	GO:0003674|GO:0004871|GO:0004872|GO:0004888|GO:0004930|GO:0005575|GO:0005886|GO:0007165|GO:0007166|GO:0007186|GO:0007218|GO:0008150|GO:0016020|GO:0016021	protein-coding
14766	1.62852	0.703557	1.62852	up	1808.57	2132.19	-0.244785	0.458772	Gpr56	Cyt28|TM7LN4|TM7XN1	14766	ENSMUSG00000031785	GO:0004871|GO:0004872|GO:0004888|GO:0004930|GO:0005886|GO:0007155|GO:0007165|GO:0007166|GO:0007186|GO:0007218|GO:0007420|GO:0016020|GO:0016021	protein-coding
330830	5.29858	2.40561	5.29858	up	13.28	40.34	-0.820525	1.58508	Ccdc135	Gm770|SRG-L|SRG-S	330830	ENSMUSG00000031786	GO:0003674|GO:0005737|GO:0008150	protein-coding
74187	1.60366	0.681364	1.60366	up	4574.48	5316.38	-0.146713	0.534652	Katnb1	2410003J24Rik|KAT	74187	ENSMUSG00000031787	GO:0005515|GO:0005737|GO:0005813|GO:0005856|GO:0005874|GO:0007026|GO:0007049|GO:0007067|GO:0008352|GO:0010942|GO:0010976|GO:0030424|GO:0030426|GO:0030496|GO:0031117|GO:0043025|GO:0045502|GO:0046982|GO:0051013|GO:0051301	protein-coding
12556	-1.5816	-0.661383	1.5816	down	635.04	291.987	0.167007	-0.494376	Cdh16		12556	ENSMUSG00000031881	GO:0005509|GO:0005886|GO:0007155|GO:0007156|GO:0016020|GO:0016021	protein-coding
277978	-1.5635	-0.644781	1.5635	down	1139.84	527.173	0.265519	-0.379263	Exoc3l	C730015A04Rik	277978	ENSMUSG00000043251	GO:0000145|GO:0005515|GO:0006887|GO:0030072|GO:0030141|GO:0031410	protein-coding
234684	1.77777	0.830071	1.77777	up	141.327	179.893	-0.299149	0.530923	Lrrc29	A630024J02Rik|FBL9|FBXL9	234684	ENSMUSG00000041679	GO:0003674|GO:0005575|GO:0008150	protein-coding
18104	2.05113	1.03642	2.05113	up	751.473	1073.48	-0.135766	0.900655	Nqo1	AV001255|Dia4|Dtd|Nmo-1|Nmo1|Nmor1|Ox-1|Ox1|Qr1	18104	ENSMUSG00000003849	GO:0003955|GO:0004784|GO:0005737|GO:0005829|GO:0006801|GO:0006979|GO:0009055|GO:0016491|GO:0043025|GO:0043086|GO:0043525|GO:0050662|GO:0055114	protein-coding
56523	-1.50071	-0.585641	1.50071	down	35.9667	17.8533	0.120193	-0.465448	Pmfbp1	1700016D22Rik|F77|Stap	56523	ENSMUSG00000031727	GO:0003674|GO:0005737|GO:0008150	protein-coding
74568	-1.50675	-0.591439	1.50675	down	98.906	48.9133	0.153988	-0.437451	Mlkl	9130019I15Rik	74568	ENSMUSG00000012519	GO:0004672|GO:0005524|GO:0006468|GO:0016772	protein-coding
67866	-1.6616	-0.732571	1.6616	down	130.013	56.76	0.399482	-0.33309	Wfdc1	2310058A03Rik|ps20	67866	ENSMUSG00000023336	GO:0001558|GO:0003674|GO:0004867|GO:0005576|GO:0005615|GO:0010466|GO:0010951|GO:0030414|GO:0050680	protein-coding
69047	-1.70675	-0.771251	1.70675	down	73.06	31.34	0.267418	-0.503833	Atp2c2	1810010G06Rik|KIAA0703|Spca2|mKIAA0703	69047	ENSMUSG00000034112	GO:0000166|GO:0003674|GO:0003824|GO:0005388|GO:0005524|GO:0005575|GO:0006200|GO:0006754|GO:0006810|GO:0006811|GO:0006812|GO:0006816|GO:0008152|GO:0015662|GO:0016020|GO:0016021|GO:0016787|GO:0016820|GO:0034220|GO:0046872|GO:0070588	protein-coding
234797	-1.67922	-0.747791	1.67922	down	3497.59	1508.91	0.280906	-0.466885	6430548M08Rik	AW049007|Kiaa0513|mKIAA0513	234797	ENSMUSG00000031824	GO:0003674|GO:0008150	protein-coding
15227	-1.58947	-0.668543	1.58947	down	29.5467	13.5667	0.484385	-0.184158	Foxf1a	AI450827|FREAC1|Foxf1|Freac-1|HFH-8|Hfh8	15227	ENSMUSG00000042812	GO:0000122|GO:0001568|GO:0001570|GO:0001701|GO:0001756|GO:0002053|GO:0003197|GO:0003214|GO:0003677|GO:0003690|GO:0003700|GO:0003705|GO:0005634|GO:0005667|GO:0006351|GO:0006355|GO:0006366|GO:0007224|GO:0007368|GO:0007494|GO:0007498|GO:0007507|GO:0008134|GO:0008301|GO:0009887|GO:0010811|GO:0014822|GO:0016337|GO:0030198|GO:0030324|GO:0030335|GO:0031016|GO:0043305|GO:0043565|GO:0044212|GO:0045198|GO:…	protein-coding
20539	1.63914	0.712943	1.63914	up	7937.42	9336.28	-0.0583709	0.654572	Slc7a5	4F2LC|D0H16S474E|TA1	20539	ENSMUSG00000040010	GO:0005886|GO:0006865|GO:0015179|GO:0015807|GO:0016021	protein-coding
22761	1.52229	0.606245	1.52229	up	13025.1	14399.9	-0.1916	0.414645	Zfpm1	FOG|Fog1	22761	ENSMUSG00000049577	GO:0000122|GO:0001102|GO:0003676|GO:0003677|GO:0003714|GO:0005515|GO:0005622|GO:0005634|GO:0006351|GO:0006355|GO:0007507|GO:0008134|GO:0008270|GO:0030218|GO:0030219|GO:0045944|GO:0046872	protein-coding
100043225	-1.57004	-0.650806	1.57004	down	45.4485	20.2305	0.425374	-0.225432	Gm16378	EG434356	100043225	ENSMUSG00000074046	GO:0003674|GO:0005575|GO:0008150	protein-coding
102278	-1.7469	-0.804799	1.7469	down	28.52	12.0467	0.499156	-0.305643	Cpne7	AW047065	102278	ENSMUSG00000034796	GO:0003674|GO:0005575|GO:0008150	protein-coding
56199	2.0967	1.06812	2.0967	up	16802.7	24600.9	-0.141253	0.926866	Abcb10	AU016331|Abc-me|Abcb12|C76534	56199	ENSMUSG00000031974	GO:0000166|GO:0005215|GO:0005524|GO:0005739|GO:0005743|GO:0006200|GO:0006810|GO:0008152|GO:0015421|GO:0016020|GO:0016021|GO:0016887|GO:0017111|GO:0032592|GO:0042626|GO:0042803|GO:0055085	protein-coding
11606	-2.24043	-1.16378	2.24043	down	28.1933	9.28	0.248468	-0.915308	Agt	AI265500|AngII|Aogen|Serpina8	11606	ENSMUSG00000031980	GO:0001543|GO:0001568|GO:0001658|GO:0001822|GO:0001991|GO:0001998|GO:0001999|GO:0002018|GO:0002019|GO:0002035|GO:0003051|GO:0003331|GO:0004867|GO:0005179|GO:0005576|GO:0005615|GO:0006883|GO:0006917|GO:0007160|GO:0007166|GO:0007186|GO:0007202|GO:0007588|GO:0008065|GO:0008217|GO:0008285|GO:0009409|GO:0009651|GO:0010468|GO:0010535|GO:0010595|GO:0010613|GO:0010698|GO:0010873|GO:0010951|GO:0014061|GO:…	protein-coding
270109	1.73029	0.791015	1.73029	up	25.42	32.7933	-0.25145	0.539566	Pcnxl2	A830048P05|AU067631|E330039K12Rik|KIAA0435|mKIAA0435	270109	ENSMUSG00000060212	GO:0003674|GO:0005575|GO:0008150|GO:0016020|GO:0016021	protein-coding
71946	1.56087	0.642348	1.56087	up	3788.77	4209.6	-0.000383059	0.641965	Endod1	2210414F18Rik|2310067E08Rik|C85344	71946	ENSMUSG00000037419	GO:0003674|GO:0003676|GO:0004518|GO:0004519|GO:0005575|GO:0005576|GO:0008150|GO:0008152|GO:0016787|GO:0046872	protein-coding
100040259	-1.84482	-0.883478	1.84482	down	57.0233	23.0678	0.297249	-0.586229	Gm16379	EG434371	100040259			protein-coding
244723	1.52252	0.606464	1.52252	up	74.3067	81.7533	-0.398008	0.208457	Olfm2	A030009A06Rik	244723	ENSMUSG00000032172	GO:0003674|GO:0005575|GO:0008150	protein-coding
53867	2.04133	1.02951	2.04133	up	22	32.3333	-0.469379	0.560128	Col5a3		53867	ENSMUSG00000004098	GO:0005198|GO:0005581|GO:0005588|GO:0007160|GO:0008201|GO:0030198	protein-coding
319278	-2.20351	-1.1398	2.20351	down	175.961	57.7028	0.466502	-0.673299	A230050P20Rik		319278	ENSMUSG00000038884	GO:0003674|GO:0005575|GO:0008150	protein-coding
78369	3.05683	1.61204	3.05683	up	966.194	1913.67	-0.653501	0.958536	Icam4	1810015M19Rik|Cd242|ICAM-4	78369	ENSMUSG00000001014	GO:0005576|GO:0005886|GO:0007155|GO:0016020|GO:0016021|GO:0016337	protein-coding
15898	3.33765	1.73883	3.33765	up	14.92	29.86	-0.352927	1.3859	Icam5	CD50|ICAM-3|Icam3|MGC130520|TLN|Tlcn	15898	ENSMUSG00000032174	GO:0005515|GO:0005886|GO:0006909	protein-coding
16835	1.58401	0.663578	1.58401	up	4002.53	4622.75	-0.303305	0.360273	Ldlr	Hlb301	16835	ENSMUSG00000032193	GO:0004872|GO:0005041|GO:0005509|GO:0005515|GO:0005764|GO:0005768|GO:0005769|GO:0005886|GO:0005901|GO:0005905|GO:0006629|GO:0006810|GO:0006869|GO:0006897|GO:0007165|GO:0008202|GO:0008203|GO:0009897|GO:0010008|GO:0016020|GO:0016021|GO:0030169|GO:0030229|GO:0030299|GO:0030301|GO:0030669|GO:0034362|GO:0034383|GO:0042157|GO:0042159|GO:0042632|GO:0055038	protein-coding
67119	-1.53607	-0.619245	1.53607	down	237.864	116.379	-0.0201987	-0.639444	Ccdc159	2510048L02Rik	67119	ENSMUSG00000006241	GO:0003674|GO:0005575|GO:0008150	protein-coding
13857	2.86325	1.51765	2.86325	up	2675.79	5282.62	-0.434348	1.08331	Epor		13857	ENSMUSG00000006235	GO:0004872|GO:0004888|GO:0004896|GO:0004900|GO:0005515|GO:0005576|GO:0005886|GO:0007165|GO:0007204|GO:0007420|GO:0007507|GO:0009790|GO:0016020|GO:0016021|GO:0019221|GO:0042802|GO:0044419|GO:0046697	protein-coding
15571	-1.75567	-0.812025	1.75567	down	94.745	40.875	0.364828	-0.447197	Elavl3	2600009P04Rik|Huc|PLE21|mHuC	15571	ENSMUSG00000003410	GO:0000166|GO:0003676|GO:0003723|GO:0007275|GO:0007399|GO:0017091|GO:0030154	protein-coding
11433	2.65728	1.40995	2.65728	up	8733.89	15038.5	-0.30675	1.1032	Acp5	TRACP|TRAP	11433	ENSMUSG00000001348	GO:0003993|GO:0005615|GO:0005764|GO:0005829|GO:0007162|GO:0008152|GO:0008198|GO:0008199|GO:0016311|GO:0016787|GO:0030335|GO:0032496|GO:0032691|GO:0032695|GO:0032720|GO:0032929|GO:0034097|GO:0045019|GO:0045453|GO:0046872|GO:0050728|GO:0050830|GO:0060349	protein-coding
235180	-1.51225	-0.596698	1.51225	down	71.98	34.7	0.156704	-0.439994	Fez1	MGC19293|UNC-76|UNC76	235180	ENSMUSG00000032118	GO:0005080|GO:0005515|GO:0005737|GO:0005739|GO:0005813|GO:0005886|GO:0010976|GO:0030424|GO:0030425|GO:0042995|GO:0043015|GO:0045666|GO:0047485|GO:0051654	protein-coding
57276	-1.77656	-0.829086	1.77656	down	143.367	58.38	0.423472	-0.405614	Vsig2	1190004B15Rik|2210413P10Rik|AU040484|CTX|Ctm|MGC117653	57276	ENSMUSG00000001943	GO:0003674|GO:0005887|GO:0008150|GO:0016020|GO:0016021	protein-coding
54698	-3.45619	-1.78918	3.45619	down	26.84	6.50667	0.564796	-1.22439	Crtam	MGC141606|MGC141607	54698	ENSMUSG00000032021	GO:0002355|GO:0002860|GO:0005102|GO:0005515|GO:0005886|GO:0005887|GO:0008037|GO:0016020|GO:0016021|GO:0045954|GO:0050715|GO:0051606	protein-coding
20660	1.61157	0.688467	1.61157	up	2095.56	2546.22	-0.203994	0.484474	Sorl1	2900010L19Rik|AI596264|AW261561|LR11|SorLA|gp250|mSorLA	20660	ENSMUSG00000049313	GO:0005515|GO:0005771|GO:0007165|GO:0016477|GO:0030169|GO:0043025|GO:0048471	protein-coding
21683	2.09291	1.06551	2.09291	up	24.3333	33	-0.907883	0.157629	Tecta	Tctna	21683	ENSMUSG00000037705	GO:0005201|GO:0005578|GO:0007605	protein-coding
21838	-1.59067	-0.669637	1.59067	down	228.207	105.567	0.140649	-0.528988	Thy1	CD90|T25|Thy-1|Thy-1.2|Thy1.1|Thy1.2	21838	ENSMUSG00000032011	GO:0001525|GO:0005100|GO:0005178|GO:0005783|GO:0005829|GO:0005886|GO:0006469|GO:0007010|GO:0009897|GO:0009986|GO:0016020|GO:0016337|GO:0019899|GO:0019901|GO:0030336|GO:0030425|GO:0030426|GO:0031225|GO:0031362|GO:0032321|GO:0034235|GO:0043547|GO:0045121|GO:0046549|GO:0046658|GO:0048041|GO:0050771|GO:0050852|GO:0050860|GO:0050870|GO:0051281	protein-coding
192663	2.45993	1.29862	2.45993	up	1733.66	2918.41	-0.218055	1.08056	Abcg4	6430517O04Rik	192663	ENSMUSG00000032131	GO:0000166|GO:0005524|GO:0033344|GO:0042803|GO:0046982	protein-coding
15288	2.05931	1.04216	2.05931	up	19931.5	28270.1	-0.166004	0.876156	Hmbs	PBGD|T25658|Ups|Uros1	15288	ENSMUSG00000032126	GO:0000793|GO:0004418|GO:0004852|GO:0005634|GO:0005737|GO:0030424|GO:0031406|GO:0033014|GO:0043176|GO:0050662	protein-coding
192653	-1.92829	-0.947325	1.92829	down	17.7667	7.54667	0.569371	-0.377953	Ttc36	MGC25970|MGC37247|MGC37838|MGC37912	192653	ENSMUSG00000039438	GO:0005488	protein-coding
214162	1.5641	0.645336	1.5641	up	5406.24	6310.73	-0.0852038	0.560132	Mll1	6430520K01|ALL-1|All1|Cxxc7|HRX|HTRX1|KIAA4050|KMT2A|Mll|mKIAA4050	214162	ENSMUSG00000002028	GO:0003682|GO:0005515|GO:0005634|GO:0006306|GO:0006461|GO:0008168|GO:0008270|GO:0008285|GO:0009952|GO:0016740|GO:0018022|GO:0032259|GO:0034968|GO:0035097|GO:0035162|GO:0042800|GO:0042802|GO:0042803|GO:0043984|GO:0044212|GO:0044428|GO:0045322|GO:0045893|GO:0045944|GO:0046872|GO:0051568|GO:0051569|GO:0070577|GO:0071339	protein-coding
14012	-1.71186	-0.775564	1.71186	down	51	21.4	0.348497	-0.427067	Mpzl2	Eva|Eva1	14012	ENSMUSG00000032092		protein-coding
399548	4.16443	2.05812	4.16443	up	277	849.787	-1.08585	0.972266	Scn4b	Gm1471	399548	ENSMUSG00000046480	GO:0001518|GO:0005216|GO:0005244|GO:0005248|GO:0005272|GO:0005886|GO:0006810|GO:0006811|GO:0006814|GO:0016020|GO:0016021|GO:0034220|GO:0034765|GO:0035725	protein-coding
11806	-1.74443	-0.802756	1.74443	down	102.667	22.3333	0.957826	0.155069	Apoa1	Alp-1|Apoa-1|Brp-14|Ltw-1|Lvtw-1|MGC102525|Sep-1|Sep-2|Sep2	11806	ENSMUSG00000032083	GO:0001540|GO:0001932|GO:0001935|GO:0002740|GO:0005319|GO:0005515|GO:0005543|GO:0005548|GO:0005576|GO:0005615|GO:0005634|GO:0005788|GO:0005886|GO:0006644|GO:0006656|GO:0006695|GO:0007186|GO:0008035|GO:0008104|GO:0008203|GO:0008211|GO:0008289|GO:0010873|GO:0010903|GO:0015485|GO:0015914|GO:0017127|GO:0019899|GO:0019915|GO:0030139|GO:0030141|GO:0030300|GO:0030301|GO:0030325|GO:0031100|GO:0031103|GO:…	protein-coding
54725	1.99112	0.993583	1.99112	up	2757.38	3987.11	-0.591265	0.402317	Cadm1	2900073G06Rik|3100001I08Rik|AI987920|Bl2|Igsf4|Igsf4a|Necl2|RA175|RA175A|RA175B|RA175C|RA175N|ST17|SgIGSF|SynCam|Tslc1	54725	ENSMUSG00000032076	GO:0001889|GO:0005102|GO:0005515|GO:0005886|GO:0005911|GO:0006915|GO:0007155|GO:0007156|GO:0007157|GO:0007275|GO:0007283|GO:0007416|GO:0008021|GO:0008022|GO:0008037|GO:0009826|GO:0016020|GO:0016021|GO:0016323|GO:0016338|GO:0019717|GO:0030154|GO:0030165|GO:0030424|GO:0030425|GO:0042271|GO:0042803|GO:0045202|GO:0045954|GO:0050715|GO:0050839|GO:0051606	protein-coding
78252	2.99742	1.58372	2.99742	up	697.253	1367.01	-0.535376	1.04834	Fam55b	4432416J03Rik|AI323362	78252	ENSMUSG00000032028	GO:0003674|GO:0005575|GO:0008150|GO:0016020|GO:0016021	protein-coding
76509	1.72044	0.782782	1.72044	up	30.5304	37.2433	-0.554424	0.228358	1600029D21Rik	0610037B23Rik|AA407923|AU043048|PLET1	76509	ENSMUSG00000032068	GO:0016020|GO:0016021	protein-coding
170752	-1.59541	-0.673928	1.59541	down	15.5067	7	0.0148189	-0.659109	Bco2	B-diox-II|Bcdo2|CMO2|MGC129322|MGC129323	170752	ENSMUSG00000032066	GO:0005622|GO:0016119|GO:0016491|GO:0016702|GO:0042573|GO:0042574|GO:0046872|GO:0055114	protein-coding
244867	-2.04026	-1.02876	2.04026	down	185.742	69.6504	0.412164	-0.616592	Arhgap20	6530403F17Rik|A530023E23Rik|mKIAA1391	244867	ENSMUSG00000053199	GO:0003674|GO:0005096|GO:0005575|GO:0005622|GO:0007165|GO:0008150|GO:0043547	protein-coding
320051	-2.00303	-1.00219	2.00303	down	78.3267	30.56	0.443107	-0.559078	Exph5	AC079869.22gm5|B130009M24Rik|E030050P12|Kiaa0624|Slac2b|slac2-b	320051	ENSMUSG00000034584	GO:0005515|GO:0005575|GO:0006886|GO:0008150|GO:0017137|GO:0050790	protein-coding
244885	-1.50967	-0.594234	1.50967	down	27.84	13.3933	0.279888	-0.314345	Sh2d7	4933412E14Rik	244885	ENSMUSG00000046460	GO:0003674|GO:0005575|GO:0008150	protein-coding
56506	-1.5042	-0.588997	1.5042	down	274.12	133.24	0.294202	-0.294795	Cib2	2810434I23Rik|AI449053	56506	ENSMUSG00000037493	GO:0005509|GO:0007229	protein-coding
110835	-1.58748	-0.666741	1.58748	down	22.3333	10	-0.00289504	-0.669636	Chrna5	Acra-5|Acra5|MGC124059|MGC124168	110835	ENSMUSG00000035594	GO:0004872|GO:0004889|GO:0005216|GO:0005230|GO:0005886|GO:0005892|GO:0006810|GO:0006811|GO:0006812|GO:0007165|GO:0007268|GO:0015464|GO:0016020|GO:0016021|GO:0030054|GO:0030425|GO:0034220|GO:0035094|GO:0035095|GO:0042166|GO:0043025|GO:0045202|GO:0045211	protein-coding
83961	-2.10045	-1.0707	2.10045	down	99.6532	34.276	0.337014	-0.733685	Nrg4	AI552600	83961	ENSMUSG00000032311	GO:0005576|GO:0005625|GO:0005886|GO:0008083|GO:0016020|GO:0016021	protein-coding
20897	2.81346	1.49235	2.81346	up	74.6667	141.853	-1.01684	0.475507	Stra6	AI891933	20897	ENSMUSG00000032327	GO:0001568|GO:0001822|GO:0003184|GO:0003281|GO:0004872|GO:0005886|GO:0006810|GO:0007165|GO:0007507|GO:0007612|GO:0007631|GO:0016020|GO:0016021|GO:0030324|GO:0030325|GO:0030540|GO:0042297|GO:0043234|GO:0043583|GO:0043585|GO:0048286|GO:0048520|GO:0048546|GO:0048566|GO:0048589|GO:0048745|GO:0048844|GO:0050890|GO:0050905|GO:0060322|GO:0060323|GO:0060325|GO:0060426|GO:0060539|GO:0060900|GO:0061029|GO:…	protein-coding
320563	3.02619	1.5975	3.02619	up	22.3333	55.92	-0.82804	0.769464	Islr2	B930052A04Rik|Linx|Mbu-3|mKIAA1465	320563	ENSMUSG00000051243	GO:0005515|GO:0005886|GO:0007275|GO:0007399|GO:0009986|GO:0016020|GO:0016021|GO:0045773	protein-coding
330953	2.41381	1.27131	2.41381	up	7018.58	12426.2	-0.673745	0.597567	Hcn4	Bcng3|Hcn3	330953	ENSMUSG00000032338	GO:0001701|GO:0005216|GO:0005222|GO:0005515|GO:0006810|GO:0006811|GO:0006812|GO:0008016|GO:0016020|GO:0016021|GO:0035725|GO:0043195	protein-coding
382083	1.5745	0.654891	1.5745	up	701.986	792.704	-0.221643	0.433248	Snx22	Gm1120	382083	ENSMUSG00000039452	GO:0003674|GO:0005575|GO:0008150	protein-coding
13143	1.59768	0.67598	1.59768	up	1075.87	1168.95	-0.0191453	0.656835	Dapk2		13143	ENSMUSG00000032380	GO:0000166|GO:0004672|GO:0004674|GO:0005516|GO:0005524|GO:0005737|GO:0006468|GO:0006915|GO:0006917|GO:0007243|GO:0016301|GO:0016310|GO:0016740|GO:0016772|GO:0042802	protein-coding
235439	1.72354	0.785373	1.72354	up	10049.8	12630.5	-0.168439	0.616935	Herc1	2810449H11Rik|B230218H07|D130015N03Rik|MGC7618|tbl	235439	ENSMUSG00000038664	GO:0003674|GO:0005575|GO:0008150	protein-coding
15450	-1.68764	-0.755011	1.68764	down	21.4667	10.6667	0.252491	-0.50252	Lipc	AI256194|HL|Hpl	15450	ENSMUSG00000032207	GO:0004091|GO:0004622|GO:0004806|GO:0005515|GO:0005615|GO:0005769|GO:0005770|GO:0005902|GO:0006631|GO:0006633|GO:0006641|GO:0006658|GO:0008201|GO:0008203|GO:0008289|GO:0008415|GO:0008970|GO:0009986|GO:0015012|GO:0016071|GO:0016298|GO:0016787|GO:0019433|GO:0030169|GO:0030301|GO:0034185|GO:0034371|GO:0034372|GO:0034374|GO:0034375|GO:0034382|GO:0034383|GO:0042632|GO:0043395|GO:0046337|GO:0046461|GO:…	protein-coding
208943	-1.72147	-0.783642	1.72147	down	146.863	62.1567	0.33687	-0.446772	Myo5c	9130003O20Rik|BB085560|C330029I24	208943	ENSMUSG00000033590	GO:0000166|GO:0003674|GO:0005524|GO:0005575|GO:0008150|GO:0016459	protein-coding
20255	2.59716	1.37694	2.59716	up	8.04	14	-1.12005	0.256883	Scg3	1B1075|AI385542|Chgd|SgIII	20255	ENSMUSG00000032181	GO:0005576|GO:0030141	protein-coding
208982	1.7112	0.775006	1.7112	up	407.82	507.287	-0.336429	0.438577	Hmgcll1	BC037381|MGC36512	208982	ENSMUSG00000007908	GO:0003674|GO:0003824|GO:0004419|GO:0005575|GO:0008150|GO:0008152|GO:0016829|GO:0046872	protein-coding
387285	-3.24954	-1.70024	3.24954	down	72.4733	15.16	0.951072	-0.749165	Hcrtr2	OX2R|mOX2aR|mOX2bR|mOXR2	387285	ENSMUSG00000032360	GO:0004871|GO:0004872|GO:0004930|GO:0005886|GO:0007165|GO:0007186|GO:0007200|GO:0007218|GO:0007631|GO:0016020|GO:0016021|GO:0016499|GO:0017046	protein-coding
14629	1.50946	0.59403	1.50946	up	3430.93	3750.91	-0.0696745	0.524356	Gclc	D9Wsu168e|GLCL-H|Ggcs-hs|Glclc	14629	ENSMUSG00000032350	GO:0000166|GO:0000287|GO:0004357|GO:0005524|GO:0005829|GO:0006534|GO:0006536|GO:0006749|GO:0006750|GO:0006916|GO:0006979|GO:0008152|GO:0009408|GO:0009410|GO:0009725|GO:0016595|GO:0016874|GO:0017109|GO:0019852|GO:0031397|GO:0032436|GO:0043066|GO:0043524|GO:0043531|GO:0045454|GO:0045892|GO:0046685|GO:0046982|GO:0050662|GO:0050880|GO:0051409|GO:0051900	protein-coding
100048658	-1.91212	-0.935172	1.91212	down	47.5067	18.12	0.444096	-0.491076	Ddx43	ENSMUSG00000070291|OTTMUSG00000019690	100048658	ENSMUSG00000070291	GO:0000166|GO:0003674|GO:0004386|GO:0005524|GO:0008150|GO:0016787	protein-coding
209743	1.5831	0.662756	1.5831	up	47.22	48.5733	-0.364342	0.298414	AF529169	DD1|Kiaa1024	209743	ENSMUSG00000039313	GO:0003674|GO:0005575|GO:0008150|GO:0016020|GO:0016021	protein-coding
331004	-1.56942	-0.650235	1.56942	down	632.313	292.267	0.141163	-0.509072	Slc9a9	5730527A11Rik|9930105B05|AI854429|Nhe9	331004	ENSMUSG00000031129	GO:0005768|GO:0006810|GO:0006811|GO:0006812|GO:0006814|GO:0006885|GO:0015297|GO:0015299|GO:0015385|GO:0015992|GO:0016020|GO:0016021|GO:0031902|GO:0034220|GO:0055037|GO:0055085	protein-coding
73410	-1.70249	-0.767647	1.70249	down	27.983	12.2815	0.400387	-0.36726	1700065D16Rik		73410		GO:0003674|GO:0005575|GO:0008150	protein-coding
74080	1.64806	0.720766	1.64806	up	1029.84	1228.38	-0.0668373	0.653929	Nmnat3	4933408N02Rik|MGC102340|PNAT3	74080	ENSMUSG00000032456	GO:0000166|GO:0000309|GO:0004515|GO:0005524|GO:0005739|GO:0009058|GO:0009435|GO:0016740|GO:0016779|GO:0019363|GO:0019674|GO:0043526	protein-coding
19660	-1.61479	-0.691344	1.61479	down	22	10.3867	0.662859	-0.0284847	Rbp2	Crbp-2|CrbpII|MGC159254|MGC159256|Rbp-2	19660	ENSMUSG00000032454	GO:0001523|GO:0005215|GO:0005488|GO:0005501|GO:0005737|GO:0005829|GO:0006810|GO:0008202|GO:0008289|GO:0016918|GO:0019841	protein-coding
16716	-2.29425	-1.19802	2.29425	down	440.347	138.467	0.60839	-0.589633	Ky	CD1|D9Mgc44e|ky	16716	ENSMUSG00000035606	GO:0007517|GO:0007528|GO:0008152	protein-coding
24059	-1.76477	-0.819482	1.76477	down	1487.15	604.973	0.268043	-0.551439	Slco2a1	2310021C19Rik|Pgt|Slc21a2|mPgt	24059	ENSMUSG00000032548	GO:0005215|GO:0005886|GO:0005887|GO:0006810|GO:0015132|GO:0015732|GO:0016020|GO:0016021|GO:0043252|GO:0055085	protein-coding
71775	2.10059	1.07079	2.10059	up	2640.55	3487.99	-0.0419499	1.02884	1300017J02Rik	mICA	71775	ENSMUSG00000033688	GO:0004857|GO:0005506|GO:0005575	protein-coding
252837	-2.45427	-1.2953	2.45427	down	42.4688	11.6748	0.114337	-1.18096	Ccrl1	A630091E18Rik|CCBP2|CCR11|CCX-CKR|CCX-CKR1|Cmkbrl1|PPR1|VSHK1	252837	ENSMUSG00000079355	GO:0003674|GO:0004871|GO:0004872|GO:0004930|GO:0004950|GO:0005886|GO:0007165|GO:0007186|GO:0008150|GO:0016020|GO:0016021|GO:0016493	protein-coding
245026	1.76536	0.819965	1.76536	up	4584.46	5613.01	-0.284185	0.53578	Col6a6	E330019B14|E330026B02Rik	245026	ENSMUSG00000043719	GO:0005576|GO:0005578|GO:0005581|GO:0007155|GO:0031012	protein-coding
208869	1.71124	0.77504	1.71124	up	56.5333	68.3	-0.476181	0.29886	Dock3	MOCA|PBP|mKIAA0299	208869	ENSMUSG00000039716	GO:0005515|GO:0005625|GO:0005737|GO:0050790	protein-coding
56808	1.526	0.609759	1.526	up	18458.9	20705.5	-0.31687	0.292889	Cacna2d2	Cacna2d|a2d2|du|mKIAA0558|td|torpid	56808	ENSMUSG00000010066	GO:0005216|GO:0005244|GO:0005245|GO:0005262|GO:0005891|GO:0006810|GO:0006811|GO:0006816|GO:0007528|GO:0016020|GO:0016021|GO:0034765|GO:0040014|GO:0046622|GO:0046872|GO:0048747|GO:0051925|GO:0060024|GO:0070588	protein-coding
109685	1.69386	0.760313	1.69386	up	51.4752	63.6481	-0.220222	0.540091	Hyal3	Hyl3	109685	ENSMUSG00000036091		protein-coding
15983	1.56441	0.645616	1.56441	up	5280.09	5981.32	-0.0325623	0.613054	Ifrd2	1810034A24Rik|AA470234|AI838527|SKMc15	15983	ENSMUSG00000010048	GO:0003674|GO:0005575|GO:0008150	protein-coding
434436	-1.62929	-0.704247	1.62929	down	1114.86	493.851	0.198745	-0.505502	BY080835		434436	ENSMUSG00000070285	GO:0003674|GO:0005575|GO:0008150	protein-coding
20347	-2.00067	-1.00048	2.00067	down	1478.02	532.407	0.36969	-0.630793	Sema3b	AW208495|LUCA-1|SemA|Semaa|sema5|semaV	20347	ENSMUSG00000057969	GO:0007165	protein-coding
76257	-1.52714	-0.610831	1.52714	down	470.873	227.667	0.21785	-0.392981	Slc38a3	0610012J02Rik|D9Ucla2|Nat1|Slc38-3|Sn1|Snat3|mNAT	76257	ENSMUSG00000010064	GO:0003333|GO:0005290|GO:0005886|GO:0005887|GO:0006810|GO:0006811|GO:0006814|GO:0006865|GO:0006867|GO:0006868|GO:0015180|GO:0015182|GO:0015186|GO:0015293|GO:0015297|GO:0015808|GO:0015817|GO:0016020|GO:0016021|GO:0055085	protein-coding
74153	1.61145	0.688357	1.61145	up	5242.63	5980.83	0.00125694	0.689614	Uba7	1300004C08Rik|Ube1l	74153	ENSMUSG00000032596	GO:0005829|GO:0006464|GO:0019782|GO:0019941|GO:0032020	protein-coding
320169	-1.76863	-0.82263	1.76863	down	292.49	119.778	0.380425	-0.442204	Cdh29	D330022A01Rik	320169	ENSMUSG00000079323	GO:0003674|GO:0005575|GO:0008150	protein-coding
69398	-1.73346	-0.793657	1.73346	down	278.566	116.349	0.456586	-0.33707	Cdhr4	1700021K14Rik|AU017982	69398	ENSMUSG00000032595	GO:0003674|GO:0005575|GO:0008150|GO:0016020|GO:0016021	protein-coding
84585	1.55459	0.636537	1.55459	up	6593.38	7394.2	-0.108538	0.527999	Rnf123	BC003945|Kpc1	84585	ENSMUSG00000041528	GO:0003674|GO:0005737|GO:0008150|GO:0008152|GO:0008270|GO:0016874|GO:0046872	protein-coding
15235	2.07024	1.0498	2.07024	up	312.793	410.467	-0.121652	0.928145	Mst1	D3F15S2h|D9H3F15S2|DNF15S2h|Hgfl	15235	ENSMUSG00000032591	GO:0003824|GO:0004252|GO:0005576|GO:0006508|GO:0007566	protein-coding
14775	1.7629	0.817953	1.7629	up	47385.5	56290.2	0.0103369	0.82829	Gpx1	AI195024|AL033363|CGPx|GPx-1|GSHPx-1|Gpx	14775	ENSMUSG00000063856	GO:0000302|GO:0001659|GO:0001836|GO:0001885|GO:0002862|GO:0004601|GO:0004602|GO:0004866|GO:0005625|GO:0005634|GO:0005737|GO:0005739|GO:0005829|GO:0006629|GO:0006641|GO:0006749|GO:0006915|GO:0006916|GO:0006917|GO:0006979|GO:0006982|GO:0007605|GO:0008283|GO:0008430|GO:0008631|GO:0009410|GO:0009609|GO:0009611|GO:0009636|GO:0009650|GO:0010269|GO:0010332|GO:0010951|GO:0014902|GO:0016491|GO:0017124|GO:…	protein-coding
112418	1.90993	0.933522	1.90993	up	40.18	56.24	-0.366745	0.566777	1700102P08Rik	AI593206	112418	ENSMUSG00000032611	GO:0003674|GO:0005575|GO:0008150	protein-coding
270198	1.52591	0.609671	1.52591	up	522.187	586.984	-0.172727	0.436943	Pfkfb4	C230090D14	270198	ENSMUSG00000025648	GO:0000166|GO:0003824|GO:0003873|GO:0004331|GO:0005524|GO:0005575|GO:0006000|GO:0006003|GO:0008152|GO:0016301|GO:0016310|GO:0016311|GO:0016740|GO:0016787|GO:0042802	protein-coding
29873	-2.5267	-1.33725	2.5267	down	206.88	58.26	0.585356	-0.751899	Cspg5	AI604859|Caleb|Ngc	29873	ENSMUSG00000032482	GO:0005783|GO:0005794|GO:0005886|GO:0007275|GO:0007399|GO:0016020|GO:0016021|GO:0030154|GO:0030660|GO:0040008|GO:0050804	protein-coding
21667	4.97411	2.31444	4.97411	up	7.33333	30	-1.26169	1.05275	Tdgf1	CR1|cripto	21667	ENSMUSG00000032494	GO:0000187|GO:0001570|GO:0001701|GO:0001954|GO:0005102|GO:0005515|GO:0005615|GO:0005634|GO:0005737|GO:0005794|GO:0007173|GO:0007369|GO:0007507|GO:0008083|GO:0008284|GO:0008595|GO:0009948|GO:0009966|GO:0009986|GO:0018105|GO:0019897|GO:0030334|GO:0030335|GO:0030509|GO:0030512|GO:0043066|GO:0045944|GO:0048146|GO:0048471|GO:0050731|GO:0055007|GO:0060070	protein-coding
235636	-1.72148	-0.783648	1.72148	down	25.1733	10.6667	0.454853	-0.328795	Rtp3	MGC118000|Tmem7	235636		GO:0001580|GO:0003674|GO:0005737|GO:0006612	protein-coding
17002	-2.8222	-1.49682	2.8222	down	19.2	5.66667	0.493592	-1.00323	Ltf	Csp82|Lf|MMS10R|Ms10r	17002	ENSMUSG00000032496	GO:0005737|GO:0008152|GO:0008201|GO:0008233|GO:0030141	protein-coding
54199	1.80329	0.850632	1.80329	up	510.113	641.013	-0.113794	0.736838	Ccrl2	1810047I05Rik|CCR11|Cmkbr1l2|E01|L-CCR	54199	ENSMUSG00000043953	GO:0004871|GO:0004872|GO:0004930|GO:0004950|GO:0005886|GO:0005887|GO:0006954|GO:0007165|GO:0007186|GO:0016020|GO:0016021|GO:0016493|GO:0042379|GO:0048020	protein-coding
320429	-2.00219	-1.00158	2.00219	down	36.0167	13.35	0.435234	-0.566347	Trank1	A230061D21Rik|C030048J01Rik|Gm187|Lba1	320429	ENSMUSG00000062296	GO:0003674|GO:0003677|GO:0004003|GO:0005488|GO:0005524|GO:0005575|GO:0006200|GO:0006281|GO:0008150	protein-coding
74100	-2.21408	-1.1467	2.21408	down	256.337	84.1467	0.560151	-0.586553	Arpp21	0710001E13Rik|AI853636|ARPP-21|D9Bwg1012e|Tarpp	74100	ENSMUSG00000032503|ENSMUSG00000090372	GO:0003674|GO:0003676|GO:0005737|GO:0034605	protein-coding
636931	1.89803	0.924503	1.89803	up	377.113	531.047	-0.546361	0.378142	Trim71	2610206G21Rik|AL022943|Gm1127|Lin41|Ripply2|lin-41|mlin-41	636931	ENSMUSG00000079259	GO:0003674|GO:0005575|GO:0005622|GO:0005737|GO:0007275|GO:0008270|GO:0046872|GO:0071310	protein-coding
13813	-1.63241	-0.707004	1.63241	down	36.0005	16.4375	0.349413	-0.357591	Eomes	C77258|TBR-2|Tbr2	13813	ENSMUSG00000032446	GO:0001706|GO:0001707|GO:0001824|GO:0001829|GO:0002302|GO:0003677|GO:0003700|GO:0005622|GO:0005634|GO:0006351|GO:0006355|GO:0007275|GO:0007369|GO:0007420|GO:0021895|GO:0030154|GO:0045597|GO:0060706|GO:0060809	protein-coding
208638	1.73109	0.79168	1.73109	up	2779.67	3440.06	-0.137999	0.653681	Slc25a38	AV019094|BC010801|MGC18873	208638	ENSMUSG00000032519	GO:0003674|GO:0005575|GO:0005739|GO:0005743|GO:0006810|GO:0016020|GO:0016021|GO:0030218	protein-coding
245049	-1.79311	-0.842464	1.79311	down	257.113	102.407	0.313589	-0.528875	Myrip	A230081N12Rik|Slac2-c|Slac2c	245049	ENSMUSG00000041794	GO:0001750|GO:0003779|GO:0005515|GO:0005737|GO:0006886|GO:0015629|GO:0016324|GO:0017022|GO:0017137|GO:0030050|GO:0030667|GO:0042470|GO:0045202|GO:0046872	protein-coding
215446	1.68935	0.756466	1.68935	up	65.3	72.24	-0.15362	0.602846	Entpd3	Cd39l3|HB6|NTPDase-3	215446	ENSMUSG00000041608	GO:0005886|GO:0008152|GO:0008253|GO:0009134|GO:0009143|GO:0016787|GO:0017110|GO:0017111	protein-coding
12424	8.48294	3.08456	8.48294	up	42.6667	273.14	-1.78572	1.29884	Cck		12424	ENSMUSG00000032532	GO:0001662|GO:0001764|GO:0001836|GO:0003677|GO:0005179|GO:0005184|GO:0005515|GO:0005576|GO:0005615|GO:0006915|GO:0006919|GO:0007205|GO:0007409|GO:0008284|GO:0030424|GO:0030425|GO:0032099|GO:0032461|GO:0042755|GO:0043025|GO:0043065|GO:0043194|GO:0043195|GO:0043203|GO:0043204|GO:0050731|GO:0051901|GO:0051930	protein-coding
72330	-1.83707	-0.877405	1.83707	down	50.38	20.3733	0.192643	-0.684761	Kbtbd5	2310024D23Rik	72330	ENSMUSG00000074001	GO:0003674|GO:0005575|GO:0008150	protein-coding
74770	-2.30981	-1.20777	2.30981	down	262.673	80.7267	0.619162	-0.588612	Hhatl	1110011D13Rik|Gup1	74770	ENSMUSG00000032523	GO:0005515|GO:0005783|GO:0016020|GO:0016021|GO:0048471|GO:0060262	protein-coding
102436	1.68305	0.751075	1.68305	up	83488.4	97489.3	-0.26047	0.490605	Lars2	AI035546|Kiaa0028|LEURS	102436	ENSMUSG00000035202	GO:0000166|GO:0004812|GO:0004823|GO:0005524|GO:0005737|GO:0005739|GO:0005759|GO:0006412|GO:0006418|GO:0006429|GO:0008152|GO:0016874	protein-coding
12768	-1.57915	-0.659145	1.57915	down	115.973	53.6667	0.460259	-0.198886	Ccr1	Cmkbr1|Mip-1a-R	12768	ENSMUSG00000025804	GO:0004871|GO:0004872|GO:0004930|GO:0004950|GO:0005515|GO:0005886|GO:0006954|GO:0007165|GO:0007186|GO:0016020|GO:0016021|GO:0016493|GO:0019957|GO:0030099|GO:0030595|GO:0031620|GO:0032496|GO:0045824	protein-coding
12774	-1.56449	-0.645692	1.56449	down	86.2667	39.3333	0.463687	-0.182005	Ccr5	AM4-7|CD195|Cmkbr5	12774	ENSMUSG00000079227	GO:0001948|GO:0003779|GO:0004871|GO:0004872|GO:0004930|GO:0004950|GO:0005737|GO:0005768|GO:0005886|GO:0006952|GO:0007165|GO:0007186|GO:0009897|GO:0009986|GO:0010628|GO:0016020|GO:0016021|GO:0016493|GO:0019059|GO:0019901|GO:0019957|GO:0022409|GO:0030336|GO:0030517|GO:0031620|GO:0031622|GO:0032496|GO:0032755|GO:0032760|GO:0045666|GO:0050718|GO:0050729|GO:0060139|GO:0070997|GO:2000110|GO:2000178	protein-coding
320495	-1.53722	-0.620322	1.53722	down	30.5732	14.3626	0.42431	-0.196012	Ipcef1	A130090K04Rik	320495	ENSMUSG00000064065	GO:0003674|GO:0005575|GO:0005737|GO:0005886|GO:0008150|GO:0016020	protein-coding
13982	1.91402	0.936604	1.91402	up	245.413	340.107	-0.530176	0.406429	Esr1	AA420328|AU041214|ER-alpha|ER[a]|ERa|ERalpha|ESR|Estr|Estra|Nr3a1	13982	ENSMUSG00000019768	GO:0001547|GO:0002064|GO:0003677|GO:0003682|GO:0003700|GO:0003707|GO:0004872|GO:0004879|GO:0005496|GO:0005515|GO:0005634|GO:0005737|GO:0005886|GO:0006351|GO:0006355|GO:0007165|GO:0008013|GO:0008134|GO:0008209|GO:0008270|GO:0008289|GO:0008584|GO:0016049|GO:0019899|GO:0030284|GO:0030315|GO:0030518|GO:0030520|GO:0031798|GO:0032355|GO:0032403|GO:0034056|GO:0042562|GO:0042981|GO:0043005|GO:0043195|GO:…	protein-coding
237256	1.58821	0.667401	1.58821	up	63.3503	73.1067	-0.376097	0.291304	Zc3h12d	D730019B10Rik	237256	ENSMUSG00000039981	GO:0003674|GO:0003676|GO:0004518|GO:0004519|GO:0005575|GO:0005737|GO:0008150|GO:0008152|GO:0008270|GO:0016787|GO:0046872	protein-coding
76157	1.50649	0.591194	1.50649	up	294.88	319.28	-0.216434	0.37476	Slc35d3	6230421J19Rik|Frcl1	76157	ENSMUSG00000050473	GO:0006810|GO:0008643|GO:0016020|GO:0016021	protein-coding
29863	-1.56449	-0.645692	1.56449	down	2935.58	1354.13	0.314331	-0.331361	Pde7b		29863	ENSMUSG00000019990	GO:0003824|GO:0004114|GO:0004115|GO:0007165|GO:0008081|GO:0008152|GO:0016787|GO:0046872	protein-coding
22361	2.04543	1.0324	2.04543	up	846.513	1273.65	-0.523555	0.508849	Vnn1	V-1	22361	ENSMUSG00000037440	GO:0015939|GO:0017159	protein-coding
77220	-1.67183	-0.741426	1.67183	down	119.333	48.3333	0.342739	-0.398687	Tmem200a	C030003D03Rik	77220	ENSMUSG00000049420	GO:0003674|GO:0005575|GO:0008150|GO:0016020|GO:0016021	protein-coding
212448	1.51714	0.601355	1.51714	up	57.5618	62.6069	-0.379827	0.221528	9330159F19Rik		212448	ENSMUSG00000004360	GO:0003674|GO:0005575|GO:0008150	protein-coding
432450	-2.72045	-1.44385	2.72045	down	36.6267	9.84667	0.153926	-1.28992	Nkain2	6330571D19Rik|AW455467|Tcba1	432450	ENSMUSG00000069671	GO:0005886|GO:0016020|GO:0016021	protein-coding
72480	-1.51808	-0.602244	1.51808	down	3430.15	1630.37	0.271833	-0.330411	Tspyl4	2610102M01Rik|B230210I21Rik|D10Bwg0791e	72480	ENSMUSG00000039485	GO:0003674|GO:0005575|GO:0005634|GO:0006334|GO:0008150	protein-coding
72472	1.60361	0.681323	1.60361	up	4133.08	4690.38	0.0373707	0.718693	Slc16a10	2610103N14Rik|9830169E08|PRO0813|TAT1	72472	ENSMUSG00000019838	GO:0005886|GO:0006810|GO:0006865|GO:0016020|GO:0016021|GO:0055085	protein-coding
70503	-1.95711	-0.968725	1.95711	down	808.367	298.34	0.248432	-0.720293	Ddo	5330420D20Rik|5730402C02Rik|AI467244	70503	ENSMUSG00000063428	GO:0003884|GO:0005488|GO:0005777|GO:0006531|GO:0007320|GO:0007625|GO:0008445|GO:0016491|GO:0016641|GO:0042445|GO:0055114	protein-coding
268297	-1.73363	-0.793792	1.73363	down	407.794	171.62	0.511719	-0.282073	Scml4	9330161D17|MGC49264|mFLJ00197	268297	ENSMUSG00000044770	GO:0003674|GO:0003677|GO:0005575|GO:0005634|GO:0006351|GO:0006355|GO:0008150	protein-coding
109205	-1.51192	-0.596379	1.51192	down	1323.57	636.013	0.236645	-0.359734	Sobp	2900009C16Rik|5330439J01Rik|JXC1|MGC67344|jc	109205	ENSMUSG00000038248	GO:0007605|GO:0007626|GO:0042472|GO:0046872	protein-coding
74530	-2.31548	-1.21131	2.31548	down	31.9667	10.3333	0.357225	-0.854085	9030612E09Rik		74530	ENSMUSG00000045008	GO:0003674|GO:0005575|GO:0008150	protein-coding
18821	-1.86171	-0.896626	1.86171	down	58679.8	22582	0.28336	-0.613266	Pln	Plb	18821	ENSMUSG00000038583	GO:0002026|GO:0005246|GO:0005515|GO:0005739|GO:0006816|GO:0006874|GO:0016020|GO:0016021|GO:0016529|GO:0031982|GO:0042030|GO:0043234|GO:0045822|GO:0048738	protein-coding
18768	-2.17766	-1.12278	2.17766	down	44.5552	14.5305	1.05157	-0.0712024	Pkib	Pkibeta|Prkacn2	18768	ENSMUSG00000019876	GO:0016301|GO:0016310|GO:0042326|GO:0071901	protein-coding
13608	-1.57433	-0.654739	1.57433	down	19.3333	9.33333	0.380452	-0.274287	Edar	ED1R|ED3|ED5|EDA-A1R|EDA3|dl	13608	ENSMUSG00000003227	GO:0001942|GO:0004872|GO:0005886|GO:0006915|GO:0007165|GO:0007275|GO:0016020|GO:0016021|GO:0030154|GO:0042346|GO:0042475|GO:0043473|GO:0045177|GO:0060662	protein-coding
69836	1.67598	0.745008	1.67598	up	50.2067	60.3	-0.503188	0.24182	Pla2g12b	2010002E04Rik|Pla2g13	69836	ENSMUSG00000009646	GO:0003674|GO:0004623|GO:0005575|GO:0008150|GO:0016787	protein-coding
94214	-2.54953	-1.35023	2.54953	down	656.237	187.825	0.907138	-0.443096	Spock2	AA407235|Gcap26|mKIAA0275	94214	ENSMUSG00000058297	GO:0005509|GO:0005539|GO:0005576|GO:0005578|GO:0007165|GO:0010811|GO:0019800|GO:0030198|GO:0050840	protein-coding
74048	-1.56939	-0.650205	1.56939	down	584.967	271.36	0.269096	-0.38111	4632428N05Rik	Dies1	74048	ENSMUSG00000020101	GO:0003674|GO:0004872|GO:0005575|GO:0007165|GO:0008150|GO:0016020|GO:0016021	protein-coding
216019	-2.01658	-1.01191	2.01658	down	104.02	40.6667	0.33068	-0.68123	Hkdc1	BC016235|MGC28816	216019	ENSMUSG00000020080	GO:0000166|GO:0003674|GO:0004396|GO:0005524|GO:0005634|GO:0005739|GO:0005975|GO:0006096|GO:0008150|GO:0016301|GO:0016310|GO:0016740|GO:0016773|GO:0046835	protein-coding
13654	-2.04062	-1.02901	2.04062	down	33.3333	11.72	0.0688025	-0.960207	Egr2	Egr-2|Krox-20|Krox20|NGF1-B|Zfp-25|Zfp-6	13654	ENSMUSG00000037868	GO:0001102|GO:0003676|GO:0003677|GO:0003682|GO:0003700|GO:0005515|GO:0005622|GO:0005634|GO:0005737|GO:0006351|GO:0006355|GO:0006366|GO:0006611|GO:0007622|GO:0008045|GO:0008270|GO:0014037|GO:0021569|GO:0021612|GO:0021660|GO:0021666|GO:0030278|GO:0031625|GO:0032868|GO:0035284|GO:0042552|GO:0044212|GO:0045444|GO:0045893|GO:0045944|GO:0046872	protein-coding
73287	-1.52684	-0.610547	1.52684	down	885.26	418.42	0.263897	-0.34665	1700040L02Rik		73287	ENSMUSG00000019945	GO:0003674|GO:0005575|GO:0008150	protein-coding
71721	-1.51561	-0.599897	1.51561	down	1270.36	602.757	0.205562	-0.394335	Fam13c	1200015N20Rik|C030038O19Rik|KIAA1796|mKIAA1796	71721	ENSMUSG00000043259	GO:0003674|GO:0005575|GO:0008150	protein-coding
103149	-2.27318	-1.18471	2.27318	down	37.1067	12.5867	0.785716	-0.398995	Upb1	AI195023	103149	ENSMUSG00000033427	GO:0003824|GO:0003837|GO:0005625|GO:0005737|GO:0005829|GO:0006807|GO:0008152|GO:0008270|GO:0016787|GO:0016810|GO:0019482|GO:0046872	protein-coding
14598	1.62412	0.699659	1.62412	up	24	26.9133	-0.530715	0.168944	Ggt1	AI746379|CD224|GGT|Ggtp|dwg	14598	ENSMUSG00000006345	GO:0003840|GO:0005615|GO:0005887|GO:0006749|GO:0006750|GO:0007283|GO:0008415|GO:0016020|GO:0016021|GO:0016740|GO:0031179	protein-coding
23887	-2.29057	-1.19571	2.29057	down	793.12	249.44	0.634517	-0.561189	Ggt5	AI551243|GGL|GGT-REL|Ggtla1|MGC132842	23887	ENSMUSG00000006344	GO:0003840|GO:0005886|GO:0006750|GO:0006954|GO:0008152|GO:0008415|GO:0016020|GO:0016021|GO:0016740|GO:0019370	protein-coding
71733	-1.60969	-0.686784	1.60969	down	410.113	187.26	0.197984	-0.4888	Susd2	1200011D11Rik	71733	ENSMUSG00000006342	GO:0003674|GO:0005044|GO:0005575|GO:0006955|GO:0007165|GO:0008150|GO:0016020|GO:0016021|GO:0030247	protein-coding
13496	1.58125	0.661061	1.58125	up	6913.51	7854.93	-0.0810048	0.580056	Arid3a	Bright|Dri1|Dril1	13496	ENSMUSG00000019564	GO:0003677|GO:0003700|GO:0005515|GO:0005622|GO:0005634|GO:0005737|GO:0006351|GO:0006355|GO:0042803	protein-coding
70335	2.56623	1.35965	2.56623	up	624.613	1105.85	-0.433413	0.926236	Reep6	0610011M24Rik|Dp1l1	70335	ENSMUSG00000035504	GO:0005515|GO:0005575|GO:0008150|GO:0016020|GO:0016021	protein-coding
237403	-3.0129	-1.59115	3.0129	down	42.6667	11.6667	0.824286	-0.766865	Lingo3	AI851712|LERN2	237403	ENSMUSG00000051067	GO:0003674|GO:0005575|GO:0008150|GO:0016020|GO:0016021	protein-coding
72273	-1.69174	-0.758512	1.69174	down	186.873	81.4067	0.340727	-0.417785	2210404O07Rik		72273	ENSMUSG00000078439	GO:0003674|GO:0005575|GO:0008150|GO:0016020|GO:0016021	protein-coding
13611	-1.55469	-0.636623	1.55469	down	49.7904	23.6368	0.0274383	-0.609184	S1pr4	Edg6|Lpc1|MGC129298|S1p4	13611	ENSMUSG00000044199	GO:0001619|GO:0004871|GO:0004872|GO:0004930|GO:0005886|GO:0005887|GO:0007165|GO:0007186|GO:0007189|GO:0016020|GO:0016021	protein-coding
216198	-1.57192	-0.652523	1.57192	down	2580.39	1148.44	0.480952	-0.171571	Tcp11l2	E430026E19Rik|MGC39016	216198	ENSMUSG00000020034	GO:0003674|GO:0005575|GO:0008150	protein-coding
192188	-1.86182	-0.896714	1.86182	down	125.733	52.7133	0.316872	-0.579841	Stab2	FEEL-2|FELL|MFEEL-2|STAB-2	192188	ENSMUSG00000035459	GO:0004872|GO:0005041|GO:0005044|GO:0005488|GO:0005540|GO:0005737|GO:0005886|GO:0005887|GO:0006897|GO:0007155|GO:0007165|GO:0009897|GO:0016020|GO:0016021|GO:0030169|GO:0042742|GO:0051635|GO:0051636	protein-coding
327799.chr10.1	2.50539	1.32504	2.50539	up	75.9667	129.476	-0.573107	0.75193	Usp44	E430004F17Rik	327799	ENSMUSG00000020020	GO:0004221|GO:0004843|GO:0005634|GO:0006511|GO:0008270|GO:0016579|GO:0046872|GO:0051322|GO:0060564|GO:0090231	protein-coding
71207	1.68353	0.751487	1.68353	up	72037.2	80856.8	0.111334	0.862822	Nudt4	4933436C10Rik|DIPP2|DIPP2alpha|DIPP2beta|HDCMB47P	71207	ENSMUSG00000020029	GO:0005575|GO:0005737|GO:0008152|GO:0008486|GO:0016787|GO:0046872	protein-coding
17022	-2.06678	-1.04738	2.06678	down	3736.22	1256.72	0.356547	-0.690836	Lum	Ldc|SLRR2D	17022	ENSMUSG00000036446	GO:0005518|GO:0005576|GO:0005578|GO:0005583|GO:0005615	protein-coding
13516	-1.53013	-0.61365	1.53013	down	38	17.9933	0.147362	-0.466288	Epyc	Dspg3|PG-Lb|SLRR3B	13516	ENSMUSG00000019936	GO:0005576|GO:0005578	protein-coding
108030	-2.31027	-1.20806	2.31027	down	468.64	145.079	0.494142	-0.713923	Lin7a	AI848705|LIN-7A|MALS-1|MGC102231|TIP-33|Veli|Veli1	108030	ENSMUSG00000019906	GO:0005515|GO:0005886|GO:0005923|GO:0006810|GO:0006887|GO:0007269|GO:0015031|GO:0016020|GO:0016323|GO:0019717|GO:0030054|GO:0030165|GO:0045202|GO:0045211|GO:0048489|GO:0097016	protein-coding
237523	-2.52379	-1.33559	2.52379	down	14	4.66667	0.531688	-0.803901	Ptprq		237523	ENSMUSG00000035916	GO:0003674|GO:0004721|GO:0004725|GO:0004872|GO:0005575|GO:0006470|GO:0007165|GO:0016020|GO:0016021|GO:0016311|GO:0016787|GO:0016791|GO:0035335|GO:0042472|GO:0045598	protein-coding
58802	-1.55546	-0.637339	1.55546	down	778.393	363.491	0.159501	-0.477839	Kcnmb4	1700058G18Rik|2900045G12Rik|MGC143660	58802	ENSMUSG00000054934	GO:0001508|GO:0005216|GO:0005267|GO:0005513|GO:0005887|GO:0006810|GO:0006811|GO:0006813|GO:0008076|GO:0015269|GO:0016020|GO:0016021|GO:0019228|GO:0034220|GO:0071805	protein-coding
237560	-1.89486	-0.922094	1.89486	down	5174.65	1968.62	0.489844	-0.43225	Lrrc10	D330003I11Rik|Hrlrrp|MGC107614|Serdin1	237560	ENSMUSG00000060187	GO:0005634|GO:0005739|GO:0005856|GO:0030016	protein-coding
17105	-7.80308	-2.96404	7.80308	down	3288.79	305.113	1.45363	-1.51041	Lyz2	AI326280|Lys|Lysm|Lyzs|Lzm|Lzm-s1|Lzp	17105	ENSMUSG00000069516	GO:0000137|GO:0003796|GO:0003824|GO:0005576|GO:0005625|GO:0005737|GO:0005788|GO:0005795|GO:0005902|GO:0008152|GO:0016787|GO:0016798|GO:0016998|GO:0019835|GO:0030140|GO:0030141|GO:0042742|GO:0048237|GO:0050829|GO:0050830	protein-coding
17110	-12.0244	-3.58789	12.0244	down	878.003	52.9667	1.62426	-1.96363	Lyz1	Lyz|Lzp-s	17110	ENSMUSG00000069515	GO:0003796|GO:0003824|GO:0005576|GO:0008152|GO:0016787|GO:0016798|GO:0016998|GO:0019835|GO:0042742|GO:0050829|GO:0050830	protein-coding
24117	-3.64375	-1.86542	3.64375	down	130.087	28.48	0.600218	-1.2652	Wif1	AW107799|WIF-1	24117	ENSMUSG00000020218	GO:0004713|GO:0005576|GO:0006468|GO:0007275|GO:0016055|GO:0017147|GO:0030178|GO:0045600	protein-coding
14421	-1.65666	-0.728279	1.65666	down	244.042	107.007	0.299281	-0.428997	B4galnt1	4933429D13Rik|Gal-NAc-T|GalNAc-T|GalNAcT|Galgt1|Ggm-2|Ggm2	14421	ENSMUSG00000006731	GO:0001574|GO:0003947|GO:0005794|GO:0005886|GO:0006687|GO:0007283|GO:0008152|GO:0008376|GO:0016020|GO:0016021|GO:0016740|GO:0016757|GO:0016758|GO:0019915|GO:0030173|GO:0030259	protein-coding
216441	-2.72058	-1.44391	2.72058	down	1171.88	309.74	0.785627	-0.658285	Slc26a10	C78409|D630010I07|MGC107595	216441	ENSMUSG00000040441	GO:0003674|GO:0005575|GO:0008150|GO:0016020|GO:0016021	protein-coding
407790	-1.92383	-0.943982	1.92383	down	587.1	218.311	0.432624	-0.511357	Ndufa4l2	BC064011|MGC117746	407790	ENSMUSG00000040280	GO:0003674|GO:0005575|GO:0008150	protein-coding
11536	-1.55625	-0.638078	1.55625	down	4271.27	1991.09	0.247475	-0.390604	Gpr182	AM-R|Admr|G10-D|Gpcr17|Gpcr22|MB10|NOW	11536	ENSMUSG00000058396	GO:0001605|GO:0004871|GO:0004872|GO:0004930|GO:0005886|GO:0007165|GO:0007186|GO:0016020|GO:0016021	protein-coding
18413	2.42417	1.27749	2.42417	up	21	34.0467	-0.213235	1.06426	Osm		18413	ENSMUSG00000058755	GO:0005125|GO:0005147|GO:0005576|GO:0005615|GO:0005900|GO:0006915|GO:0006955|GO:0007422|GO:0008083|GO:0008284|GO:0009408|GO:0033138|GO:0040008|GO:0042503|GO:0042506|GO:0042508|GO:0043410|GO:0045835|GO:0045944|GO:0046888|GO:0048266|GO:0050731	protein-coding
140703	-1.95634	-0.96816	1.95634	down	475.067	176.947	0.399281	-0.568879	Emid1	AW122071|CO-5|Emu1	140703	ENSMUSG00000034164	GO:0005515|GO:0005576|GO:0005578|GO:0005581|GO:0005783|GO:0005794|GO:0008150	protein-coding
17898	1.54852	0.630892	1.54852	up	176094	199161	-0.321988	0.308905	Myl7	MLC-2alpha|MLC2a|MYL2A|Mylc2a|RLC-A	17898	ENSMUSG00000020469	GO:0005509|GO:0005515|GO:0008152|GO:0016459|GO:0031672|GO:0043197	protein-coding
12323	-1.58904	-0.668159	1.58904	down	441.18	200.967	0.31124	-0.356919	Camk2b	Camk2d|MGC90738	12323	ENSMUSG00000057897	GO:0000082|GO:0000166|GO:0002030|GO:0004672|GO:0004674|GO:0004683|GO:0005515|GO:0005516|GO:0005524|GO:0005654|GO:0005829|GO:0005886|GO:0005954|GO:0006468|GO:0006816|GO:0016301|GO:0016310|GO:0016740|GO:0016772|GO:0018105|GO:0030666|GO:0031558|GO:0032222|GO:0046686|GO:0046777|GO:0048169|GO:0050885|GO:0051233|GO:0060291|GO:0060466	protein-coding
56089	-1.92376	-0.943925	1.92376	down	127.5	47.6667	0.367089	-0.576836	Ramp3	AI850306	56089	ENSMUSG00000041046	GO:0004872|GO:0005886|GO:0006810|GO:0006886|GO:0007165|GO:0007186|GO:0008277|GO:0008565|GO:0015026|GO:0016020|GO:0016021	protein-coding
432530	1.56349	0.644771	1.56349	up	3783.29	4310.3	-0.150641	0.49413	Adcy1	AC1|D11Bwg1392e|I-AC|KIAA4070|brl|mKIAA4070	432530	ENSMUSG00000020431	GO:0000166|GO:0004016|GO:0005516|GO:0005524|GO:0005634|GO:0005886|GO:0006171|GO:0007189|GO:0007190|GO:0007193|GO:0007409|GO:0007616|GO:0008294|GO:0009190|GO:0016020|GO:0016021|GO:0016829|GO:0016849|GO:0034199|GO:0035556|GO:0046872|GO:0071377	protein-coding
194974	-5.04799	-2.33571	5.04799	down	26.9027	4.71971	0.207547	-2.12816	Sun3	D630047F21Rik|MGC130135|Sunc1	194974	ENSMUSG00000040985	GO:0005515|GO:0008150|GO:0016020|GO:0016021|GO:0034993	protein-coding
626870	-1.5575	-0.639231	1.5575	down	299.699	139.118	0.212444	-0.426787	Gm11992	OTTMUSG00000005148	626870	ENSMUSG00000040978	GO:0003674|GO:0005575|GO:0008150	protein-coding
22271	-2.05582	-1.03972	2.05582	down	1075.82	381.273	0.308916	-0.730801	Upp1	AI325217|UPase|UdRPase|Up|Upp	22271	ENSMUSG00000020407	GO:0003824|GO:0004850|GO:0005737|GO:0006220|GO:0009116|GO:0009166|GO:0016740|GO:0016757|GO:0016763|GO:0046108	protein-coding
319922	-1.5616	-0.643029	1.5616	down	40	19	0.21964	-0.423388	Vwc2	A930041G11Rik|G11|PSST739|UNQ739|cradin	319922	ENSMUSG00000050830|ENSMUSG00000090014	GO:0003674|GO:0005576|GO:0005578|GO:0005604|GO:0005614|GO:0005615|GO:0010811|GO:0030514|GO:0031012|GO:0045666	protein-coding
22778	2.54305	1.34656	2.54305	up	2521.65	4255.6	-0.264097	1.08246	Ikzf1	5832432G11Rik|Ikaros|KIAA4227|LyF-1|Zfpn1a1|Znfn1a1|hlk-1|mKIAA4227	22778	ENSMUSG00000018654	GO:0000122|GO:0001779|GO:0003677|GO:0003700|GO:0005515|GO:0005634|GO:0005667|GO:0005721|GO:0006355|GO:0030097|GO:0030183|GO:0030217|GO:0030900|GO:0040018|GO:0043565|GO:0045660|GO:0045892|GO:0045893|GO:0045944|GO:0046982|GO:0048535|GO:0048538|GO:0048541|GO:0048732|GO:0051138|GO:0060041	protein-coding
382492	-1.97687	-0.98322	1.97687	down	20.5373	7.39762	0.432848	-0.550372	Gm12034	OTTMUSG00000005228	382492			protein-coding
216549	1.8068	0.853435	1.8068	up	4142.69	5396.69	-0.189238	0.664198	Aftph	9130023F12Rik|AU015099|AU016543|AU018432|AU019184|AU044244	216549	ENSMUSG00000049659	GO:0005634|GO:0005737|GO:0005794|GO:0005829|GO:0006810|GO:0008150|GO:0015031|GO:0030121|GO:0030276|GO:0043231	protein-coding
18423	-5.01662	-2.32671	5.01662	down	26.59	4.41667	0.843673	-1.48304	Otx1	A730044F23Rik|jv	18423	ENSMUSG00000005917	GO:0003677|GO:0003700|GO:0005515|GO:0005634|GO:0006355|GO:0006357|GO:0007275|GO:0009952|GO:0030900|GO:0030901|GO:0042472|GO:0043565	protein-coding
216613	-2.21464	-1.14707	2.21464	down	156.147	52.2867	0.315565	-0.831505	Ccdc85a	E030025D05Rik	216613	ENSMUSG00000032878	GO:0003674|GO:0005575|GO:0008150	protein-coding
67579	1.53943	0.622396	1.53943	up	9466.43	10169.1	0.0107946	0.63319	Cpeb4	4930447D24Rik|AI851572|mKIAA1673	67579	ENSMUSG00000020300	GO:0000166|GO:0003676|GO:0003723	protein-coding
18197	-1.75735	-0.813405	1.75735	down	107.333	48.9067	0.240217	-0.573187	Nsg2	8.5|AA989750|R75287	18197	ENSMUSG00000020297	GO:0005768|GO:0005794|GO:0007212|GO:0016020|GO:0016021|GO:0031410|GO:0050780	protein-coding
78372	1.62477	0.700239	1.62477	up	1928.59	2294.47	-0.0988379	0.601401	Snrnp25	3300001G02Rik|AL033324|C16ORF33	78372	ENSMUSG00000040767	GO:0003674|GO:0005634|GO:0005681|GO:0005689|GO:0006397|GO:0008150|GO:0008380	protein-coding
15126	2.64887	1.40537	2.64887	up	1.07891e+06	1.85416e+06	-0.14812	1.25725	Hba-x	AI450015|Hbz	15126	ENSMUSG00000055609	GO:0000122|GO:0005344|GO:0005506|GO:0005833|GO:0006810|GO:0015671|GO:0019825|GO:0020037|GO:0043249|GO:0046872	protein-coding
15122	2.08306	1.05871	2.08306	up	800243	1.08417e+06	0.160175	1.21888	Hba-a1	Hba|Hba1|Hbat1	15122	ENSMUSG00000069919	GO:0001701|GO:0048821	protein-coding
110257	2.06611	1.04692	2.06611	up	725374	973262	0.186982	1.2339	Hba-a2		110257	ENSMUSG00000069917	GO:0001540|GO:0001701|GO:0005625|GO:0005833|GO:0010942|GO:0019825|GO:0020037|GO:0022627|GO:0031838|GO:0042542|GO:0042744|GO:0043177|GO:0045776|GO:0048821|GO:0051291|GO:0051930	protein-coding
70357	1.86603	0.899969	1.86603	up	2845.52	3649.64	-0.493577	0.406392	Kcnip1	2900046L02Rik|3202002F18Rik|AI842357|AW494471|KCHIP1|Kchip1.2	70357	ENSMUSG00000053519	GO:0005216|GO:0005244|GO:0005267|GO:0005509|GO:0005886|GO:0006810|GO:0006811|GO:0006813|GO:0015459|GO:0016020|GO:0030425|GO:0034765|GO:0043025|GO:0045760|GO:0046982|GO:0047485|GO:0071805	protein-coding
574403	2.16712	1.11578	2.16712	up	338.6	531.12	-0.526627	0.589155	Fam196b	EG574403|Gm6041|MGC99845	574403	ENSMUSG00000069911	GO:0003674|GO:0005575|GO:0008150	protein-coding
214112	-1.84998	-0.887506	1.84998	down	3930.2	1524.17	0.373799	-0.513707	Nipal4	9530066K23Rik	214112	ENSMUSG00000020411	GO:0003674|GO:0004872|GO:0005575|GO:0006810|GO:0006811|GO:0007165|GO:0015693|GO:0016020|GO:0016021	protein-coding
407814	-2.25566	-1.17355	2.25566	down	95	32	0.500715	-0.672837	BC053393		407814	ENSMUSG00000046974	GO:0003674|GO:0005575|GO:0008150	protein-coding
276891	-2.5096	-1.32746	2.5096	down	23.3333	6.66667	0.785891	-0.541568	Timd4	B430010N18Rik|TIM-4|Tim4	276891	ENSMUSG00000055546	GO:0016020|GO:0016021	protein-coding
15944	-2.18744	-1.12924	2.18744	down	833.611	271.358	0.519691	-0.60955	Irgm1	Ifi1|Iigp3|Iipg3|Irgm|LRG-47	15944	ENSMUSG00000046879	GO:0000166|GO:0005525|GO:0005764|GO:0005768|GO:0005770|GO:0005783|GO:0005794|GO:0005886|GO:0006914|GO:0006952|GO:0016020|GO:0016787|GO:0016817|GO:0031410|GO:0042995|GO:0045087	protein-coding
432555	-2.92868	-1.55025	2.92868	down	15.3556	5.40667	0.231317	-1.31893	Gm5431	EG432555	432555	ENSMUSG00000058163	GO:0003674|GO:0005575|GO:0008150	protein-coding
237754	-1.64264	-0.716014	1.64264	down	97.02	42.8533	0.340729	-0.375286	Btnl9	B430208I01|Btn3|D330012D11Rik	237754	ENSMUSG00000040283	GO:0003674|GO:0005575|GO:0008150|GO:0016020|GO:0016021	protein-coding
237759	-1.51592	-0.600191	1.51592	down	6450.65	3064.43	0.214087	-0.386104	Col23a1	2810458L13Rik|AI429655	237759	ENSMUSG00000063564	GO:0005581|GO:0005615|GO:0005886|GO:0008201|GO:0009986|GO:0016020|GO:0016021|GO:0042803|GO:0070207	protein-coding
30805	2.13417	1.09367	2.13417	up	1055.59	1484.31	-0.00541782	1.08826	Slc22a4	Octn1	30805	ENSMUSG00000020334	GO:0000166|GO:0003333|GO:0005215|GO:0005524|GO:0005739|GO:0006641|GO:0006810|GO:0006811|GO:0006814|GO:0009437|GO:0015075|GO:0015226|GO:0015293|GO:0015491|GO:0015651|GO:0015697|GO:0015879|GO:0016020|GO:0016021|GO:0016324|GO:0022857|GO:0030165|GO:0034220|GO:0055085	protein-coding
216739	-1.62764	-0.702778	1.62764	down	102.093	48.52	0.164633	-0.538145	Acsl6	A330035H04Rik|AW050338|Facl6|LACS|Lacsl|MGC36650|mKIAA0837	216739	ENSMUSG00000020333	GO:0000166|GO:0001676|GO:0003824|GO:0004467|GO:0005515|GO:0005524|GO:0005634|GO:0005739|GO:0005741|GO:0005777|GO:0005783|GO:0005789|GO:0005792|GO:0006629|GO:0006631|GO:0006641|GO:0007405|GO:0008152|GO:0008654|GO:0010747|GO:0010867|GO:0010976|GO:0015908|GO:0016020|GO:0016021|GO:0016874|GO:0019432	protein-coding
14799	-1.58851	-0.667674	1.58851	down	662.464	297.471	0.31335	-0.354324	Gria1	2900051M01Rik|AI853806|Glr-1|Glr1|GluA1|GluR-A|GluRA|Glur-1|Glur1|HIPA1	14799	ENSMUSG00000020524	GO:0001919|GO:0001965|GO:0004872|GO:0004970|GO:0004971|GO:0005216|GO:0005234|GO:0005515|GO:0005624|GO:0005769|GO:0005783|GO:0005829|GO:0005886|GO:0006810|GO:0006811|GO:0007165|GO:0007268|GO:0007616|GO:0008179|GO:0009636|GO:0014069|GO:0016020|GO:0016021|GO:0019228|GO:0019717|GO:0019901|GO:0019904|GO:0030054|GO:0030165|GO:0030425|GO:0030666|GO:0031267|GO:0031489|GO:0031594|GO:0031623|GO:0031681|GO:…	protein-coding
54396	-1.65658	-0.728205	1.65658	down	532.965	233.391	0.548169	-0.180036	Irgm2	AI481100|GTPI|Iigp2|MGC102455	54396	ENSMUSG00000069874	GO:0003924|GO:0005794|GO:0020003|GO:0034341|GO:0042742|GO:0042832	protein-coding
216781	1.65199	0.724204	1.65199	up	587.96	626.611	0.105471	0.829675	Trim58	Gm16|Gm1783	216781	ENSMUSG00000037124	GO:0003674|GO:0005575|GO:0005622|GO:0008150|GO:0008270|GO:0046872	protein-coding
17910	2.59955	1.37826	2.59955	up	88.82	159.96	-0.661865	0.716398	Myo15	Myo15a|sh-2|sh2	17910	ENSMUSG00000042678	GO:0000166|GO:0003774|GO:0003779|GO:0005515|GO:0005524|GO:0005737|GO:0005856|GO:0007605|GO:0007626|GO:0008152|GO:0016459|GO:0032420|GO:0032421|GO:0042472|GO:0042995	protein-coding
16515	-1.62105	-0.696925	1.62105	down	472	206.373	0.320168	-0.376758	Kcnj12	IRK2|Kir2.2|MB-IRK2|MGC144838|MGC144839	16515	ENSMUSG00000042529	GO:0005216|GO:0005244|GO:0005886|GO:0006810|GO:0006811|GO:0006813|GO:0016020|GO:0016021|GO:0030165|GO:0030315|GO:0030425|GO:0034765|GO:0043025|GO:0071805	protein-coding
11541	-1.59514	-0.673687	1.59514	down	47.3333	18.6667	0.119294	-0.554393	Adora2b	A2BAR|A2BR|A2b|AA2BR|AI480866|AI605384|MGC144574|MGC144575	11541	ENSMUSG00000018500	GO:0001609|GO:0001973|GO:0002882|GO:0004871|GO:0004872|GO:0004930|GO:0005886|GO:0007165|GO:0007186|GO:0007189|GO:0008284|GO:0008285|GO:0009986|GO:0010575|GO:0010701|GO:0010893|GO:0016021|GO:0030819|GO:0030828|GO:0031284|GO:0031668|GO:0032722|GO:0032755|GO:0032966|GO:0033605|GO:0043306|GO:0045765|GO:0045909|GO:0060087	protein-coding
213980	-1.74579	-0.80388	1.74579	down	21.64	9.26	0.571574	-0.232306	Fbxw10	Fbw10|HREP|SM25H2|SM2SH2	213980	ENSMUSG00000090173	GO:0003674|GO:0005575|GO:0008150	protein-coding
380702	1.7733	0.82644	1.7733	up	443.053	571.587	-0.275492	0.550948	Shisa6	Gm879	380702	ENSMUSG00000053930	GO:0003674|GO:0005575|GO:0008150|GO:0016020|GO:0016021	protein-coding
193003	-1.9863	-0.990084	1.9863	down	2338.11	850.624	0.491793	-0.498291	Pirt	A530088H08Rik	193003	ENSMUSG00000048070|ENSMUSG00000090123	GO:0016020|GO:0016021	protein-coding
544791	-1.51598	-0.600249	1.51598	down	20.2467	10.0533	0.207251	-0.392998	Myh13	MyHC-eo	544791	ENSMUSG00000060180	GO:0000166|GO:0003779|GO:0005524|GO:0008152|GO:0009267|GO:0016459|GO:0030016|GO:0032982	protein-coding
18208	-1.69317	-0.759726	1.69317	down	15595.2	6623.79	0.358329	-0.401397	Ntn1	AI561871|BC019633|Netrin-1	18208	ENSMUSG00000020902	GO:0001764|GO:0005515|GO:0005576|GO:0005578|GO:0005604|GO:0005737|GO:0006915|GO:0007409|GO:0007411|GO:0008284|GO:0016337|GO:0030334|GO:0030517|GO:0030879|GO:0040023|GO:0045773|GO:0060603	protein-coding
104709	-1.56057	-0.642076	1.56057	down	211.06	98.06	0.324436	-0.31764	Pik3r6	BB220380|p84|p87(PIKAP)|p87PIKAP	104709	ENSMUSG00000046207	GO:0003674|GO:0005737|GO:0005829|GO:0008150	protein-coding
23801	-1.89321	-0.920837	1.89321	down	15.0533	6.22667	0.466603	-0.454234	Aloxe3	MGC143829|MGC143830|e-LOX-3	23801	ENSMUSG00000020892	GO:0003824|GO:0016491|GO:0016702|GO:0046872|GO:0055114	protein-coding
11688	1.79715	0.845714	1.79715	up	250.325	332.579	-0.369433	0.476281	Alox8	8-LOX|8S-LOX|Alox15b	11688	ENSMUSG00000020891	GO:0005506|GO:0005622|GO:0005737|GO:0006691|GO:0008285|GO:0016165|GO:0016491|GO:0016702|GO:0019370|GO:0045786|GO:0045926|GO:0046872|GO:0047677|GO:0050473|GO:0055114	protein-coding
14919	1.85792	0.89369	1.85792	up	96.4533	131.58	-0.644257	0.249432	Gucy2e	GC-E|GC1|ROS-GC1	14919	ENSMUSG00000020890	GO:0000166|GO:0004383|GO:0005624|GO:0005886|GO:0006182|GO:0016829|GO:0042802	protein-coding
14166	-1.6087	-0.685893	1.6087	down	215.86	97.4467	0.114155	-0.571737	Fgf11	Fhf3	14166	ENSMUSG00000042826	GO:0005634|GO:0008083	protein-coding
83813	1.63807	0.711997	1.63807	up	66.5186	75.7578	-0.113926	0.598071	Tnk1	Kos1|Tnk1a|Tnk1b	83813	ENSMUSG00000001583	GO:0000166|GO:0004672|GO:0004713|GO:0004715|GO:0004872|GO:0005524|GO:0005737|GO:0005829|GO:0006468|GO:0016020|GO:0016301|GO:0016310|GO:0016740|GO:0016772|GO:0030308|GO:0046580|GO:0046777	protein-coding
216859	-1.80562	-0.852496	1.80562	down	1351.59	548.353	0.370267	-0.48223	Acap1	Centb1|MGC25782|MGC47358	216859	ENSMUSG00000001588	GO:0003674|GO:0004629|GO:0004871|GO:0005575|GO:0006629|GO:0007165|GO:0008060|GO:0008150|GO:0008270|GO:0016042|GO:0016787|GO:0032312|GO:0035556|GO:0043547|GO:0046872	protein-coding
11684	-1.55624	-0.638066	1.55624	down	1345.82	614.059	0.675562	0.0374966	Alox12	9930022G08Rik|Alox12p|P-12LO	11684	ENSMUSG00000000320	GO:0004052|GO:0005506|GO:0005737|GO:0005829|GO:0006691|GO:0006916|GO:0006928|GO:0008284|GO:0010595|GO:0010628|GO:0016165|GO:0016491|GO:0016702|GO:0019370|GO:0019395|GO:0030307|GO:0031342|GO:0031343|GO:0042383|GO:0043065|GO:0043066|GO:0043280|GO:0045603|GO:0045785|GO:0046872|GO:0051789|GO:0051901|GO:0055114	protein-coding
11687	2.71785	1.44247	2.71785	up	14.3933	28.6667	-0.994369	0.448096	Alox15	12-LO|Alox12l|L-12LO	11687	ENSMUSG00000018924	GO:0001503|GO:0004052|GO:0005506|GO:0005634|GO:0005737|GO:0005829|GO:0006691|GO:0016165|GO:0016491|GO:0016702|GO:0019369|GO:0019370|GO:0019372|GO:0030282|GO:0046872|GO:0047977|GO:0050473|GO:0055114	protein-coding
216881	-1.54898	-0.631316	1.54898	down	470.56	220.147	0.228941	-0.402375	Wscd1	KIAA0523|MGC55022|mKIAA0523	216881	ENSMUSG00000020811	GO:0003674|GO:0005575|GO:0008146|GO:0008150|GO:0008152|GO:0016020|GO:0016021	protein-coding
216892	2.20929	1.14358	2.20929	up	2779.85	4366.32	-0.189732	0.953852	Spns2	MGC37865	216892	ENSMUSG00000040447	GO:0003674|GO:0005575|GO:0006810|GO:0006869|GO:0008150|GO:0016020|GO:0016021|GO:0055085	protein-coding
16407	1.63053	0.705344	1.63053	up	29.0933	32.3867	-0.488332	0.217012	Itgae	A530055J10|CD103|MGC183601|aM290|alpha-E1|alpha-M290	16407	ENSMUSG00000005947	GO:0004872|GO:0007155|GO:0007229|GO:0009897|GO:0016020|GO:0016021	protein-coding
94045	-1.56489	-0.646066	1.56489	down	207.04	95.56	0.399579	-0.246487	P2rx5	P2X5	94045	ENSMUSG00000005950	GO:0001614|GO:0004872|GO:0004931|GO:0005216|GO:0005524|GO:0005525|GO:0005886|GO:0005887|GO:0006810|GO:0006811|GO:0006812|GO:0007165|GO:0007166|GO:0008144|GO:0008270|GO:0016020|GO:0016021|GO:0019228|GO:0034220|GO:0043416|GO:0051260	protein-coding
432582	1.87895	0.90993	1.87895	up	4695.21	5675.83	0.0547492	0.964679	E130309D14Rik		432582	ENSMUSG00000069814	GO:0003674|GO:0005575|GO:0008150	protein-coding
237847	-1.69865	-0.764389	1.69865	down	3435.77	1467.13	0.403876	-0.360513	Rtn4rl1	Ngr3|Ngrh2|Ngrl2	237847	ENSMUSG00000045287	GO:0004872|GO:0005886|GO:0007165|GO:0009897|GO:0009986|GO:0016020|GO:0016021|GO:0031103|GO:0031225|GO:0045121|GO:0046658	protein-coding
13168	-1.51075	-0.595265	1.51075	down	32.7159	16.18	0.0427534	-0.552511	Dbil5	ELP	13168	ENSMUSG00000038057	GO:0000062|GO:0005488|GO:0005737|GO:0006810|GO:0008289	protein-coding
15567	-1.77357	-0.826656	1.77357	down	533.847	209.72	0.731412	-0.0952441	Slc6a4	5-HTT|AI323329|Htt|MGC124313|MGC124314|Sert	15567	ENSMUSG00000020838	GO:0005335|GO:0005624|GO:0005829|GO:0005886|GO:0006810|GO:0006837|GO:0007613|GO:0007623|GO:0008504|GO:0009636|GO:0012505|GO:0015222|GO:0015293|GO:0015844|GO:0016020|GO:0016021|GO:0017022|GO:0017075|GO:0017137|GO:0019717|GO:0019811|GO:0021794|GO:0021941|GO:0032227|GO:0042310|GO:0042713|GO:0042803|GO:0045121|GO:0045665|GO:0050790|GO:0051015|GO:0051259|GO:0051260|GO:0051610|GO:0055085|GO:0071321|GO:…	protein-coding
216974	-1.69825	-0.764046	1.69825	down	207.98	88.3867	0.201357	-0.56269	Proca1	4933404M19Rik	216974	ENSMUSG00000044122	GO:0003674|GO:0005575|GO:0008150	protein-coding
16859	-2.28863	-1.19448	2.28863	down	3456.48	1074.82	0.634325	-0.560157	Lgals9	AA407335|AI194909|AI265545|LGALS35|Lgals5|gal-9|galectin-9	16859	ENSMUSG00000001123	GO:0004871|GO:0005529|GO:0005576|GO:0005737|GO:0007157|GO:0007165|GO:0016936|GO:0043123	protein-coding
14017	-1.87761	-0.908897	1.87761	down	71.0543	29.311	0.472521	-0.436376	Evi2a	AW491894|Evi-2|Evi2	14017	ENSMUSG00000078771	GO:0016020|GO:0016021	protein-coding
216991	-1.56274	-0.644078	1.56274	down	49.2467	22.5933	0.185718	-0.458361	Adap2	Centa2	216991	ENSMUSG00000020709	GO:0005096|GO:0005545|GO:0005546|GO:0005547|GO:0005624|GO:0005737|GO:0005740|GO:0005829|GO:0005886|GO:0007507|GO:0008060|GO:0008270|GO:0016020|GO:0032312|GO:0043325|GO:0043533|GO:0043547|GO:0046872|GO:0048017	protein-coding
246104	1.60294	0.680723	1.60294	up	123	141.327	-0.347842	0.332881	Rhbdl3	AI847581|Rhbdl4|Rhomr1|Vrho	246104	ENSMUSG00000017692	GO:0003674|GO:0004252|GO:0005509|GO:0005575|GO:0006508|GO:0008150|GO:0008233|GO:0008236|GO:0016020|GO:0016021|GO:0016787	protein-coding
67338	1.57636	0.656595	1.57636	up	1909.24	2100.46	0.000190735	0.656786	Rffl	1700051E09Rik|4930516L10Rik|BG080975|Carp2|MGC144763	67338	ENSMUSG00000020696	GO:0005737|GO:0006886|GO:0006915|GO:0008152|GO:0008270|GO:0016020|GO:0016023|GO:0016874|GO:0043231|GO:0046872	protein-coding
327978	-1.50013	-0.585089	1.50013	down	1045.57	498.173	0.327232	-0.257857	Slfn5	AI956840	327978	ENSMUSG00000054404	GO:0000166|GO:0005524|GO:0005634|GO:0030154	protein-coding
20305	-2.12128	-1.08493	2.12128	down	49.3333	15	0.751226	-0.333706	Ccl6	MRP-1|Scya6|c10	20305	ENSMUSG00000018927	GO:0005125|GO:0005576|GO:0005615|GO:0006935|GO:0006955|GO:0008009|GO:0060326	protein-coding
20302	2.16536	1.11461	2.16536	up	9.71333	14.3333	-0.545417	0.569192	Ccl3	AI323804|G0S19-1|LD78alpha|MIP-1alpha|MIP1-(a)|MIP1-alpha|Mip1a|Scya3	20302	ENSMUSG00000000982	GO:0005125|GO:0005515|GO:0005576|GO:0005615|GO:0005625|GO:0006935|GO:0006954|GO:0006955|GO:0007204|GO:0008009|GO:0030593|GO:0030595|GO:0042056|GO:0045672|GO:0050918	protein-coding
192970	1.83135	0.872909	1.83135	up	2863.1	3642.04	-0.114455	0.758454	Dhrs11	MGC18716	192970	ENSMUSG00000034449	GO:0003674|GO:0005488|GO:0005575|GO:0005576|GO:0008150|GO:0008152|GO:0016491|GO:0055114	protein-coding
83560	1.65009	0.722543	1.65009	up	28	34.0467	0.0662899	0.788833	Tex14	C85585	83560	ENSMUSG00000010342	GO:0000166|GO:0004672|GO:0005524|GO:0005737|GO:0006468|GO:0016772	protein-coding
207777	1.73687	0.796489	1.73687	up	97.16	120.3	-0.0267809	0.769708	Bzrap1	D230016K05|PRAX-1|mKIAA0612	207777	ENSMUSG00000034156	GO:0004872|GO:0005737|GO:0005739|GO:0007165|GO:0008150|GO:0030156	protein-coding
67888	-1.6844	-0.752238	1.6844	down	1137.36	495.247	0.353808	-0.39843	Tmem100	1810057C19Rik|AV011897	67888	ENSMUSG00000069763	GO:0003674|GO:0005575|GO:0008150|GO:0016020|GO:0016021	protein-coding
217082	-1.5863	-0.665668	1.5863	down	908.62	415.647	0.216233	-0.449434	Hlf	E230015K02Rik	217082	ENSMUSG00000003949	GO:0003677|GO:0003700|GO:0005634|GO:0006351|GO:0006355|GO:0043565|GO:0046983|GO:0048511	protein-coding
20391	-1.70969	-0.773733	1.70969	down	1474.33	625.313	0.28753	-0.486203	Sgca	50DAG|59kDa|Asg|adhalin	20391	ENSMUSG00000001508	GO:0005509|GO:0005737|GO:0005856|GO:0005886|GO:0005887|GO:0005911|GO:0016012|GO:0016020|GO:0016021|GO:0016044|GO:0042383|GO:0045121	protein-coding
54388	-1.87592	-0.907601	1.87592	down	32.3667	13.52	0.537614	-0.369987	Hils1	TISP64	54388	ENSMUSG00000038994	GO:0000786|GO:0001673|GO:0003676|GO:0003677|GO:0005634|GO:0005694|GO:0006342|GO:0006351|GO:0006355|GO:0007275|GO:0007281|GO:0007283|GO:0016568|GO:0030154|GO:0030261|GO:0042393	protein-coding
217125	1.63063	0.70543	1.63063	up	7386.43	8705.56	-0.132637	0.572793	Samd14	AI839049|AI854782|BC034054|MGC31049	217125	ENSMUSG00000047181	GO:0003674|GO:0005575|GO:0008150	protein-coding
13393	-4.0749	-2.02677	4.0749	down	21	5.33333	-0.0972918	-2.12406	Dlx3	AV237891|Dlx-3	13393	ENSMUSG00000001510	GO:0001568|GO:0001890|GO:0003677|GO:0003700|GO:0005634|GO:0006355|GO:0007275|GO:0043565	protein-coding
215512	1.66969	0.739583	1.66969	up	5723.96	6488.91	0.0163126	0.755895	Fam117a	5730593F17Rik|AW548096	215512	ENSMUSG00000038893	GO:0003674|GO:0005575|GO:0008150	protein-coding
103711	2.24905	1.16932	2.24905	up	10807.5	16614.7	-0.155152	1.01417	Pnpo	AI415282	103711	ENSMUSG00000018659	GO:0004733|GO:0005829|GO:0008615|GO:0010181|GO:0016491|GO:0016638|GO:0042816|GO:0055114	protein-coding
58996	1.58133	0.661143	1.58133	up	12503.6	14263.2	-0.108289	0.552854	Arhgap23	A330041B18Rik	58996	ENSMUSG00000049807	GO:0003674|GO:0005096|GO:0005575|GO:0005622|GO:0007165|GO:0008150|GO:0043547	protein-coding
19049	-2.82598	-1.49875	2.82598	down	1492.07	377.97	0.574907	-0.923843	Ppp1r1b	AU040756|DARPP-32|Darpp32	19049	ENSMUSG00000061718	GO:0001975|GO:0004864|GO:0004865|GO:0005102|GO:0005634|GO:0005737|GO:0005829|GO:0006351|GO:0007165|GO:0007621|GO:0008542|GO:0035556	protein-coding
21393	-1.5549	-0.636819	1.5549	down	5614.63	2605.27	0.221859	-0.414961	Tcap	AI503981|AJ223855	21393	ENSMUSG00000007877	GO:0005737|GO:0030018|GO:0030240|GO:0030241|GO:0031432|GO:0031674|GO:0045214|GO:0048739|GO:0055008|GO:0070080	protein-coding
69376	1.62091	0.696807	1.62091	up	26.84	33.14	-0.299609	0.397198	Zpbp2	1700017D11Rik|2610022C02Rik|MGC107119|ZPBPL	69376	ENSMUSG00000017195	GO:0003674|GO:0005575|GO:0005576|GO:0007339|GO:0008150	protein-coding
353155	-1.55131	-0.633489	1.55131	down	112.88	52.2867	0.174778	-0.458711	Gjd3	Gja11|Gjc1|cx30.2	353155	ENSMUSG00000047197	GO:0003674|GO:0005886|GO:0005921|GO:0005922|GO:0007154|GO:0009986|GO:0016020|GO:0016021|GO:0016264|GO:0030054	protein-coding
94179	-1.52919	-0.612766	1.52919	down	25.6467	12.6667	0.527313	-0.0854532	Krt23	CK23|Haik1|K23|Krt1-23	94179	ENSMUSG00000006777	GO:0003674|GO:0005198|GO:0005575|GO:0005882|GO:0008150	protein-coding
16664	-1.93004	-0.948628	1.93004	down	127.772	47.5733	0.606002	-0.342625	Krt14	AI626930|K14|Krt-1.14|Krt1-14	16664	ENSMUSG00000045545	GO:0005198|GO:0005515|GO:0005622|GO:0005634|GO:0005737|GO:0005739|GO:0005829|GO:0005882|GO:0030855|GO:0031581|GO:0045095|GO:0045110|GO:0071944	protein-coding
16667	-3.25629	-1.70323	3.25629	down	123.506	26.44	1.00794	-0.695291	Krt17	K17|Krt1-17	16667	ENSMUSG00000035557	GO:0002009|GO:0005198|GO:0005515|GO:0005737|GO:0005882|GO:0030307|GO:0031424|GO:0045109|GO:0045111|GO:0045727|GO:0051798|GO:0071944	protein-coding
15114	-1.95185	-0.964845	1.95185	down	1536.67	565.233	0.491346	-0.473499	Hap1	HAP-1|MGC31449	15114	ENSMUSG00000006930	GO:0005515|GO:0008104|GO:0010976|GO:0016023|GO:0030425|GO:0030426|GO:0043005|GO:0043679|GO:0047496|GO:0048471	protein-coding
12799	-1.60108	-0.679041	1.60108	down	1792.91	814.333	0.256378	-0.422663	Cnp	CNPase|Cnp-1|Cnp1	12799	ENSMUSG00000006782	GO:0000226|GO:0001906|GO:0003824|GO:0004113|GO:0005524|GO:0005615|GO:0005622|GO:0005624|GO:0005737|GO:0005886|GO:0007409|GO:0008344|GO:0009214|GO:0009636|GO:0016020|GO:0016070|GO:0016787|GO:0048471	protein-coding
69847	1.71858	0.781219	1.71858	up	3975.47	4853.92	0.0169802	0.7982	Wnk4	2010002J11Rik|Pha2b|Prkwnk4	69847	ENSMUSG00000035112	GO:0000166|GO:0004672|GO:0004674|GO:0005515|GO:0005524|GO:0005737|GO:0005923|GO:0006468|GO:0006811|GO:0006821|GO:0008104|GO:0016301|GO:0016310|GO:0016740|GO:0016772|GO:0030054|GO:0030644|GO:0050794	protein-coding
68107	1.58037	0.660262	1.58037	up	224.291	258.311	0.0669748	0.727236	Cntd1	1700051C09Rik|4921513J16Rik|5430417M23Rik|Cntd|MGC11788	68107	ENSMUSG00000078653	GO:0003674|GO:0005575|GO:0008150	protein-coding
11754	1.64803	0.720739	1.64803	up	159.069	198.007	-0.343964	0.376775	Aoc3	SSAO|VAP1	11754	ENSMUSG00000019326	GO:0002523|GO:0002675|GO:0002687|GO:0005507|GO:0005615|GO:0005792|GO:0005886|GO:0006950|GO:0007155|GO:0008131|GO:0008217|GO:0009308|GO:0009986|GO:0010828|GO:0016020|GO:0016021|GO:0016491|GO:0042755|GO:0042803|GO:0046872|GO:0048038|GO:0052593|GO:0052594|GO:0052595|GO:0052596|GO:0055114	protein-coding
12189	1.55128	0.63346	1.55128	up	4093.01	4660.43	-0.199348	0.434112	Brca1		12189	ENSMUSG00000017146	GO:0000724|GO:0000793|GO:0000794|GO:0001726|GO:0003677|GO:0003684|GO:0003723|GO:0004842|GO:0005622|GO:0005634|GO:0005654|GO:0005737|GO:0005759|GO:0005813|GO:0005886|GO:0006260|GO:0006281|GO:0006301|GO:0006302|GO:0006310|GO:0006633|GO:0006974|GO:0007049|GO:0007059|GO:0007098|GO:0008270|GO:0008610|GO:0008630|GO:0009048|GO:0010212|GO:0016567|GO:0016874|GO:0019899|GO:0030529|GO:0031398|GO:0031436|GO:…	protein-coding
74499	1.52926	0.61283	1.52926	up	655.72	728.22	-0.441702	0.171129	Sost	5430411E23Rik	74499	ENSMUSG00000001494	GO:0001503|GO:0005515|GO:0005576|GO:0005615|GO:0008201|GO:0016055|GO:0030178|GO:0030514|GO:0031333|GO:0090090|GO:2000054	protein-coding
52685	-2.77949	-1.47482	2.77949	down	154.54	40.5867	0.73911	-0.735709	Cd300lg	2310016B05Rik|Clm9|D11Ertd736e	52685	ENSMUSG00000017309	GO:0004872|GO:0005768|GO:0005886|GO:0007165|GO:0016020|GO:0016021	protein-coding
20533	2.45718	1.297	2.45718	up	110240	173392	-0.120132	1.17687	Slc4a1	Ae1|CD233|Empb3|l11Jus51	20533	ENSMUSG00000006574	GO:0003779|GO:0005215|GO:0005452|GO:0005515|GO:0005887|GO:0006810|GO:0006811|GO:0006820|GO:0006821|GO:0008022|GO:0008509|GO:0015108|GO:0015301|GO:0016020|GO:0016021|GO:0016323|GO:0030018|GO:0030506|GO:0030863|GO:0034220|GO:0042803	protein-coding
268491	-1.74543	-0.803586	1.74543	down	248.833	103.633	0.473017	-0.330569	Gm1564	Gm663	268491	ENSMUSG00000051455	GO:0003674|GO:0005575|GO:0008150	protein-coding
14580	2.56685	1.36	2.56685	up	69.9	125.553	-0.380414	0.979585	Gfap	AI836096	14580	ENSMUSG00000020932	GO:0005178|GO:0005198|GO:0005200|GO:0005515|GO:0005624|GO:0005737|GO:0005882|GO:0009611|GO:0010625|GO:0010977|GO:0014002|GO:0019900|GO:0030198|GO:0031102|GO:0042995|GO:0044297|GO:0044464|GO:0045103|GO:0045109|GO:0051580|GO:0060020|GO:0060291	protein-coding
17762	1.52612	0.609871	1.52612	up	165.353	182.073	0.0367238	0.646595	Mapt	AI413597|AW045860|Mtapt|Tau	17762	ENSMUSG00000018411	GO:0000226|GO:0001764|GO:0005515|GO:0005634|GO:0005737|GO:0005829|GO:0005856|GO:0005874|GO:0005886|GO:0006915|GO:0007026|GO:0007409|GO:0007584|GO:0007628|GO:0008017|GO:0008088|GO:0010033|GO:0010506|GO:0016020|GO:0017124|GO:0019899|GO:0019901|GO:0019904|GO:0030424|GO:0030426|GO:0031116|GO:0032387|GO:0034187|GO:0034399|GO:0035085|GO:0042802|GO:0042995|GO:0043005|GO:0044295|GO:0045298|GO:0045773|GO:…	protein-coding
69066	-1.52612	-0.609871	1.52612	down	93.8067	45.2267	0.121024	-0.488847	1810010H24Rik	MGC123578|OTTMUSG00000003581	69066		GO:0003674|GO:0005575|GO:0008150	protein-coding
208659	-1.5255	-0.609278	1.5255	down	104.527	49.6667	0.399921	-0.209358	Fam20a	AI606893	208659	ENSMUSG00000020614	GO:0003674|GO:0005575|GO:0005576|GO:0008150	protein-coding
237979	1.80892	0.855128	1.80892	up	851.32	1151.35	-0.31177	0.543358	Sdk2	4632412F08Rik|5330435L01Rik|Sdk-2|mKIAA1514	237979	ENSMUSG00000041592	GO:0007155|GO:0016020|GO:0016021	protein-coding
68528	1.68852	0.755757	1.68852	up	22.1467	29.1267	-0.0773565	0.6784	1110017F19Rik		68528		GO:0003674|GO:0005575|GO:0008150	protein-coding
70450	2.15468	1.10747	2.15468	up	633.653	956.3	-0.269138	0.838336	Unc13d	2610108D09Rik|FLJ00067|Jinx|Munc13-4|mFLJ00067	70450	ENSMUSG00000057948	GO:0002432|GO:0002467|GO:0005515|GO:0005737|GO:0005764|GO:0005768|GO:0006887|GO:0006909|GO:0016020|GO:0043304|GO:0043320|GO:0045921|GO:0051607|GO:0070382	protein-coding
100038570	-2.04742	-1.0338	2.04742	down	27.66	11	0.312615	-0.72119	Gm11744	OTTMUSG00000003947|Prcd	100038570		GO:0003674|GO:0005575|GO:0005737|GO:0007601|GO:0008150|GO:0016020|GO:0016021|GO:0050896	protein-coding
217356	1.75461	0.811154	1.75461	up	326.107	410.76	-0.174105	0.637049	Tmc8	EVIN2|Ever2|FLJ00400|mFLJ00400	217356	ENSMUSG00000050106	GO:0003674|GO:0005575|GO:0005783|GO:0008150|GO:0016020|GO:0016021	protein-coding
77727	3.46043	1.79095	3.46043	up	256.313	577.407	-0.628794	1.16216	6030468B19Rik		77727	ENSMUSG00000025573	GO:0003674|GO:0005575|GO:0005576|GO:0008150	protein-coding
19039	-1.53383	-0.617137	1.53383	down	438.127	203.313	0.306319	-0.310818	Lgals3bp	90K|CyCAP|MAC-2BP|Ppicap	19039	ENSMUSG00000033880	GO:0005044|GO:0005515|GO:0005576|GO:0005578|GO:0007155|GO:0016020	protein-coding
170720	-1.50229	-0.587162	1.50229	down	138.159	68.3786	0.132045	-0.455118	Card14	Bimp2|CARMA2	170720	ENSMUSG00000013483	GO:0001934|GO:0005622|GO:0005737|GO:0016235|GO:0042981|GO:0050700	protein-coding
208990	-1.65364	-0.725648	1.65364	down	161.213	71.0867	0.264803	-0.460845	Npb		208990	ENSMUSG00000044034	GO:0001664|GO:0005576|GO:0005615|GO:0007186|GO:0007193|GO:0007218	protein-coding
217371	-1.67795	-0.746699	1.67795	down	318.54	138.82	0.16595	-0.580748	Rab40b	SEC4L|rar	217371	ENSMUSG00000025170	GO:0000166|GO:0003674|GO:0005525|GO:0005575|GO:0005886|GO:0007264|GO:0008150|GO:0015031|GO:0016020|GO:0035556	protein-coding
63828	-1.82388	-0.867009	1.82388	down	417.6	165.427	0.362648	-0.504361	Fn3k	2310074G21Rik	63828	ENSMUSG00000025175	GO:0005625|GO:0005829|GO:0016301|GO:0016310|GO:0016740|GO:0016772|GO:0030387|GO:0030389	protein-coding
432628	2.04495	1.03206	2.04495	up	3304.4	4531.59	-0.149865	0.882198	Mfsd2b	Gm1964	432628	ENSMUSG00000037336	GO:0003674|GO:0005575|GO:0006810|GO:0008150|GO:0016020|GO:0016021	protein-coding
238055	-4.30304	-2.10536	4.30304	down	156.333	24	1.752	-0.353359	Apob	AI315052|MGC176318|apob-100|apob-48	238055	ENSMUSG00000020609	GO:0001701|GO:0005543|GO:0005576|GO:0005615|GO:0005783|GO:0005788|GO:0005792|GO:0005886|GO:0006629|GO:0006642|GO:0007283|GO:0007399|GO:0008201|GO:0008203|GO:0008289|GO:0009566|GO:0009743|GO:0009791|GO:0010008|GO:0010744|GO:0010884|GO:0010886|GO:0012506|GO:0016042|GO:0017127|GO:0019433|GO:0019899|GO:0030301|GO:0030317|GO:0030669|GO:0031904|GO:0031983|GO:0034359|GO:0034361|GO:0034362|GO:0034363|GO:…	protein-coding
209334	1.51724	0.601447	1.51724	up	1842.8	2049.1	-0.17757	0.423876	Gen1	5830483C08Rik|MGC115970	209334	ENSMUSG00000051235	GO:0003674|GO:0003677|GO:0003824|GO:0004518|GO:0004519|GO:0005575|GO:0005634|GO:0006281|GO:0006974|GO:0008150|GO:0016787|GO:0046872	protein-coding
26950	2.50654	1.3257	2.50654	up	3475.89	6359.35	-0.697251	0.628446	Vsnl1	VILIP|Vnsl1	26950	ENSMUSG00000054459	GO:0005509	protein-coding
209550	1.84797	0.885939	1.84797	up	47.3667	63.96	-0.452341	0.433598	Rad51ap2	EG209550	209550	ENSMUSG00000086022	GO:0003674|GO:0005575|GO:0008150	protein-coding
105005	-1.77096	-0.82453	1.77096	down	258.773	106.593	0.30609	-0.51844	Fam84a	2310003N02Rik|4731402F03Rik|AW125753|Nse1	105005	ENSMUSG00000020607		protein-coding
195733	-1.57963	-0.659587	1.57963	down	727.227	334.38	0.333499	-0.326088	Grhl1	LBP-32|MGR|Tcfcp2l2	195733	ENSMUSG00000020656	GO:0003677|GO:0003700|GO:0005634|GO:0005737|GO:0005794|GO:0006351|GO:0006355|GO:0007275	protein-coding
58185	-1.93489	-0.952249	1.93489	down	182.02	67.7067	0.947876	-0.00437323	Rsad2	2510004L01Rik|Vig1|cig5	58185	ENSMUSG00000020641	GO:0001503|GO:0003824|GO:0005783|GO:0008152|GO:0009615|GO:0016020|GO:0030278|GO:0046872|GO:0051536|GO:0051607	protein-coding
22169	2.0496	1.03534	2.0496	up	2436.97	3307.85	-0.0657752	0.969565	Cmpk2	1200004E04Rik|TDKI|Tyki	22169	ENSMUSG00000020638	GO:0000166|GO:0004127|GO:0004798|GO:0005524|GO:0005739|GO:0006221|GO:0006227|GO:0006233|GO:0009041|GO:0016301|GO:0016310|GO:0016740|GO:0033862|GO:0046939|GO:0071222	protein-coding
24057	1.81671	0.861324	1.81671	up	1229.05	1570.39	-0.115997	0.745327	Sh3yl1	AI314953|MGC118159|Ray|YSC84	24057	ENSMUSG00000020669	GO:0005515|GO:0005575|GO:0008150	protein-coding
104943	1.96311	0.973143	1.96311	up	199.88	274.427	-0.149139	0.824004	Fam110c	9030611O19Rik|AU019489	104943	ENSMUSG00000036136	GO:0003674|GO:0005575|GO:0005737|GO:0005856|GO:0005874|GO:0008150	protein-coding
23985	-3.60398	-1.84959	3.60398	down	15.3133	4.56667	0.254011	-1.59558	Slc26a4	Pds|pendrin	23985	ENSMUSG00000020651	GO:0005215|GO:0006810|GO:0006821|GO:0006885|GO:0008271|GO:0008272|GO:0008509|GO:0009887|GO:0015108|GO:0015111|GO:0015698|GO:0015705|GO:0016020|GO:0016021|GO:0016324|GO:0032880|GO:0034220|GO:0055085	protein-coding
17286	-2.16753	-1.11605	2.16753	down	23.6667	8.66667	0.453599	-0.662451	Meox2	AI528662|Gax|Mox-2|Mox2	17286	ENSMUSG00000036144	GO:0001525|GO:0001757|GO:0003677|GO:0003700|GO:0005634|GO:0005737|GO:0006355|GO:0007275|GO:0007519|GO:0043565|GO:0060021|GO:0060173	protein-coding
319660	-3.42946	-1.77798	3.42946	down	11.3267	3	0.470463	-1.30752	Tmem195	A530016O06Rik|AI790538	319660	ENSMUSG00000050103	GO:0005506|GO:0005783|GO:0006633|GO:0006643|GO:0016020|GO:0016021|GO:0016491|GO:0046485|GO:0050479|GO:0055114	protein-coding
20259	-1.66751	-0.737695	1.66751	down	308.893	133.913	0.296604	-0.441092	Scin	AW545522|adseverin	20259	ENSMUSG00000002565	GO:0003779|GO:0005737|GO:0005856|GO:0008285|GO:0043065|GO:0043234|GO:0045654|GO:0051014|GO:0051693	protein-coding
380755	-1.52813	-0.611771	1.52813	down	1200.24	563.92	0.138067	-0.473703	Gm889		380755	ENSMUSG00000071342	GO:0003674|GO:0005575|GO:0008150|GO:0016020|GO:0016021	protein-coding
15228	3.22688	1.69014	3.22688	up	18.0741	41.271	-0.837665	0.852474	Foxg1	2900064B05Rik|BF-1|Bf1|Hfh9|Hfhbf1	15228	ENSMUSG00000020950	GO:0000122|GO:0002052|GO:0003677|GO:0003690|GO:0003700|GO:0003705|GO:0005634|GO:0005667|GO:0006351|GO:0006355|GO:0007275|GO:0007346|GO:0008134|GO:0008301|GO:0009792|GO:0009888|GO:0009953|GO:0016199|GO:0021954|GO:0022008|GO:0030900|GO:0030902|GO:0035058|GO:0042472|GO:0043565|GO:0043584|GO:0045665|GO:0045787|GO:0045892|GO:0045944|GO:0048667|GO:0051090	protein-coding
621837	-1.7274	-0.788601	1.7274	down	71.4565	28.2267	0.333026	-0.455574	Gm6265	EG621837	621837			protein-coding
217593	3.09907	1.63184	3.09907	up	627.168	1184.75	-0.651912	0.979924	Slc25a21	9930033G19Rik|A630030I10|BB158148	217593	ENSMUSG00000035472	GO:0005739|GO:0005743|GO:0006810|GO:0015139|GO:0015742|GO:0016020|GO:0016021|GO:0055085	protein-coding
66864	-1.81756	-0.862005	1.81756	down	3629.61	1429.16	0.373611	-0.488395	Clec14a	1200003C23Rik|AI642649	66864	ENSMUSG00000045930	GO:0003674|GO:0005488|GO:0005529|GO:0005575|GO:0008150|GO:0016020|GO:0016021	protein-coding
238266	1.57406	0.654489	1.57406	up	90.2733	103.607	-0.164066	0.490424	Syt16	6430703N11|Strep14|Syt14l|syt14r	238266	ENSMUSG00000044912	GO:0005515|GO:0005543|GO:0005544|GO:0008150|GO:0016021|GO:0042803|GO:0046982	protein-coding
20741	2.79394	1.4823	2.79394	up	30658.2	56644.4	-0.259535	1.22277	Spnb1	AI842465|D330027P03Rik|Gm1301|KIAA4219|Spnb-1|Sptb|ja|jaundiced|mKIAA4219	20741	ENSMUSG00000021061	GO:0003779|GO:0005737|GO:0005829|GO:0005886|GO:0006779|GO:0009986|GO:0014731|GO:0016020|GO:0030863|GO:0043234|GO:0051015	protein-coding
27260	2.21489	1.14723	2.21489	up	1685.39	2455.71	-0.033336	1.1139	Plek2		27260	ENSMUSG00000021118	GO:0005737|GO:0005856|GO:0005886|GO:0016020|GO:0035556|GO:0042995	protein-coding
217682	1.79747	0.845972	1.79747	up	201.08	224.64	-0.777123	0.0688489	3830431G21Rik		217682	ENSMUSG00000066438	GO:0003674|GO:0005575|GO:0008150	protein-coding
20493	1.72429	0.786	1.72429	up	21.3685	27.4012	-0.221567	0.564433	Slc10a1	Ntcp	20493	ENSMUSG00000021135	GO:0005624|GO:0005886|GO:0006810|GO:0006811|GO:0006814|GO:0008508|GO:0015125|GO:0015293|GO:0015711|GO:0015721|GO:0016020|GO:0016021|GO:0016323|GO:0055085|GO:0071436	protein-coding
64075	-1.69803	-0.763864	1.69803	down	1234.77	515.107	0.275355	-0.488509	Smoc1	2600002F22Rik|AI848508|SRG	64075	ENSMUSG00000021136	GO:0001654|GO:0005509|GO:0005576|GO:0005578|GO:0005604|GO:0007165|GO:0007275|GO:0010811|GO:0030154|GO:0030198|GO:0045667|GO:0050840|GO:0060173	protein-coding
56622	-2.26435	-1.1791	2.26435	down	15.3333	5.83333	0.40712	-0.771978	Adam21	Adam31	56622	ENSMUSG00000008438	GO:0004222|GO:0006508|GO:0008233|GO:0008237|GO:0008270|GO:0016020|GO:0016021|GO:0016787|GO:0046872	protein-coding
217698	-1.83933	-0.879177	1.83933	down	37.6167	16.3464	0.211718	-0.66746	Acot5	BC016076|PTE-Ic	217698	ENSMUSG00000042540	GO:0005829|GO:0016291	protein-coding
26380	-2.00921	-1.00663	2.00921	down	1164.59	418.347	0.439547	-0.567084	Esrrb	Err2|Errb|Estrrb|Nr3b2	26380	ENSMUSG00000021255	GO:0001701|GO:0001831|GO:0001834|GO:0001892|GO:0003677|GO:0004872|GO:0005634|GO:0006351|GO:0006355|GO:0019827|GO:0043565|GO:0046872	protein-coding
18191	-1.52485	-0.60867	1.52485	down	210.807	99.48	0.331961	-0.276709	Nrxn3	4933401A11Rik|6332407J11|9330112C09Rik|D12Bwg0831e	18191	ENSMUSG00000066392	GO:0005246|GO:0007268|GO:0007269|GO:0007416|GO:0016020|GO:0016021|GO:0042734	protein-coding
13371	-3.68108	-1.88013	3.68108	down	461.333	90.6667	0.728816	-1.15131	Dio2	5DII|AI324267|DIOII	13371	ENSMUSG00000007682	GO:0004800|GO:0005886|GO:0006590|GO:0009409|GO:0016020|GO:0016021|GO:0016491|GO:0031625|GO:0042403|GO:0042404|GO:0042446|GO:0055114|GO:0070460	protein-coding
108800	1.79737	0.845885	1.79737	up	3028.97	3491.08	0.209347	1.05523	Ston2	4933401N24Rik|AI425999|AW544599	108800	ENSMUSG00000020961	GO:0005515|GO:0005730|GO:0005737|GO:0006886|GO:0006897|GO:0007268|GO:0008021|GO:0016020|GO:0016192|GO:0030100|GO:0030131|GO:0030136	protein-coding
68339	1.93771	0.954354	1.93771	up	933.76	1293.63	-0.22089	0.733464	Ccdc88c	0610010D24Rik|AV000935|AW324073|Daple|mKIAA1509	68339	ENSMUSG00000021182	GO:0000226|GO:0001932|GO:0005515|GO:0005626|GO:0005737|GO:0008017|GO:0016055|GO:0030165|GO:0031648|GO:0043621|GO:0051260	protein-coding
23876	-1.92749	-0.946723	1.92749	down	4664.56	1113.12	-0.305044	-1.25177	Fbln5	A55|DANCE|EVEC	23876	ENSMUSG00000021186	GO:0005509|GO:0005576|GO:0005615|GO:0007155|GO:0008022|GO:0030198|GO:0031012|GO:0034394|GO:0048251|GO:0071953|GO:2000121	protein-coding
217843	1.65076	0.723129	1.65076	up	38.7133	45.5467	-0.285771	0.437359	Unc79	9030205A07Rik|KIAA1409|Mlca3	217843	ENSMUSG00000021198	GO:0003674|GO:0005575|GO:0008150|GO:0016020|GO:0016021	protein-coding
170952	-3.79069	-1.92246	3.79069	down	88.2267	16.2667	0.789191	-1.13327	Prima1	B230212M13Rik|BB120497|PRiMA	170952	ENSMUSG00000041669	GO:0005515|GO:0005886|GO:0016020|GO:0016021|GO:0019899|GO:0030054|GO:0031226|GO:0042135|GO:0043495|GO:0045202|GO:0051649	protein-coding
52668	-2.3316	-1.22132	2.3316	down	560.287	172.293	0.624616	-0.596704	Ifi27l1	1110013J02Rik|2900026P10Rik|D12Ertd647e|ISG12a|MGC149996	52668	ENSMUSG00000064215	GO:0003674|GO:0005739|GO:0006919|GO:0008624|GO:0008633	protein-coding
76933	-3.69105	-1.88403	3.69105	down	21.5467	4	0.56893	-1.3151	Ifi27l2a	2310061N23Rik|Ifi27|Isg12|Isg12(b1)	76933	ENSMUSG00000079017	GO:0003674|GO:0005575|GO:0007568|GO:0009615	protein-coding
212073	2.11197	1.07859	2.11197	up	424.547	608.973	-0.146882	0.931707	4831426I19Rik	MGC106312|nesprin-3	212073	ENSMUSG00000054150	GO:0003779|GO:0005515|GO:0005634|GO:0005640|GO:0016020|GO:0016021|GO:0034993|GO:0090286	protein-coding
73046	1.62503	0.700467	1.62503	up	10102	11759.3	-0.0718975	0.628569	Glrx5	2310004O13Rik|2900070E19Rik|AU020725	73046	ENSMUSG00000021102	GO:0003674|GO:0005739|GO:0008150|GO:0009055|GO:0015035|GO:0045454|GO:0046872|GO:0051536|GO:0051537	protein-coding
78801	-1.72433	-0.786035	1.72433	down	60.16	25.48	0.292662	-0.493373	Ak7	4930502N02Rik	78801	ENSMUSG00000041323	GO:0000166|GO:0004017|GO:0004127|GO:0005488|GO:0005524|GO:0005575|GO:0005737|GO:0006139|GO:0016301|GO:0016310|GO:0016740|GO:0019205|GO:0030030	protein-coding
66323	1.65564	0.72739	1.65564	up	16.3133	20.2667	-0.232416	0.494975	1700001K19Rik	MGC58197	66323	ENSMUSG00000056508	GO:0003674|GO:0005575|GO:0008150	protein-coding
74251	1.69386	0.760314	1.69386	up	801.393	964.753	-0.184677	0.575636	Ankrd9	2500003O20Rik	74251	ENSMUSG00000037904	GO:0003674|GO:0005575|GO:0008150|GO:0008152|GO:0016787	protein-coding
76044	1.5296	0.613156	1.5296	up	7433.3	8329.31	-0.161038	0.452118	Ncapg2	5830426I05Rik|Luzp5|Mtb|mCAP-G2	76044	ENSMUSG00000042029	GO:0001833|GO:0005488|GO:0005515|GO:0005634|GO:0007049|GO:0007067|GO:0030261|GO:0035064|GO:0051301	protein-coding
19276	-1.50842	-0.593034	1.50842	down	65.4407	31.8125	0.277512	-0.315522	Ptprn2	4930425H11Rik|IA2beta|KIAA0387|PTP-NP|Phol|mKIAA0387|phogrin	19276	ENSMUSG00000056553	GO:0004725|GO:0004872|GO:0005624|GO:0005737|GO:0007165|GO:0016787|GO:0030141|GO:0034260|GO:0035335|GO:0043195	protein-coding
27384	-1.89135	-0.919419	1.89135	down	149.08	58.14	0.472443	-0.446976	Akr1c13	KIAA4014|mKIAA4014	27384	ENSMUSG00000021213	GO:0004033|GO:0006805|GO:0016491|GO:0055114	protein-coding
622402	-2.33818	-1.22538	2.33818	down	30.8267	10.6667	0.543428	-0.681956	Akr1c12	AI266976|Akra	622402	ENSMUSG00000021211	GO:0004033|GO:0005575|GO:0006805	protein-coding
27052	-1.93152	-0.949737	1.93152	down	38.42	14.78	0.557006	-0.392731	Aoah	4930433E13Rik|MGC107583	27052	ENSMUSG00000021322	GO:0005576|GO:0006629|GO:0008653|GO:0016787|GO:0016788|GO:0050528|GO:0050728	protein-coding
319152	1.86662	0.900425	1.86662	up	25.6832	34.8554	-0.306031	0.594394	Hist1h3h	H3-291	319152	ENSMUSG00000069312	GO:0003674|GO:0005575|GO:0008150	protein-coding
319159	1.66524	0.735734	1.66524	up	17.912	21.2841	-0.0431386	0.692595	Hist1h4j		319159	ENSMUSG00000060832|ENSMUSG00000067455	GO:0003674|GO:0005575|GO:0008150	protein-coding
319169	2.58455	1.36991	2.58455	up	22.6504	40.948	-0.564839	0.805075	Hist1h2ak		319169	ENSMUSG00000063021	GO:0000786|GO:0003674|GO:0003677|GO:0005575|GO:0005634|GO:0005694|GO:0006334|GO:0008150	protein-coding
319153	1.79996	0.847968	1.79996	up	33.7587	44.2796	-0.113487	0.734482	Hist1h3i	H3-H|MGC144390	319153	ENSMUSG00000069310|ENSMUSG00000075032	GO:0003674|GO:0005575|GO:0008150	protein-coding
54373	-3.23628	-1.69433	3.23628	down	15.9	5.04667	-0.104192	-1.79853	Prss16	AI448615|TSSP	54373	ENSMUSG00000006179	GO:0006508|GO:0008233|GO:0008236|GO:0016787|GO:0031410	protein-coding
319158	1.84171	0.881045	1.84171	up	695.923	924.398	-0.22847	0.652575	Hist1h4i		319158	ENSMUSG00000060639	GO:0003674|GO:0005575|GO:0008150	protein-coding
319167	1.51828	0.602438	1.51828	up	100.158	111.875	-0.179683	0.422755	Hist1h2ag		319167	ENSMUSG00000069301	GO:0005575|GO:0008150	protein-coding
319183	1.738	0.797428	1.738	up	70.2075	88.8684	-0.225488	0.57194	Hist1h2bj		319183	ENSMUSG00000069300		protein-coding
12231	-1.52625	-0.609993	1.52625	down	518.06	242	0.40901	-0.200983	Btn1a1	Btn	12231	ENSMUSG00000000706	GO:0016020|GO:0016021|GO:0031324|GO:0046007|GO:0050710	protein-coding
97908	2.27304	1.18462	2.27304	up	24.4492	40.616	-0.355004	0.829618	Hist1h3g	H3.1-221|M32460	97908	ENSMUSG00000062417	GO:0003674|GO:0005575|GO:0008150	protein-coding
260423	1.55728	0.639026	1.55728	up	26.2672	29.7837	-0.401874	0.237152	Hist1h3f	H3.2-221|Hist1	260423	ENSMUSG00000059309	GO:0003674|GO:0005634|GO:0008150	protein-coding
319157	2.29753	1.20008	2.29753	up	18.3336	30.847	-0.425049	0.775034	Hist1h4f		319157	ENSMUSG00000069274	GO:0003674|GO:0005575|GO:0008150	protein-coding
319151	1.6889	0.756086	1.6889	up	21.1525	26.0179	-0.294756	0.46133	Hist1h3e	H3-f|H3.1	319151	ENSMUSG00000069273	GO:0003674|GO:0005575|GO:0008150	protein-coding
319166	1.56119	0.642649	1.56119	up	99.16	111.567	-0.200854	0.441795	Hist1h2ae	1190022L06	319166	ENSMUSG00000069272	GO:0003674|GO:0005575|GO:0008150	protein-coding
319149	1.52369	0.607571	1.52369	up	29.4285	32.484	-0.0346325	0.572938	Hist1h3d	H3-b	319149	ENSMUSG00000062808	GO:0003674|GO:0005575|GO:0008150	protein-coding
319156	1.94316	0.958405	1.94316	up	31.6252	45.8167	-0.606662	0.351742	Hist1h4d		319156	ENSMUSG00000061482	GO:0003674|GO:0005575|GO:0008150	protein-coding
50709	1.7925	0.841976	1.7925	up	36.2872	44.8444	-0.190732	0.651244	Hist1h1e	H1-4|H1e|H1f4|H1s-4|H1var2	50709	ENSMUSG00000051627	GO:0000786|GO:0003677|GO:0005515|GO:0005634|GO:0005694|GO:0006334|GO:0016584	protein-coding
319155	1.79134	0.841042	1.79134	up	22.0387	28.5555	-0.148597	0.692445	Hist1h4c		319155	ENSMUSG00000060678		protein-coding
319148	1.9831	0.987756	1.9831	up	60.1369	88.1511	-0.313725	0.674031	Hist1h3c	H3-143	319148	ENSMUSG00000069310|ENSMUSG00000075032	GO:0003674|GO:0005575|GO:0008150	protein-coding
319150	2.32816	1.21919	2.32816	up	23.3221	39.7121	-0.403171	0.81602	Hist1h3b	H3-53	319150	ENSMUSG00000069267		protein-coding
326619	1.77831	0.830507	1.77831	up	19.9482	26.5677	-0.142634	0.687873	Hist1h4a		326619	ENSMUSG00000060093	GO:0003674	protein-coding
360198	2.21969	1.15036	2.21969	up	22.4336	36.2111	-0.391987	0.758374	Hist1h3a		360198	ENSMUSG00000069265	GO:0005654|GO:0060968	protein-coding
14238	2.45613	1.29638	2.45613	up	10.94	17	-0.823352	0.473032	Foxf2	FREAC2|Fkh20|LUN	14238	ENSMUSG00000038402	GO:0000122|GO:0003677|GO:0003690|GO:0003700|GO:0003705|GO:0005634|GO:0005667|GO:0006351|GO:0006355|GO:0006366|GO:0007389|GO:0008134|GO:0008301|GO:0009888|GO:0030198|GO:0042249|GO:0043565|GO:0045892|GO:0045893|GO:0045944|GO:0048566|GO:0048806|GO:0051090|GO:0060021	protein-coding
71864	-1.72823	-0.789294	1.72823	down	159.567	65.7867	0.255068	-0.534226	1700026J04Rik		71864	ENSMUSG00000021414	GO:0003674|GO:0005575|GO:0008150	protein-coding
68404	-2.60614	-1.38192	2.60614	down	434.6	125.293	0.714518	-0.667399	Nrn1	0710008J23Rik|MGC40786|Nrn|cpg15	68404	ENSMUSG00000039114	GO:0005886|GO:0007399|GO:0007409|GO:0016020|GO:0031225	protein-coding
74145	-1.66944	-0.739366	1.66944	down	719.813	317.86	0.394736	-0.34463	F13a1	1200014I03Rik|AI462306|F13a	74145	ENSMUSG00000039109	GO:0003810|GO:0005576|GO:0005737|GO:0007596|GO:0008152|GO:0008415|GO:0016740|GO:0018149|GO:0046872	protein-coding
21418	1.63572	0.709929	1.63572	up	39.9229	46.8019	-0.507268	0.202662	Tcfap2a	AP-2|Ap2|Ap2tf|Tfap2a	21418	ENSMUSG00000021359	GO:0000980|GO:0003334|GO:0003677|GO:0003682|GO:0003700|GO:0003713|GO:0005515|GO:0005634|GO:0005667|GO:0005737|GO:0005794|GO:0005813|GO:0005829|GO:0006351|GO:0006355|GO:0006357|GO:0008134|GO:0010628|GO:0021506|GO:0030501|GO:0032496|GO:0043231|GO:0043565|GO:0043588|GO:0044212|GO:0045893|GO:0045944|GO:0046983|GO:0048701|GO:0048705|GO:0070172	protein-coding
66154	1.65054	0.722939	1.65054	up	12304.9	14741.6	-0.156912	0.566026	Tmem14c	1110021D01Rik|AU020193|HSPC194	66154	ENSMUSG00000021361	GO:0003674|GO:0005739|GO:0006783|GO:0008150|GO:0016020|GO:0016021	protein-coding
17152	2.74084	1.45462	2.74084	up	86.4133	159.467	-0.632157	0.822463	Mak	A930010O05Rik	17152	ENSMUSG00000021363	GO:0000166|GO:0004672|GO:0004674|GO:0004693|GO:0005524|GO:0006468|GO:0007049|GO:0016301|GO:0016310|GO:0016740|GO:0016772	protein-coding
328231	1.59762	0.675923	1.59762	up	159.22	187.553	-0.389774	0.286148	Gm5082	A030008J09|EG328231	328231	ENSMUSG00000054258	GO:0003674|GO:0005575|GO:0008150	protein-coding
407800	-1.68182	-0.750027	1.68182	down	488.635	209.959	0.388858	-0.361169	Ecm2	9030618O22Rik|BC065151|MGC107322|tenonectin	407800	ENSMUSG00000043631	GO:0005518|GO:0005576|GO:0005578|GO:0005614|GO:0008201|GO:0010811|GO:0030198|GO:0031012|GO:0070052	protein-coding
66695	-2.98943	-1.57987	2.98943	down	101.353	24.3733	0.522193	-1.05768	Aspn	4631401G09Rik|AA986886|Plap1|Slrr1c	66695	ENSMUSG00000021388	GO:0005509|GO:0005515|GO:0005576|GO:0005578|GO:0015288|GO:0030282|GO:0030512|GO:0031214|GO:0046930|GO:0055085|GO:0070171	protein-coding
27047	1.58021	0.660118	1.58021	up	151.903	172.578	-0.128067	0.532051	Omd	OSAD|SLRR2C	27047	ENSMUSG00000048368	GO:0005576|GO:0005578|GO:0007155	protein-coding
18295	-1.78233	-0.833762	1.78233	down	688	287.94	0.344682	-0.489079	Ogn	3110079A16Rik|OG|OIF|SLRR3A|mimecan|mimican	18295	ENSMUSG00000021390	GO:0005576|GO:0005578|GO:0005615|GO:0008083	protein-coding
104069	-2.16518	-1.11449	2.16518	down	54.8133	18.8067	0.577261	-0.537228	Sncb	AI838531|betaSYN	104069	ENSMUSG00000034891	GO:0005509|GO:0005737|GO:0005739|GO:0019717|GO:0042417|GO:0043195|GO:0043524|GO:0043679	protein-coding
212032	-1.7614	-0.816724	1.7614	down	93.1067	39.9213	0.13207	-0.684654	Hk3	MGC143940	212032	ENSMUSG00000025877	GO:0000166|GO:0003824|GO:0004396|GO:0005524|GO:0005739|GO:0005975|GO:0006096|GO:0008152|GO:0016301|GO:0016310|GO:0016740|GO:0016773|GO:0019899|GO:0042562|GO:0043234	protein-coding
51791	-1.76741	-0.821639	1.76741	down	34.46	14.0733	0.446362	-0.375277	Rgs14		51791	ENSMUSG00000052087	GO:0000922|GO:0005092|GO:0005096|GO:0005634|GO:0005737|GO:0005813|GO:0005819|GO:0005886|GO:0006913|GO:0006979|GO:0007051|GO:0007067|GO:0007186|GO:0008017|GO:0008277|GO:0008542|GO:0019901|GO:0030159|GO:0043547|GO:0048008|GO:0050769|GO:0051301|GO:0070373	protein-coding
18740	3.5312	1.82016	3.5312	up	36.8467	99.68	-0.25065	1.56951	Pitx1	Bft|P-OTX|Potx|Ptx1	18740	ENSMUSG00000021506	GO:0000988|GO:0001501|GO:0003677|GO:0003700|GO:0005634|GO:0005667|GO:0005730|GO:0005737|GO:0006351|GO:0006355|GO:0007275|GO:0014707|GO:0021983|GO:0035116|GO:0035137|GO:0043565|GO:0045944|GO:0048625|GO:0051216	protein-coding
57266	-1.55605	-0.637885	1.55605	down	35	16.6667	0.315874	-0.322011	Cxcl14	1110031L23Rik|1200006I23Rik|AI414372|BMAC|BRAK|KS1|Kec|MGC90667|MIP-2g|MIP2gamma|NJAC|Scyb14|bolekine	57266	ENSMUSG00000021508	GO:0005125|GO:0005576|GO:0005615|GO:0005794|GO:0006955|GO:0008009	protein-coding
70900	2.02585	1.01853	2.02585	up	8.37037	12.1667	-0.570623	0.447907	4921517D22Rik		70900	ENSMUSG00000049902	GO:0003674|GO:0005575|GO:0008150	protein-coding
214639	-1.54455	-0.627188	1.54455	down	50.1733	24.4533	0.298269	-0.328919	4930486L24Rik	AW545031	214639	ENSMUSG00000050345	GO:0003674|GO:0004197|GO:0005576|GO:0006508|GO:0008150|GO:0008234|GO:0030054	protein-coding
13025	-1.78159	-0.833166	1.78159	down	604.95	244.378	0.555219	-0.277946	Ctla2b	AW545568|Ctla-2b	13025	ENSMUSG00000074874	GO:0004869|GO:0005515|GO:0005575|GO:0008152|GO:0008234	protein-coding
13024	-1.52044	-0.604488	1.52044	down	2134.26	1009.67	0.372991	-0.231496	Ctla2a	Ctla-2a	13024	ENSMUSG00000044258	GO:0003674|GO:0005575|GO:0005576|GO:0008150|GO:0008152|GO:0008234	protein-coding
26898	-14.2154	-3.82938	14.2154	down	22.5667	0.666667	1.0834	-2.74598	Ctsj	CATP|CatRLP|Ctsp|MGC117662	26898	ENSMUSG00000055298	GO:0004197|GO:0005764|GO:0006508|GO:0008233|GO:0008234|GO:0016787|GO:0048471	protein-coding
69315	2.54237	1.34617	2.54237	up	8.66667	14.3333	-0.655072	0.691102	1700001L19Rik		69315	ENSMUSG00000021534	GO:0003674|GO:0005575|GO:0008150	protein-coding
76980	1.81931	0.863393	1.81931	up	377.333	504.42	-0.409881	0.453513	Ube2ql1	3110006E14Rik	76980	ENSMUSG00000052981	GO:0000166|GO:0003674|GO:0004842|GO:0005524|GO:0005575|GO:0008150|GO:0008152|GO:0016567|GO:0016874|GO:0016881	protein-coding
16372	-1.5925	-0.671293	1.5925	down	1716.67	785.873	0.214371	-0.456922	Irx2	IRX6|MGC103290	16372	ENSMUSG00000001504	GO:0003674|GO:0003677|GO:0003700|GO:0005575|GO:0005634|GO:0006355|GO:0008150|GO:0043565	protein-coding
210992	1.61798	0.694198	1.61798	up	5703.28	6725.27	-0.135043	0.559155	Lpcat1	2900035H07Rik|Aytl2|BB137372|BC005662|C87117|LPCAT|MGC8148|rd11	210992	ENSMUSG00000021608	GO:0005509|GO:0005783|GO:0005794|GO:0008152|GO:0008415|GO:0008654|GO:0016020|GO:0016021|GO:0016740|GO:0047184|GO:0047192|GO:0060041	protein-coding
72293	-1.54479	-0.627413	1.54479	down	614.727	287.413	0.418234	-0.209179	Nkd2	2210403L10Rik|AW212591	72293	ENSMUSG00000021567	GO:0005509|GO:0005737|GO:0005886|GO:0006810|GO:0006887|GO:0016020|GO:0016055|GO:0031410|GO:0031625	protein-coding
100042986	-1.9878	-0.991171	1.9878	down	80.1635	30.4437	0.331027	-0.660144	Gm4149		100042986			protein-coding
192657	2.13309	1.09295	2.13309	up	5537.51	7833.88	-0.0214583	1.07149	Ell2		192657	ENSMUSG00000001542	GO:0005575|GO:0005634|GO:0006351|GO:0006355|GO:0006368|GO:0008023|GO:0032968	protein-coding
218341	1.62064	0.696559	1.62064	up	1571.61	1788.18	0.0635179	0.760077	Rfesd	AI256775|D030068K09	218341	ENSMUSG00000043190	GO:0003674|GO:0005575|GO:0008150|GO:0016491|GO:0046872|GO:0051536|GO:0051537|GO:0055114	protein-coding
238725	4.1646	2.05818	4.1646	up	74.8133	183.787	-0.20504	1.85314	Gpr150	C030001A19Rik|PGR11	238725	ENSMUSG00000045509	GO:0003674|GO:0004871|GO:0004872|GO:0004930|GO:0005575|GO:0005886|GO:0007165|GO:0007186|GO:0008150|GO:0016020|GO:0016021	protein-coding
435376	-1.84295	-0.882019	1.84295	down	27.2875	10.7133	0.437764	-0.444255	Atp6ap1l	EG435376	435376	ENSMUSG00000078958	GO:0003674|GO:0005575|GO:0008150	protein-coding
76722	-1.61347	-0.690164	1.61347	down	552.82	243.933	0.245223	-0.444941	Ckmt2	2300008A19Rik|ScCKmit	76722	ENSMUSG00000021622	GO:0000166|GO:0003824|GO:0004111|GO:0005524|GO:0005739|GO:0005743|GO:0006600|GO:0006603|GO:0016020|GO:0016301|GO:0016310|GO:0016740|GO:0016772	protein-coding
380863	-2.4718	-1.30556	2.4718	down	69	20.1067	0.221912	-1.08365	Tmem171	Gm905|MGC117733	380863	ENSMUSG00000052485	GO:0003674|GO:0005575|GO:0008150|GO:0016020|GO:0016021	protein-coding
218518	-1.79982	-0.847851	1.79982	down	494.087	199.847	0.412573	-0.435277	Marveld2	BC003296|MARVD2|MGC55067|Mrvldc2|Tric|Trica|Tricb|Tricc	218518	ENSMUSG00000021636	GO:0003674|GO:0005575|GO:0005886|GO:0005923|GO:0007605|GO:0008150|GO:0016020|GO:0016021|GO:0030054	protein-coding
218581	1.94241	0.957847	1.94241	up	1178.68	1646.79	-0.252094	0.705753	Depdc1b	9830132O03|AW260467|XTP1	218581	ENSMUSG00000021697	GO:0003674|GO:0005096|GO:0005575|GO:0005622|GO:0007165|GO:0008150|GO:0035556|GO:0043547	protein-coding
238871.chr13.2	-1.54186	-0.624675	1.54186	down	373.799	177.484	0.306864	-0.317811	Pde4d	9630011N22Rik|Dpde3	238871	ENSMUSG00000021699|ENSMUSG00000074661	GO:0000267|GO:0003824|GO:0004112|GO:0004114|GO:0004115|GO:0005737|GO:0005794|GO:0005813|GO:0005829|GO:0005856|GO:0005886|GO:0006198|GO:0006939|GO:0007165|GO:0008081|GO:0008152|GO:0008277|GO:0010738|GO:0016020|GO:0016787|GO:0017124|GO:0019904|GO:0030016|GO:0030552|GO:0043623|GO:0046872	protein-coding
20620	-1.58046	-0.660344	1.58046	down	12642	5738.97	0.174426	-0.485918	Plk2	Snk	20620	ENSMUSG00000021701	GO:0000166|GO:0000278|GO:0004672|GO:0004674|GO:0004871|GO:0005515|GO:0005524|GO:0006468|GO:0007165|GO:0016301|GO:0016310|GO:0016740|GO:0016772|GO:0043123	protein-coding
218624	1.70806	0.772355	1.70806	up	5632.31	6665.49	-0.278714	0.493641	Il31ra	CRL3|GLM-R|GPL|Glmr|NR10	218624	ENSMUSG00000050377	GO:0004872|GO:0004896|GO:0005886|GO:0007165|GO:0008284|GO:0016020|GO:0016021	protein-coding
13206	-1.5286	-0.612213	1.5286	down	250.333	110.767	0.539436	-0.0727776	Ddx4	AV206478|Mvh|VASA	13206	ENSMUSG00000021758	GO:0000166|GO:0000237|GO:0003676|GO:0004386|GO:0005515|GO:0005524|GO:0005634|GO:0005737|GO:0006200|GO:0007141|GO:0007275|GO:0007283|GO:0008026|GO:0008152|GO:0016787|GO:0030317|GO:0030529|GO:0032880|GO:0033391|GO:0044464|GO:0048471|GO:0071546|GO:0071547	protein-coding
16392	2.20041	1.13777	2.20041	up	514.253	722.28	-0.926275	0.211498	Isl1		16392	ENSMUSG00000042258	GO:0001755|GO:0003007|GO:0003677|GO:0003682|GO:0003700|GO:0005515|GO:0005622|GO:0005634|GO:0006351|GO:0006355|GO:0007275|GO:0007507|GO:0008270|GO:0021522|GO:0021524|GO:0021983|GO:0030182|GO:0031016|GO:0031290|GO:0032024|GO:0043565|GO:0044424|GO:0045665|GO:0045944|GO:0046872|GO:0048663|GO:0048762	protein-coding
15165	1.60698	0.684348	1.60698	up	249.28	290.58	-0.33525	0.349098	Hcn1	Bcng1|C630013B14Rik|HAC2	15165	ENSMUSG00000021730	GO:0000166|GO:0005216|GO:0005244|GO:0005249|GO:0005267|GO:0005272|GO:0005515|GO:0006810|GO:0006811|GO:0006813|GO:0006814|GO:0016020|GO:0016021|GO:0030424|GO:0030425|GO:0030552|GO:0034765|GO:0035725|GO:0045176|GO:0046549|GO:0055085|GO:0071805	protein-coding
14165	2.39932	1.26262	2.39932	up	204.916	354.699	-0.676952	0.585671	Fgf10	BB213776|Fgf-10	14165	ENSMUSG00000021732	GO:0000187|GO:0001759|GO:0001974|GO:0003338|GO:0005104|GO:0005111|GO:0005515|GO:0005576|GO:0005615|GO:0005634|GO:0005886|GO:0006935|GO:0007267|GO:0007368|GO:0007431|GO:0007435|GO:0008083|GO:0008201|GO:0008284|GO:0008285|GO:0008543|GO:0008544|GO:0008589|GO:0009880|GO:0009887|GO:0009986|GO:0010468|GO:0010631|GO:0010634|GO:0010838|GO:0021983|GO:0030177|GO:0030324|GO:0030538|GO:0030855|GO:0030878|GO:…	protein-coding
72003	-2.12314	-1.0862	2.12314	down	28.3333	9.66667	0.607729	-0.478469	Synpr	1500003F20Rik|SPO	72003	ENSMUSG00000056296	GO:0005215|GO:0006810|GO:0008021|GO:0016020|GO:0016021|GO:0019717|GO:0030054|GO:0030285|GO:0031410|GO:0045202	protein-coding
76633	-1.80466	-0.851723	1.80466	down	179.62	72.32	0.502156	-0.349567	1700112E06Rik	2700009F18Rik	76633	ENSMUSG00000063458	GO:0003674|GO:0005575|GO:0008150	protein-coding
15209	2.44461	1.28961	2.44461	up	80.6667	140.333	-0.515263	0.774343	Hesx1	HES-1|Rpx	15209	ENSMUSG00000040726	GO:0003677|GO:0003682|GO:0003700|GO:0005515|GO:0005634|GO:0006351|GO:0006355|GO:0007275|GO:0007420|GO:0008022|GO:0030916|GO:0043565|GO:0043584|GO:0045892|GO:0047485|GO:0048853	protein-coding
12294	2.29146	1.19627	2.29146	up	371.213	539.7	-0.374132	0.822133	Cacna2d3	Cacnad3	12294	ENSMUSG00000021991	GO:0005216|GO:0005244|GO:0005245|GO:0005262|GO:0006810|GO:0006811|GO:0006816|GO:0016020|GO:0016021|GO:0034765|GO:0046872|GO:0051925|GO:0070588	protein-coding
319476	-5.87814	-2.55536	5.87814	down	478.567	59.08	1.08875	-1.46661	Lrtm1	A930016D02Rik|MGC118429	319476	ENSMUSG00000045776	GO:0003674|GO:0005575|GO:0008150|GO:0016020|GO:0016021	protein-coding
218865	1.95413	0.966524	1.95413	up	20.9307	27.1726	-0.281201	0.685323	Chdh	AU041472|D630034H06Rik|MGC30702	218865	ENSMUSG00000015970	GO:0005739|GO:0005743|GO:0006066|GO:0008812|GO:0016491|GO:0016614|GO:0019285|GO:0050660|GO:0055114	protein-coding
16426	-1.95802	-0.969393	1.95802	down	203.313	75.8467	0.423993	-0.5454	Itih3	AW108094|Intin3|Itih-3	16426	ENSMUSG00000006522	GO:0010951	protein-coding
78754	1.93194	0.950048	1.93194	up	52.34	72.4333	-0.732753	0.217295	Galntl2	4631401E18Rik|mpp-GalNAc-T15	78754	ENSMUSG00000021903	GO:0003674|GO:0004653|GO:0005529|GO:0005794|GO:0008150|GO:0008152|GO:0016020|GO:0016021|GO:0016740|GO:0016757|GO:0030133	protein-coding
320736	-1.50661	-0.59131	1.50661	down	1343.5	644.12	0.224326	-0.366984	E130203B14Rik		320736	ENSMUSG00000050666	GO:0003674|GO:0005575|GO:0008150	protein-coding
14560	1.501	0.585924	1.501	up	225.593	293.173	0.109796	0.695719	Gdf10		14560	ENSMUSG00000021943	GO:0005615|GO:0008083|GO:0045669	protein-coding
19065	2.36882	1.24417	2.36882	up	12.2733	15.92	-1.15531	0.0888526	Ppyr1	NYYR-D|Npy4r|Y4	19065	ENSMUSG00000048337	GO:0001601|GO:0001602|GO:0004871|GO:0004872|GO:0004930|GO:0005886|GO:0007165|GO:0007186|GO:0007218|GO:0007268|GO:0016021|GO:0042277	protein-coding
105450	-1.67853	-0.7472	1.67853	down	6444.85	2769.35	0.362204	-0.384996	Mmrn2	AA986839|ENDOGLYX1|Emilin3|EndoGlyx-1|MGC41271	105450	ENSMUSG00000041445	GO:0005576|GO:0005578|GO:0005604|GO:0005615	protein-coding
30044	2.21217	1.14546	2.21217	up	315.633	513.253	-0.494298	0.651161	Opn4	1110007J02Rik|Gm533	30044	ENSMUSG00000021799	GO:0004871|GO:0004872|GO:0004930|GO:0005502|GO:0005886|GO:0007165|GO:0007186|GO:0007601|GO:0007602|GO:0008020|GO:0009584|GO:0009881|GO:0016020|GO:0016021|GO:0018298|GO:0042752|GO:0048511|GO:0050896	protein-coding
11720	-4.6148	-2.20627	4.6148	down	176.653	27.94	0.763694	-1.44257	Mat1a	AI046368|AdoMet|Ams|MAT|MATA1|SAMS|SAMS1	11720	ENSMUSG00000037798	GO:0000166|GO:0000287|GO:0004478|GO:0005524|GO:0006556|GO:0006730|GO:0016597|GO:0016740|GO:0042803|GO:0043531|GO:0046872|GO:0051260|GO:0051289	protein-coding
20387	-16.4143	-4.03688	16.4143	down	25.5	0.68	0.910256	-3.12663	Sftpa1	SP-A|Sftp-1|Sftp1	20387	ENSMUSG00000021789	GO:0005529|GO:0005581|GO:0005615|GO:0005771|GO:0005791|GO:0031410|GO:0042599|GO:0050766|GO:0051635	protein-coding
18424	2.55256	1.35195	2.55256	up	11.12	21.1333	-0.520787	0.831159	Otx2	E130306E05Rik	18424	ENSMUSG00000021848	GO:0001708|GO:0003677|GO:0005515|GO:0005634|GO:0005737|GO:0006357|GO:0007411|GO:0007417|GO:0007492|GO:0009887|GO:0009952|GO:0009953|GO:0030154|GO:0030182|GO:0030426|GO:0030900|GO:0030901|GO:0032525|GO:0042472|GO:0042706|GO:0045165|GO:0045944|GO:0046982|GO:0048663|GO:0048856|GO:0090009	protein-coding
258233	1.85897	0.894505	1.85897	up	64.94	85.9733	-0.0419834	0.852522	Olfr741	GA_x5J8B7TYL6J-3-280|GA_x5J8B7U07Q4-325-757|GA_x6K02T2PMLR-6197851-6198786|MOR106-10|MOR106-15	258233	ENSMUSG00000060108	GO:0004871|GO:0004872|GO:0004930|GO:0004984|GO:0007165|GO:0007186|GO:0007608|GO:0016021	protein-coding
56739	-1.67342	-0.742797	1.67342	down	2050.74	885.373	0.159803	-0.582994	Rec8	AW546880|Rec8L1|mrec	56739	ENSMUSG00000002324	GO:0000228|GO:0000775|GO:0000780|GO:0000794|GO:0000795|GO:0000800|GO:0001556|GO:0001673|GO:0005515|GO:0005634|GO:0005694|GO:0007059|GO:0007126|GO:0007129|GO:0007141|GO:0007286|GO:0030893	protein-coding
13035	-5.55355	-2.47341	5.55355	down	24.8067	4	0.585113	-1.8883	Ctsg		13035	ENSMUSG00000040314	GO:0003824|GO:0004252|GO:0005576|GO:0005615|GO:0005882|GO:0005886|GO:0006508|GO:0008152|GO:0008201|GO:0008233|GO:0008236|GO:0016020|GO:0016787|GO:0030141|GO:0032496|GO:0044130|GO:0050778|GO:0050830|GO:0050832|GO:0070946	protein-coding
14611	-1.78203	-0.833526	1.78203	down	247.507	100.407	0.137163	-0.696362	Gja3	Cnx46|Cx43|Cx46|Gja-3	14611	ENSMUSG00000048582	GO:0005243|GO:0005886|GO:0005921|GO:0009268|GO:0016020|GO:0016021|GO:0030054|GO:0042542|GO:0042802|GO:0045121|GO:0055085	protein-coding
14180	-2.36403	-1.24125	2.36403	down	733.531	220.455	0.492777	-0.748471	Fgf9	Eks	14180	ENSMUSG00000021974	GO:0001525|GO:0001649|GO:0002053|GO:0002062|GO:0005104|GO:0005576|GO:0005604|GO:0005615|GO:0005737|GO:0006606|GO:0007267|GO:0007275|GO:0008083|GO:0008201|GO:0008284|GO:0008543|GO:0008584|GO:0010628|GO:0030154|GO:0030178|GO:0030238|GO:0030324|GO:0030326|GO:0030949|GO:0042472|GO:0043410|GO:0045880|GO:0048505|GO:0048566|GO:0048706|GO:0050679|GO:0051781|GO:0060045|GO:0060484|GO:0090263	protein-coding
236451	-3.09573	-1.63028	3.09573	down	21.2511	5.34222	0.616312	-1.01397	Gm4902	EG236451	236451	ENSMUSG00000091649	GO:0003674|GO:0005575|GO:0008150	protein-coding
219132	-2.49644	-1.31987	2.49644	down	45.9267	14.4889	0.37185	-0.948021	D14Ertd668e	MGC29273	219132	ENSMUSG00000068245	GO:0003674|GO:0005575|GO:0005634|GO:0006351|GO:0006355|GO:0008150|GO:0008270|GO:0046872	protein-coding
72125	1.56542	0.646549	1.56542	up	89.1533	96.1467	-0.675522	-0.0289726	Fam123a	2600011E07Rik|Amer2	72125	ENSMUSG00000021986	GO:0005515|GO:0005575|GO:0008150	protein-coding
24053	-9.56047	-3.25708	9.56047	down	372.973	29.1776	1.32646	-1.93062	Sgcg	35kDa|5430420E18Rik|AI642964|gamma-SG	24053	ENSMUSG00000035296	GO:0005515|GO:0005737|GO:0005856|GO:0005886|GO:0005887|GO:0007010|GO:0016012|GO:0016020|GO:0016021|GO:0016044	protein-coding
219144	-1.74666	-0.8046	1.74666	down	28.6667	11.86	0.340856	-0.463745	Arl11	ARLTS1|C730007L20Rik	219144	ENSMUSG00000043157	GO:0000166|GO:0003674|GO:0005525|GO:0005575|GO:0008150	protein-coding
12143	1.99704	0.99786	1.99704	up	113.14	164.5	-0.583066	0.414794	Blk		12143	ENSMUSG00000014453	GO:0000166|GO:0004713|GO:0005515|GO:0005524|GO:0016301|GO:0016310|GO:0016740|GO:0032024	protein-coding
268756	-1.53379	-0.617099	1.53379	down	52.4667	22	0.583026	-0.0340734	Gulo	5730581M22|AU018375|BC028822|MGC29968|MGC37793|MGC37880|sfx|unh|unhip	268756	ENSMUSG00000034450	GO:0019853	protein-coding
56471	-1.85681	-0.892823	1.85681	down	1851.46	718.193	0.30844	-0.584383	Stmn4	Lagl|R75359|RB3	56471	ENSMUSG00000022044	GO:0003674|GO:0005575|GO:0008150|GO:0035556	protein-coding
58860	-1.96095	-0.971555	1.96095	down	143.587	53.8	0.116862	-0.854693	Adamdec1	2210414L24Rik|AI574231|Dcsn	58860	ENSMUSG00000022057	GO:0003674|GO:0004222|GO:0005575|GO:0005576|GO:0006508|GO:0008150|GO:0008233|GO:0008237|GO:0008270|GO:0016787|GO:0046872	protein-coding
20855	-1.64095	-0.714527	1.64095	down	1391.73	615.76	0.317683	-0.396845	Stc1	Stc	20855	ENSMUSG00000014813	GO:0001503|GO:0005179|GO:0005576|GO:0005615|GO:0005737|GO:0006874|GO:0016324|GO:0030320	protein-coding
67712	2.13181	1.09208	2.13181	up	81311.6	108632	0.010945	1.10302	Slc25a37	1700020E22Rik|4930513O14Rik|4930526G11Rik|AI848481|C330015G08Rik|Mfrn|Mscp|frascati|mitoferrin	67712	ENSMUSG00000034248	GO:0005381|GO:0005739|GO:0005743|GO:0006810|GO:0006811|GO:0016020|GO:0016021|GO:0048250|GO:0055072	protein-coding
239167	2.59707	1.37689	2.59707	up	18.2733	32.9533	-0.778219	0.598666	D930020E02Rik	Synb|syncytin-B	239167	ENSMUSG00000047977	GO:0000768	protein-coding
13655	-1.65273	-0.724854	1.65273	down	36	20.5333	0.0349423	-0.689912	Egr3	MGC124006|MGC124009|Pilot	13655	ENSMUSG00000033730	GO:0003676|GO:0003677|GO:0005622|GO:0005634|GO:0006351|GO:0006355|GO:0007274|GO:0007422|GO:0008270|GO:0046872	protein-coding
213469	-1.74644	-0.804421	1.74644	down	252.787	106.747	0.27347	-0.53095	Lgi3	AI841179|AW049851	213469	ENSMUSG00000033595	GO:0005515|GO:0005576|GO:0006887|GO:0008021|GO:0017157|GO:0019717|GO:0030054|GO:0031410|GO:0045202	protein-coding
13829	2.33571	1.22386	2.33571	up	6001.18	9401.76	-0.184508	1.03936	Epb4.9	AI325486|Epb49|dematin	13829	ENSMUSG00000022099	GO:0005634|GO:0005737|GO:0016020|GO:0030863	protein-coding
14586	1.6349	0.709204	1.6349	up	258.554	315.815	-0.27559	0.433614	Gfra2		14586	ENSMUSG00000022103	GO:0004872|GO:0005886|GO:0007165|GO:0007169|GO:0007399|GO:0016020|GO:0016167|GO:0019221|GO:0031225|GO:0031953|GO:0035860	protein-coding
108670	-2.4609	-1.29919	2.4609	down	33.2933	10.6667	0.844993	-0.454195	Epsti1	2310046K10Rik|5033415K03Rik|BRESI1	108670	ENSMUSG00000022014	GO:0003674|GO:0005575|GO:0008150	protein-coding
66214	1.66395	0.734611	1.66395	up	395.547	470.813	-0.253086	0.481525	1190002H23Rik	Rgc-32|Rgc32	66214	ENSMUSG00000022018	GO:0001934|GO:0005515|GO:0005634|GO:0005737|GO:0005856|GO:0007049|GO:0030295	protein-coding
105439	1.66381	0.734492	1.66381	up	100.467	126.5	-0.475508	0.258984	Slain1	9630044O09Rik|AA675320|AW742596	105439	ENSMUSG00000055717	GO:0003674|GO:0005575|GO:0008150	protein-coding
13618	-2.00377	-1.00272	2.00377	down	17336.3	6242.85	0.504632	-0.498083	Ednrb	AU022549|ET-B|ET>B<|ETR-b|ETb|Sox10m1|s	13618	ENSMUSG00000022122	GO:0000122|GO:0001600|GO:0001755|GO:0001934|GO:0004871|GO:0004872|GO:0004930|GO:0004962|GO:0005515|GO:0005624|GO:0005886|GO:0006885|GO:0007165|GO:0007186|GO:0007200|GO:0007204|GO:0007422|GO:0007497|GO:0008217|GO:0008284|GO:0014043|GO:0014826|GO:0016020|GO:0016021|GO:0017046|GO:0019233|GO:0019934|GO:0030318|GO:0031702|GO:0031965|GO:0032269|GO:0032496|GO:0035810|GO:0035815|GO:0042045|GO:0042310|GO:…	protein-coding
18996	2.56439	1.35861	2.56439	up	8	14.1067	-0.663146	0.695468	Pou4f1	Brn-3|Brn-3.0|Brn3|Brn3.0|Brn3a|E130119J07Rik	18996	ENSMUSG00000048349	GO:0000122|GO:0001967|GO:0003677|GO:0003700|GO:0005515|GO:0005634|GO:0006355|GO:0007399|GO:0007498|GO:0021535|GO:0021953|GO:0021986|GO:0030182|GO:0043005|GO:0043065|GO:0045944|GO:0048934|GO:0050767|GO:0051355|GO:0060384	protein-coding
76965	-2.28661	-1.19321	2.28661	down	30.3333	12.6667	0.20462	-0.98859	Slitrk1	3200001I04Rik	76965	ENSMUSG00000075478	GO:0003674|GO:0007409|GO:0016020|GO:0016021	protein-coding
75409	-3.66625	-1.8743	3.66625	down	4673.58	927.627	0.962155	-0.91215	Slitrk5	2610019D03Rik	75409	ENSMUSG00000033214	GO:0003674|GO:0007409|GO:0016020|GO:0016021	protein-coding
103978	-3.84462	-1.94284	3.84462	down	14.6667	3.33333	0.261297	-1.68154	Gpc5	A230034F01Rik	103978	ENSMUSG00000022112	GO:0005576|GO:0005578|GO:0005886|GO:0005887|GO:0016020|GO:0031225|GO:0043395	protein-coding
321019	-1.72181	-0.783926	1.72181	down	123.333	53.6667	0.195021	-0.588906	Gpr183	Ebi2	321019	ENSMUSG00000051212	GO:0002313|GO:0004871|GO:0004872|GO:0004930|GO:0005886|GO:0006959|GO:0007165|GO:0007186|GO:0016020|GO:0016021|GO:0035589|GO:0045028	protein-coding
223272	-1.7202	-0.78258	1.7202	down	74.2	30.9533	0.393438	-0.389142	Itgbl1	B930011D01Rik	223272	ENSMUSG00000032925	GO:0003674|GO:0004872|GO:0005488|GO:0005575|GO:0005576|GO:0007155|GO:0007160|GO:0007229|GO:0008150|GO:0008305	protein-coding
14169	-1.92355	-0.943772	1.92355	down	85.6867	31.2333	0.343858	-0.599915	Fgf14	FHF-4|Fhf4|MGC129318|MGC129319|mFHF-4(1B)	14169	ENSMUSG00000025551	GO:0005104|GO:0005634|GO:0007254|GO:0008083|GO:0008201|GO:0008543	protein-coding
20363	-1.62842	-0.703473	1.62842	down	9112.15	4024.43	0.288475	-0.414998	Sepp1	AU018766|D15Ucla1|Se-P|selp	20363	ENSMUSG00000064373	GO:0001887|GO:0005576|GO:0005615|GO:0007420|GO:0007626|GO:0008430|GO:0009791|GO:0019953|GO:0040007	protein-coding
19219	-1.53895	-0.621947	1.53895	down	213.873	101.667	0.0913658	-0.530581	Ptger4	EP4|Ptgerep4	19219	ENSMUSG00000039942	GO:0004871|GO:0004872|GO:0004930|GO:0004955|GO:0004957|GO:0005886|GO:0007165|GO:0007186|GO:0007189|GO:0016020|GO:0016021|GO:0030278	protein-coding
18414	-1.75563	-0.811987	1.75563	down	257.927	107.587	0.290972	-0.521015	Osmr	OSMRB	18414	ENSMUSG00000022146	GO:0004872|GO:0004896|GO:0004924|GO:0005887|GO:0005900|GO:0007165|GO:0007166|GO:0008284|GO:0016020|GO:0016021|GO:0019221|GO:0019838|GO:0034097	protein-coding
14573	-2.69032	-1.42778	2.69032	down	32.3133	11	0.83877	-0.589008	Gdnf	AI385739	14573	ENSMUSG00000022144	GO:0001656|GO:0001657|GO:0001658|GO:0001755|GO:0001759|GO:0001941|GO:0005160|GO:0005576|GO:0005615|GO:0006916|GO:0007169|GO:0007179|GO:0007399|GO:0007422|GO:0008083|GO:0008283|GO:0009611|GO:0021784|GO:0030182|GO:0030432|GO:0031175|GO:0032770|GO:0042803|GO:0043524|GO:0045944|GO:0048255|GO:0048484|GO:0048485|GO:0051584|GO:0060676|GO:0060688|GO:0072107|GO:0072108|GO:0090190	protein-coding
320277	-1.58553	-0.664969	1.58553	down	18.0133	8.64667	0.137594	-0.527375	Spef2	C230086A09Rik	320277	ENSMUSG00000072663	GO:0003674|GO:0005524|GO:0005575|GO:0006139|GO:0008150|GO:0016310|GO:0019205	protein-coding
19116	-1.76269	-0.817778	1.76269	down	428.457	174.15	0.308408	-0.509369	Prlr	AI987712|Pr-1|Pr-3|Prlr-rs1	19116	ENSMUSG00000005268	GO:0004925|GO:0005515|GO:0007171|GO:0007259|GO:0007595|GO:0009986|GO:0017046|GO:0019221|GO:0019901|GO:0030155|GO:0030856|GO:0060644|GO:0060736|GO:0060749|GO:0061180	protein-coding
239336	3.28162	1.71441	3.28162	up	13.6667	19.3333	-1.24969	0.464713	Rxfp3	BC053073|GPCR135|Rln3r1|Salpr	239336	ENSMUSG00000060735	GO:0004871|GO:0004872|GO:0004930|GO:0004982|GO:0005886|GO:0007165|GO:0007186|GO:0008528|GO:0016020|GO:0016021|GO:0051482	protein-coding
110082	2.82327	1.49737	2.82327	up	8.33333	13.6667	-0.879495	0.617873	Dnahc5	AU022615|Dnah5|KIAA1603|Mdnah5|mKIAA1603	110082	ENSMUSG00000022262	GO:0000166|GO:0001539|GO:0003774|GO:0003777|GO:0005524|GO:0005737|GO:0005856|GO:0005858|GO:0005874|GO:0005929|GO:0006200|GO:0007018|GO:0008152|GO:0016887|GO:0017111|GO:0030286|GO:0042995	protein-coding
54381	-1.60723	-0.684574	1.60723	down	4259.3	1901.1	0.19907	-0.485504	Pgcp	1190003P12Rik|2610034C17Rik|Hls2|Lal-1	54381	ENSMUSG00000039007	GO:0003674|GO:0004180|GO:0005576|GO:0005615|GO:0006508|GO:0008150|GO:0008233|GO:0008237|GO:0016787|GO:0046872	protein-coding
223473	-1.9459	-0.960435	1.9459	down	308.147	113.807	0.496356	-0.46408	Nipal2	9330161F08Rik|Npal2	223473	ENSMUSG00000038879	GO:0003674|GO:0005575|GO:0008150|GO:0016020|GO:0016021	protein-coding
666173	1.56086	0.642342	1.56086	up	3277.83	3723.65	-0.129625	0.512717	Vps13b	1810042B05Rik|2310042E16Rik|4732488H20|C330002D13Rik|C87206|Coh1|D230005K13|MGC189855|mKIAA0532|mKIAA5032	666173	ENSMUSG00000037646	GO:0003674|GO:0005575|GO:0006810|GO:0008104|GO:0008150|GO:0015031	protein-coding
252973	-1.81686	-0.861448	1.81686	down	56.04	23.2533	0.202243	-0.659205	Grhl2	0610015A08Rik|BOM|Tcfcp2l3	252973	ENSMUSG00000022286	GO:0003677|GO:0003700|GO:0005634|GO:0005737|GO:0006351|GO:0006355	protein-coding
11600	-2.07874	-1.05571	2.07874	down	12661.2	4388.73	0.529933	-0.525774	Angpt1	1110046O21Rik|Ang-1|Ang1	11600	ENSMUSG00000022309	GO:0001525|GO:0001541|GO:0001701|GO:0002040|GO:0002092|GO:0005102|GO:0005172|GO:0005576|GO:0005615|GO:0005886|GO:0005902|GO:0006916|GO:0007162|GO:0007169|GO:0007171|GO:0007492|GO:0010595|GO:0014068|GO:0014842|GO:0030097|GO:0030210|GO:0030971|GO:0031398|GO:0031589|GO:0033138|GO:0034394|GO:0043066|GO:0043116|GO:0043536|GO:0045121|GO:0045768|GO:0045785|GO:0048014|GO:0050731|GO:0050918|GO:0051260|GO:…	protein-coding
239405	1.70126	0.7666	1.70126	up	63.2267	77.36	-0.350706	0.415894	Rspo2	2610028F08Rik|AA673245|D430027K22|ftls	239405	ENSMUSG00000051920	GO:0001649|GO:0005576|GO:0008201|GO:0009986|GO:0016055|GO:0030282|GO:0035115|GO:0035116|GO:0050896|GO:0060437|GO:0060441|GO:0060535|GO:0090263	protein-coding
192190	1.59897	0.677147	1.59897	up	6482.29	6887.37	0.073774	0.750921	Pkhd1l1	AB055648|PKHDL1	192190	ENSMUSG00000038725	GO:0003674|GO:0005575|GO:0008150|GO:0016020|GO:0016021	protein-coding
320679	-1.70789	-0.772214	1.70789	down	24.6667	10.6533	0.31618	-0.456034	Samd12	A830094I09Rik	320679	ENSMUSG00000058656	GO:0003674|GO:0005575|GO:0008150	protein-coding
18383	-3.2864	-1.71651	3.2864	down	43.4667	14.7133	0.02878	-1.68773	Tnfrsf11b	OCIF|Opg|TR1	18383	ENSMUSG00000063727	GO:0004872|GO:0005488|GO:0005576|GO:0005578|GO:0006915|GO:0007165|GO:0030198|GO:0042489|GO:0045779	protein-coding
18133	-1.74583	-0.803915	1.74583	down	306.158	119.882	0.105017	-0.698898	Nov	C130088N23Rik|CCN3	18133	ENSMUSG00000037362	GO:0001558|GO:0005520|GO:0005576|GO:0008083|GO:0030424|GO:0030425|GO:0031012|GO:0043025	protein-coding
69787	2.15768	1.10948	2.15768	up	21.38	35.0133	-0.479168	0.630313	Anxa13	1810034H17Rik|AV055219	69787		GO:0003674|GO:0005509|GO:0005544|GO:0005886|GO:0008150|GO:0016020	protein-coding
11514	2.36053	1.23911	2.36053	up	17	27.4867	-1.16223	0.0768782	Adcy8	AC8|AW060868	11514	ENSMUSG00000022376	GO:0000166|GO:0004016|GO:0005624|GO:0005886|GO:0006171|GO:0007189|GO:0007193|GO:0007616|GO:0008294|GO:0016829|GO:0019933|GO:0034199|GO:0071377	protein-coding
110862	1.55918	0.640784	1.55918	up	327.853	372.767	-0.306713	0.334071	Kcnq3		110862	ENSMUSG00000056258	GO:0005216|GO:0005244|GO:0005249|GO:0005267|GO:0006810|GO:0006811|GO:0006813|GO:0008076|GO:0016020|GO:0016021|GO:0034765|GO:0055085|GO:0071805	protein-coding
22402	-1.63417	-0.708557	1.63417	down	11270.1	4975.19	0.293149	-0.415409	Wisp1	AW146261|CCN4|Elm1	22402	ENSMUSG00000005124	GO:0001558|GO:0005520|GO:0005576|GO:0007155|GO:0016055	protein-coding
19245	1.53304	0.616396	1.53304	up	16595.3	18211.9	0.0591908	0.675587	Ptp4a3	AV088979|Prl-3|pPtp4a3	19245	ENSMUSG00000059895	GO:0004721|GO:0004725|GO:0005768|GO:0005886|GO:0006470|GO:0016020|GO:0016311|GO:0016787|GO:0016791|GO:0035335|GO:0042802	protein-coding
68453	-1.69298	-0.759561	1.69298	down	32.4933	13.9267	0.299152	-0.460409	Gpihbp1	1110002J19Rik|GPI-HBP1	68453	ENSMUSG00000022579	GO:0006869|GO:0008035|GO:0008289|GO:0009897|GO:0009986|GO:0030301|GO:0031362|GO:0034185|GO:0034364|GO:0035473|GO:0035478|GO:0042632|GO:0046658|GO:0050821|GO:0051006|GO:0070328|GO:0071503|GO:0071813|GO:0090319|GO:0090321	protein-coding
69146	-1.55929	-0.640892	1.55929	down	501.667	234.32	0.0859257	-0.554966	Gsdmd	1810036L03Rik|AW558049|DF5L|Dfna5l|Gsdmdc1|M2-4	69146	ENSMUSG00000022575	GO:0003674|GO:0005575|GO:0031668	protein-coding
223646	1.61452	0.691107	1.61452	up	380.207	444.32	-0.114948	0.576159	Naprt1	9130210N20Rik	223646	ENSMUSG00000022574	GO:0004514|GO:0004516|GO:0005634|GO:0005737|GO:0005794|GO:0005829|GO:0006769|GO:0006979|GO:0009435|GO:0016740|GO:0016757|GO:0019358|GO:0019363|GO:0019674	protein-coding
223650	-1.51601	-0.600276	1.51601	down	283.446	143.387	0.215816	-0.38446	Eppk1	6230424I18Rik|EPIPL|EPIPL1|EPPK	223650		GO:0005737|GO:0005856	protein-coding
671535	-1.60443	-0.682061	1.60443	down	503.913	233.527	0.299359	-0.382702	Parp10		671535	ENSMUSG00000063268	GO:0005634|GO:0005794	protein-coding
14106	4.4732	2.16131	4.4732	up	35.8667	125.307	-0.662276	1.49903	Foxh1	Fast2	14106	ENSMUSG00000033837	GO:0000122|GO:0001568|GO:0001947|GO:0003677|GO:0003690|GO:0003700|GO:0003705|GO:0005515|GO:0005634|GO:0005667|GO:0006351|GO:0006355|GO:0006357|GO:0006366|GO:0007179|GO:0007368|GO:0008134|GO:0008301|GO:0009952|GO:0010159|GO:0019904|GO:0021508|GO:0032444|GO:0035054|GO:0042074|GO:0043565|GO:0045893|GO:0045944|GO:0046332|GO:0048318|GO:0051090|GO:0070412	protein-coding
17189	-3.85686	-1.94743	3.85686	down	10093.4	1846.12	0.755736	-1.19169	Mb	AI325109	17189	ENSMUSG00000018893	GO:0001666|GO:0005344|GO:0005506|GO:0006810|GO:0007507|GO:0009725|GO:0015671|GO:0019825|GO:0020037|GO:0042542|GO:0043353|GO:0046872|GO:0050873	protein-coding
71898	-1.80107	-0.848851	1.80107	down	21.2067	8.33333	0.179843	-0.669007	Apol9b	2310016F22Rik	71898	ENSMUSG00000057346	GO:0003674|GO:0005575|GO:0008150	protein-coding
239552	2.54106	1.34543	2.54106	up	552.223	798.667	-0.162603	1.18283	Apol8	9830006J20Rik|APOL-II|Apol2	239552	ENSMUSG00000056656	GO:0003674|GO:0005575|GO:0008150	protein-coding
19293	-2.07744	-1.05481	2.07744	down	32.6667	12.2133	0.202875	-0.851931	Pvalb	PV|Parv|Pva	19293	ENSMUSG00000005716	GO:0005509|GO:0005737|GO:0030424|GO:0046872	protein-coding
17972	1.71689	0.7798	1.71689	up	1244.16	1396.15	0.100051	0.879851	Ncf4	AI451400|p40phox	17972	ENSMUSG00000071715	GO:0005515|GO:0005737|GO:0005829|GO:0016020|GO:0043020	protein-coding
12984	2.0965	1.06799	2.0965	up	1289.71	1738.41	0.263936	1.33192	Csf2rb2	AIC2A|BetaIl3|Bil3|Csfgmrb|Il3r|Il3rb|Il3rb2	12984	ENSMUSG00000071714	GO:0004872|GO:0004896|GO:0016020|GO:0016021|GO:0019221	protein-coding
12983	2.37398	1.24731	2.37398	up	4018.25	6156.7	0.10198	1.34929	Csf2rb	AI848964|AIC2B|Bc|CDw131|Csf2rb1|Csfgmrb|Il3r|Il3rb|Il3rb1|Il5rb|MGC130522	12983	ENSMUSG00000071713	GO:0005886	protein-coding
246221	1.59574	0.674229	1.59574	up	2328.93	2632.95	-0.139571	0.534658	Mpst	Mst	246221	ENSMUSG00000071711	GO:0003674|GO:0005737|GO:0005739|GO:0005743|GO:0008150|GO:0008152|GO:0016740	protein-coding
105844	-1.50034	-0.585291	1.50034	down	2024.23	972.033	0.202814	-0.382476	Card10	AI449026|Bimp1|Carma3	105844	ENSMUSG00000033170	GO:0005622|GO:0007250|GO:0042981	protein-coding
107753	-1.58953	-0.668596	1.58953	down	17.718	7.85397	0.56669	-0.101906	Lgals2	2200008F12Rik|AI324147	107753	ENSMUSG00000043501	GO:0005529|GO:0016936	protein-coding
20665	1.53172	0.615153	1.53172	up	108	123.227	-0.237728	0.377425	Sox10	Dom|Sox21	20665	ENSMUSG00000033006	GO:0001701|GO:0002052|GO:0003677|GO:0003682|GO:0003700|GO:0003705|GO:0005634|GO:0005737|GO:0006351|GO:0006355|GO:0007422|GO:0030154|GO:0030318|GO:0042802|GO:0044212|GO:0045893|GO:0045944|GO:0048469|GO:0048484|GO:0048546|GO:0048589|GO:0048709	protein-coding
207495	1.73043	0.79113	1.73043	up	557.693	699.687	-0.431044	0.360086	Baiap2l2	BC048937|MGC56984	207495	ENSMUSG00000018126	GO:0003674|GO:0005575|GO:0007165|GO:0008093|GO:0008150|GO:0017124|GO:0046847	protein-coding
16520	-1.90961	-0.933282	1.90961	down	247.42	90.9267	0.457191	-0.47609	Kcnj4	IRK3|Kcnf2|MB-IRK3	16520	ENSMUSG00000044216	GO:0005216|GO:0005244|GO:0005886|GO:0006810|GO:0006811|GO:0006813|GO:0016020|GO:0016021|GO:0016323|GO:0030165|GO:0030425|GO:0034765|GO:0043025|GO:0071805	protein-coding
52609	1.52943	0.612996	1.52943	up	267.367	290.227	0.00102091	0.614017	Cbx7	1600014J01Rik|AI851678|D15Ertd417e	52609	ENSMUSG00000053411	GO:0000122|GO:0000790|GO:0000792|GO:0003723|GO:0003727|GO:0005634|GO:0006351|GO:0006355|GO:0016568|GO:0031519|GO:0035064	protein-coding
17444	1.58543	0.664875	1.58543	up	4619.09	4786.68	0.188281	0.853156	Grap2	GRAP-2|GRB2L|GRID|Gads|GrbX|Grf40|GrpL|Mona|P38	17444	ENSMUSG00000042351	GO:0005515|GO:0005829	protein-coding
213988	1.51401	0.598377	1.51401	up	11655.6	12829.9	-0.129127	0.469249	Tnrc6b	2700090M07Rik|A730065C02Rik|AI848765|D230019K20Rik|MGC28739	213988	ENSMUSG00000047888	GO:0000166|GO:0003674|GO:0003723|GO:0005575|GO:0005737|GO:0006417|GO:0008150|GO:0031047	protein-coding
72049	2.31303	1.20979	2.31303	up	19.2111	25	-0.600315	0.60947	Tnfrsf13c	2010006P15Rik|BAFF-R|Baffr|Bcmd|Bcmd-1|Bcmd1|Lvis22|MGC123890|MGC123891	72049	ENSMUSG00000068105	GO:0001782|GO:0002636|GO:0004872|GO:0007165|GO:0009897|GO:0016020|GO:0016021|GO:0030890|GO:0031295|GO:0031296|GO:0042102|GO:0045078|GO:0050776	protein-coding
74716	2.67669	1.42045	2.67669	up	74.8667	130.247	-0.586451	0.833997	Wbp2nl	4930521I23Rik|PAWP	74716	ENSMUSG00000022455	GO:0007343|GO:0033011|GO:0035038|GO:0035039|GO:0050699	protein-coding
338368	1.61883	0.694949	1.61883	up	2476.92	2800.41	-0.0223853	0.672564	Fam109b	C920005C14Rik|Ses2	338368	ENSMUSG00000049687	GO:0001881|GO:0005768|GO:0005769|GO:0005794|GO:0005802|GO:0007032|GO:0030136|GO:0031410|GO:0042147|GO:0042803|GO:0055037	protein-coding
74039	-1.75048	-0.807753	1.75048	down	299.54	124.953	0.207987	-0.599765	Nfam1	4921501M20Rik	74039	ENSMUSG00000058099	GO:0004888|GO:0005622|GO:0005886|GO:0007165|GO:0009986|GO:0016020|GO:0016021|GO:0030183|GO:0035556|GO:0045121|GO:0045577|GO:0050853|GO:0050861|GO:0051091	protein-coding
64706	-1.50376	-0.588572	1.50376	down	3437.23	1656.19	0.30476	-0.283811	Scube1	7330410C13Rik|A630023E24Rik|AI604862	64706	ENSMUSG00000016763	GO:0005509|GO:0005576|GO:0005886|GO:0009897|GO:0009986|GO:0016020|GO:0046982|GO:0051260	protein-coding
223726	1.93883	0.955188	1.93883	up	15.3333	21.6667	-0.68162	0.273568	Mpped1	6230403M19|AW456965|D15Bwg0669e	223726	ENSMUSG00000041708	GO:0003674|GO:0005575|GO:0008150|GO:0008152|GO:0016787	protein-coding
116939	-1.81255	-0.85802	1.81255	down	65.0424	27.1196	0.189631	-0.668389	Pnpla3	Adpn	116939	ENSMUSG00000041653	GO:0004623|GO:0004806|GO:0006629|GO:0008152|GO:0008415|GO:0016020|GO:0016021|GO:0016042|GO:0016740|GO:0016787|GO:0019432|GO:0019433|GO:0051264|GO:0051265	protein-coding
73167	-1.9326	-0.950543	1.9326	down	209.199	78.0133	0.275771	-0.674772	Arhgap8	3110043J09Rik|AI430858	73167	ENSMUSG00000078954	GO:0005096|GO:0005100|GO:0005575|GO:0005622|GO:0007165|GO:0032321|GO:0043547|GO:0070374	protein-coding
83456	-1.64218	-0.715611	1.64218	down	3849.68	1703.66	0.21888	-0.496731	Mov10l1	CHAMP|Csm	83456	ENSMUSG00000015365	GO:0000166|GO:0004386|GO:0005524|GO:0005737|GO:0007275|GO:0007517|GO:0008152|GO:0008283|GO:0016787|GO:0045786	protein-coding
60597	2.11247	1.07893	2.11247	up	45.58	68.8067	-0.597413	0.48152	Mapk8ip2	3230402N03Rik|AI847694|AW049958|IB2|Jip2|R75148	60597	ENSMUSG00000022619	GO:0000165|GO:0001934|GO:0005737|GO:0007254|GO:0016301|GO:0016310|GO:0019901|GO:0030295|GO:0032403|GO:0032874|GO:0043025|GO:0043234|GO:0046328	protein-coding
11434	-1.85428	-0.890862	1.85428	down	38.5267	16.02	0.417646	-0.473216	Acr	AI323726|MGC124043	11434	ENSMUSG00000022622	GO:0001669|GO:0002077|GO:0003824|GO:0004252|GO:0005515|GO:0005537|GO:0005798|GO:0006508|GO:0007190|GO:0007338|GO:0007339|GO:0007340|GO:0007341|GO:0008233|GO:0008236|GO:0009607|GO:0016787|GO:0043159|GO:0043234|GO:0048545	protein-coding
19011	-1.61912	-0.695209	1.61912	down	26.94	12.3467	0.117053	-0.578157	Endou	Pp11r|Tcl-30	19011	ENSMUSG00000022468	GO:0003723|GO:0004518|GO:0004519|GO:0004521|GO:0005044|GO:0005576|GO:0005737|GO:0006508|GO:0006955|GO:0007165|GO:0008152|GO:0008236|GO:0016787|GO:0016788|GO:0030247|GO:0046872	protein-coding
12824	-2.15942	-1.11065	2.15942	down	14626.2	4975.6	0.574869	-0.535778	Col2a1	Col2|Col2a|Col2a-1|Del1|Dmm|MGC90638	12824	ENSMUSG00000022483	GO:0001501|GO:0001502|GO:0001894|GO:0001958|GO:0002062|GO:0003007|GO:0005201|GO:0005576|GO:0005578|GO:0005581|GO:0005585|GO:0005604|GO:0005615|GO:0005737|GO:0006029|GO:0007601|GO:0007605|GO:0010468|GO:0030199|GO:0031012|GO:0035108|GO:0042472|GO:0043066|GO:0048407|GO:0048705|GO:0048839|GO:0051216|GO:0060021|GO:0060272|GO:0060348|GO:0060351	protein-coding
19132	2.06931	1.04915	2.06931	up	14.5	20.8333	-0.925589	0.123563	Prph	Prph1	19132	ENSMUSG00000023484	GO:0005515|GO:0005882|GO:0005883|GO:0030424|GO:0043025|GO:0044299|GO:0045098|GO:0045104	protein-coding
239659	-3.49324	-1.80457	3.49324	down	16.62	4.04	0.33138	-1.47319	C1ql4	C1qtnf11	239659	ENSMUSG00000001076	GO:0003674|GO:0005575|GO:0005576|GO:0005581|GO:0008150	protein-coding
16512	2.0591	1.04201	2.0591	up	39.9467	61.9467	0.170931	1.21294	Kcnh3	AU019351|C030044P22Rik|Elk2|Melk2	16512	ENSMUSG00000037579	GO:0005216|GO:0006468|GO:0006810|GO:0006811|GO:0016020|GO:0016021	protein-coding
72393	2.47072	1.30493	2.47072	up	34.9042	59.7752	-0.7853	0.519633	Faim2	2900002L20Rik|AI854036|Lfg|NMP25|lifeguard|mKIAA0950	72393	ENSMUSG00000023011	GO:0003674|GO:0005575|GO:0005886|GO:0006915|GO:0008150|GO:0016020|GO:0016021|GO:0030054|GO:0045202|GO:0045211	protein-coding
11830	1.85187	0.888984	1.85187	up	135.533	178.393	-0.424245	0.464738	Aqp5		11830	ENSMUSG00000044217	GO:0005215|GO:0005783|GO:0005886|GO:0005887|GO:0005902|GO:0006810|GO:0006833|GO:0009925|GO:0015250|GO:0015670|GO:0016020|GO:0016021|GO:0016324|GO:0046541|GO:0048593|GO:0055085	protein-coding
19009	-1.60268	-0.680489	1.60268	down	1086.59	485.427	0.211454	-0.469035	Pou6f1	2310038G18Rik|Brn5.0|C79593|Emb|cns-1	19009	ENSMUSG00000009739	GO:0003677|GO:0003700|GO:0005634|GO:0006351|GO:0006355|GO:0008150|GO:0043565	protein-coding
207839	1.69657	0.762619	1.69657	up	42.3333	52.6667	-0.236368	0.526251	Galnt6	4632410F13|AW047994|GalNAc-T6	207839	ENSMUSG00000037280	GO:0004653|GO:0005529|GO:0005794|GO:0008152|GO:0016020|GO:0016021|GO:0016740|GO:0016757|GO:0048471	protein-coding
11482	-1.52132	-0.605324	1.52132	down	561	264.02	0.239168	-0.366156	Acvrl1	AI115505|AI427544|Acvrlk1|Alk1	11482	ENSMUSG00000000530	GO:0000166|GO:0001525|GO:0001701|GO:0004672|GO:0004674|GO:0004675|GO:0004702|GO:0004872|GO:0005024|GO:0005025|GO:0005515|GO:0005524|GO:0005887|GO:0006355|GO:0006468|GO:0007162|GO:0007165|GO:0007179|GO:0008015|GO:0008217|GO:0008285|GO:0009986|GO:0010596|GO:0016020|GO:0016021|GO:0016301|GO:0016310|GO:0016361|GO:0016740|GO:0016772|GO:0030308|GO:0030336|GO:0030425|GO:0030513|GO:0035313|GO:0043025|GO:…	protein-coding
239673	-1.79097	-0.84074	1.79097	down	34.0284	14.3333	0.242305	-0.598435	4732456N10Rik		239673	ENSMUSG00000048699	GO:0003674|GO:0005575|GO:0005882|GO:0008150	protein-coding
15423	3.46251	1.79182	3.46251	up	36.4733	70.86	-1.15814	0.633678	Hoxc4	Hox-3.5	15423	ENSMUSG00000075394	GO:0001501|GO:0003674|GO:0003677|GO:0003700|GO:0005575|GO:0005634|GO:0006351|GO:0006355|GO:0007275|GO:0009952|GO:0043565|GO:0048562|GO:0051216	protein-coding
18022	1.88798	0.916845	1.88798	up	3845.35	4779.27	0.00588004	0.922725	Nfe2	45kDa|NF-E2|p45|p45NFE2|p45nf-e2	18022	ENSMUSG00000058794	GO:0003677|GO:0003700|GO:0005634|GO:0005654|GO:0005737|GO:0006351|GO:0006355|GO:0007267|GO:0015629|GO:0030502|GO:0043565|GO:0046983|GO:0047485|GO:0050699	protein-coding
80910	-2.1208	-1.08461	2.1208	down	23.2867	9.93333	0.156316	-0.92829	Gpr84	EX33	80910	ENSMUSG00000063234	GO:0004871|GO:0004872|GO:0004930|GO:0005886|GO:0007165|GO:0007186|GO:0016020|GO:0016021	protein-coding
74174	-2.34715	-1.23091	2.34715	down	1011.53	308.58	0.430901	-0.80001	Gtsf1	1700006H03Rik|Cue110	74174	ENSMUSG00000022487	GO:0005737|GO:0046872	protein-coding
19041	-1.58495	-0.664434	1.58495	down	705.813	321.82	0.267212	-0.397222	Ppl	AW553870	19041	ENSMUSG00000039457	GO:0005515|GO:0005634|GO:0005737|GO:0005739|GO:0005856|GO:0005886|GO:0016020|GO:0019897|GO:0030054|GO:0031424	protein-coding
239691	-2.39694	-1.26119	2.39694	down	131.513	41.2533	0.735985	-0.525207	AU021092		239691	ENSMUSG00000051669	GO:0003674|GO:0005575|GO:0005576|GO:0008150	protein-coding
268859	1.732	0.792441	1.732	up	184.091	212.025	-0.380187	0.412254	Rbfox1	A2bp|A2bp1|Hrnbp1|fox-1	268859	ENSMUSG00000008658	GO:0000166|GO:0003676|GO:0003723|GO:0005634|GO:0005737|GO:0005802|GO:0006397|GO:0008022|GO:0008380	protein-coding
68172	-1.88445	-0.914142	1.88445	down	17.0833	7	0.520448	-0.393694	Rpl39l	4930517K11Rik	68172	ENSMUSG00000039209	GO:0003674|GO:0005575|GO:0005840|GO:0008150	protein-coding
12265	-1.62107	-0.696948	1.62107	down	24.26	11.2333	0.255921	-0.441027	Ciita	C2ta|EG669998|Gm9475|MGC130299	12265	ENSMUSG00000022504	GO:0000122|GO:0000166|GO:0005524|GO:0006351|GO:0006355|GO:0008022|GO:0032403|GO:0033613|GO:0034341|GO:0044212|GO:0045345|GO:0045348|GO:0045892|GO:0045893|GO:0045944|GO:0046677	protein-coding
106205	1.6379	0.711851	1.6379	up	26434.9	31557.1	-0.212346	0.499504	Zc3h7a	A430104C18Rik|AI447294|AW556219|HSPC055|Zc3h7|Zc3hdc7	106205	ENSMUSG00000037965	GO:0003674|GO:0005575|GO:0008150|GO:0046872	protein-coding
17880	3.44371	1.78396	3.44371	up	481.524	1082.09	-1.15115	0.632818	Myh11	AV071570|SM1|SM2|smMHC	17880	ENSMUSG00000018830	GO:0000166|GO:0001725|GO:0003774|GO:0003779|GO:0005524|GO:0005859|GO:0006936|GO:0006939|GO:0008307|GO:0016459|GO:0030485|GO:0048251|GO:0048739	protein-coding
239731	1.52199	0.605962	1.52199	up	1604.62	1662.59	-0.111157	0.494805	Rimbp3	Gm1759|Gm603|RIM-BP3|mKIAA1666	239731	ENSMUSG00000071636	GO:0005634	protein-coding
224019	-1.55657	-0.638366	1.55657	down	231.203	108.573	0.122757	-0.515609	Tmem191c	4933405M22Rik|D16Bwg1494e	224019	ENSMUSG00000055692	GO:0003674|GO:0005575|GO:0008150|GO:0016020|GO:0016021	protein-coding
15160	-2.8596	-1.51581	2.8596	down	44	7.87333	0.936276	-0.579538	Serpind1	AA985900|AI303446|HCII|Hcf2|MGC107662	15160	ENSMUSG00000022766	GO:0004867|GO:0007596|GO:0008201|GO:0010466|GO:0010951|GO:0030162|GO:0030414	protein-coding
74685	-1.62212	-0.697882	1.62212	down	20.2378	9.40222	0.194491	-0.503391	4930451C15Rik	mCG12354|mCP17390	74685	ENSMUSG00000022759	GO:0003674|GO:0005575|GO:0008150	protein-coding
18440	-1.56762	-0.648575	1.56762	down	128.371	60.3933	0.249951	-0.398623	P2rx6	MGC141601|P2rxl1|P2x6|P2xm	18440	ENSMUSG00000022758	GO:0001614|GO:0004872|GO:0004931|GO:0005216|GO:0005624|GO:0005737|GO:0005887|GO:0006810|GO:0006811|GO:0006812|GO:0007165|GO:0014069|GO:0016020|GO:0016021|GO:0030054|GO:0034220|GO:0042802|GO:0043025|GO:0043197|GO:0051260|GO:0051291	protein-coding
224022	-1.6638	-0.734484	1.6638	down	509.303	221.04	0.336435	-0.398049	Slc7a4	AI853530|MGC27672	224022	ENSMUSG00000022756	GO:0003333|GO:0003674|GO:0005575|GO:0006810|GO:0006865|GO:0008150|GO:0015171|GO:0016020|GO:0016021|GO:0055085	protein-coding
22114	-1.76343	-0.818384	1.76343	down	19.3333	8.5	0.179959	-0.638425	Tssk1	Stk22a|TSK-1|Tsk1|Tssk|Tssk1b	22114	ENSMUSG00000041566	GO:0000166|GO:0000287|GO:0004672|GO:0004674|GO:0005515|GO:0005524|GO:0005737|GO:0006468|GO:0007275|GO:0007283|GO:0016301|GO:0016310|GO:0016740|GO:0016772|GO:0030154|GO:0046872	protein-coding
21380	2.18215	1.12575	2.18215	up	33.8667	46.3533	-1.18229	-0.0565389	Tbx1		21380	ENSMUSG00000009097	GO:0001525|GO:0001568|GO:0001708|GO:0001755|GO:0001974|GO:0003007|GO:0003677|GO:0003700|GO:0005634|GO:0006351|GO:0006355|GO:0007368|GO:0007389|GO:0007498|GO:0007507|GO:0007517|GO:0007605|GO:0008283|GO:0009952|GO:0030878|GO:0035176|GO:0042471|GO:0042472|GO:0042473|GO:0042474|GO:0042803|GO:0043565|GO:0045893|GO:0045944|GO:0048514|GO:0048538|GO:0048644|GO:0048701|GO:0048703|GO:0048844|GO:0060017|GO:…	protein-coding
208158	-1.87171	-0.90436	1.87171	down	278	106.96	0.267301	-0.637059	Map6d1	A330066I15Rik	208158	ENSMUSG00000041205	GO:0005516|GO:0005737|GO:0005794|GO:0005798|GO:0005801|GO:0005856|GO:0007026|GO:0008017|GO:0018009	protein-coding
239759	2.37273	1.24655	2.37273	up	91.7155	151.678	-0.0323698	1.21418	Liph	C130037N08Rik|D16Wsu119e|H06|Lpdlr|P3|PLA1B|lpd1|lpd2|mPA-PLA1	239759	ENSMUSG00000044626	GO:0003824|GO:0004620|GO:0005576|GO:0005615|GO:0005886|GO:0006629|GO:0008201|GO:0016020|GO:0016042|GO:0016787	protein-coding
11625	-2.67027	-1.41699	2.67027	down	62.1133	19	0.399788	-1.0172	Ahsg	fetuin-A	11625	ENSMUSG00000022868	GO:0001503|GO:0004869|GO:0005576|GO:0005615|GO:0006461|GO:0006953|GO:0008584|GO:0010951|GO:0030294|GO:0030308|GO:0030502|GO:0031012|GO:0042326|GO:0043234|GO:0045780|GO:0046627|GO:0050727|GO:0050766|GO:0061099	protein-coding
17174	-1.67413	-0.743416	1.67413	down	2249.21	970.907	0.284898	-0.458518	Masp1	AW048060|CCPII|Crarf|Masp1/3	17174	ENSMUSG00000022887	GO:0001867|GO:0003824|GO:0004252|GO:0005509|GO:0005576|GO:0005615|GO:0006508|GO:0008233|GO:0008236|GO:0016787|GO:0042803|GO:0045087|GO:0045916|GO:0046872|GO:0048306	protein-coding
67775	-4.24148	-2.08457	4.24148	down	228.247	38.3333	1.4835	-0.601068	Rtp4	5830458K16Rik|Ifrg28	67775	ENSMUSG00000033355	GO:0001580|GO:0003674|GO:0005737|GO:0006612|GO:0016020|GO:0016021	protein-coding
20604	18.7897	4.23187	18.7897	up	1.33333	26.3333	-2.33054	1.90133	Sst	SOM|SRIF|SS|Smst	20604	ENSMUSG00000004366	GO:0005179|GO:0005576|GO:0005615|GO:0030334|GO:0043025	protein-coding
22061	2.01647	1.01183	2.01647	up	15.9067	21.9867	-0.662485	0.34935	Trp63	AI462811|Ket|MGC115972|P51/P63|P63|P73l|Tp63|Trp53rp1	22061	ENSMUSG00000022510	GO:0000122|GO:0000785|GO:0001302|GO:0001501|GO:0001736|GO:0001738|GO:0001942|GO:0002039|GO:0002053|GO:0002064|GO:0003677|GO:0003682|GO:0003684|GO:0003690|GO:0003700|GO:0005515|GO:0005634|GO:0005667|GO:0005737|GO:0005794|GO:0005829|GO:0006351|GO:0006355|GO:0006915|GO:0006916|GO:0006917|GO:0006978|GO:0007049|GO:0007219|GO:0007275|GO:0007389|GO:0007499|GO:0007569|GO:0008544|GO:0009887|GO:0009954|GO:…	protein-coding
12737	-1.50098	-0.585902	1.50098	down	215.167	102.387	0.11572	-0.470182	Cldn1	AI596271	12737	ENSMUSG00000022512	GO:0005198|GO:0005515|GO:0005886|GO:0005923|GO:0016020|GO:0016021|GO:0016328|GO:0016338|GO:0030054|GO:0042802	protein-coding
16180	-1.54147	-0.624303	1.54147	down	1684.85	785.2	0.262687	-0.361616	Il1rap	6430709H04Rik|AI255955|AV239853|IL-1RAcP	16180	ENSMUSG00000022514	GO:0004871|GO:0004872|GO:0004888|GO:0004908|GO:0005515|GO:0005576|GO:0005886|GO:0007165|GO:0016020|GO:0016021|GO:0019221|GO:0031224|GO:0042094|GO:0045087	protein-coding
224065	3.58726	1.84288	3.58726	up	154.653	401.553	-1.08835	0.75453	Uts2d	Gm538|U2B|Urp	224065	ENSMUSG00000056423	GO:0001664|GO:0005179|GO:0005576|GO:0008217	protein-coding
22042	1.5321	0.615508	1.5321	up	23120.9	25302.7	-0.200693	0.414814	Tfrc	2610028K12Rik|AI195355|AI426448|AU015758|CD71|E430033M20Rik|Mtvr-1|Mtvr1|TFR|TFR1|TR|Trfr|p90	22042	ENSMUSG00000022797	GO:0004872|GO:0004998|GO:0005381|GO:0005576|GO:0005739|GO:0005768|GO:0005886|GO:0005905|GO:0006508|GO:0006879|GO:0006897|GO:0007165|GO:0008233|GO:0009986|GO:0016020|GO:0016021|GO:0016023|GO:0030544|GO:0033572|GO:0048471|GO:0051087|GO:0055038|GO:0070062	protein-coding
76378	-2.11255	-1.07899	2.11255	down	32.5	11.16	0.577587	-0.501398	Ropn1	1700008N21Rik|ODF6|RHPNAP1|Rppn|ropporin	76378	ENSMUSG00000022832	GO:0005515|GO:0007165|GO:0008603|GO:0042325|GO:0050790	protein-coding
547253	-1.64885	-0.721458	1.64885	down	174.287	80.8333	0.356441	-0.365017	Parp14	1600029O10Rik|BC021340|CoaSt6|KIAA1268|MGC29390|mKIAA1268	547253	ENSMUSG00000034422	GO:0005737|GO:0005886	protein-coding
209200	-1.65317	-0.725233	1.65317	down	1043.08	453.911	0.365317	-0.359916	Dtx3l	AU042200|BC023741|MGC103262	209200	ENSMUSG00000049502	GO:0004842|GO:0005634|GO:0005737|GO:0006974|GO:0008152|GO:0008270|GO:0010390|GO:0016568|GO:0016874|GO:0042393|GO:0046872	protein-coding
80285	-1.73691	-0.79652	1.73691	down	802.477	332.269	0.489521	-0.306999	Parp9	AW214463|BC003281|Bagl|Bal|MGC7868	80285	ENSMUSG00000022906	GO:0003674|GO:0003950|GO:0005634|GO:0005737|GO:0008150|GO:0008152|GO:0016740	protein-coding
12374	2.84311	1.50747	2.84311	up	49.4933	99.3533	-0.861119	0.646351	Casr	CaR|Gprc2a	12374	ENSMUSG00000051980	GO:0001503|GO:0004871|GO:0004872|GO:0004930|GO:0005886|GO:0006816|GO:0006874|GO:0007165|GO:0007186|GO:0007254|GO:0008284|GO:0016020|GO:0016021|GO:0032781|GO:0042311|GO:0043679|GO:0051924|GO:0070509	protein-coding
77782	1.71298	0.776508	1.71298	up	2220.88	2789.1	-0.11978	0.656728	Polq	A430110D14Rik	77782	ENSMUSG00000034206	GO:0003887|GO:0004386|GO:0005524|GO:0006281|GO:0016787|GO:0043142	protein-coding
15233	-1.72371	-0.785517	1.72371	down	24.02	11.1533	0.607099	-0.178418	Hgd	Hgo|aku	15233	ENSMUSG00000022821	GO:0006520|GO:0016702	protein-coding
12519	-1.62721	-0.702399	1.62721	down	42.4333	20.0667	0.553925	-0.148474	Cd80	B71|Cd28l|Ly-53|Ly53|MIC17|TSA1	12519	ENSMUSG00000075122	GO:0004872|GO:0005515|GO:0005886|GO:0007165|GO:0009897|GO:0016020|GO:0016021|GO:0031295|GO:0046641|GO:0050731	protein-coding
268890	-1.94407	-0.959081	1.94407	down	60.08	25.3333	0.114927	-0.844154	Lsamp	5430428I19|AW046674|B130007O04Rik|D930023J12Rik|Lam|Lamp	268890	ENSMUSG00000061080	GO:0005886|GO:0007155|GO:0016020|GO:0031225	protein-coding
56490	1.75228	0.809234	1.75228	up	192.933	243.253	-0.566204	0.243031	Zbtb20	1300017A20Rik|7330412A13Rik|A930017C21Rik|D16Wsu73e|DPZF|HOF|ODA-8S|Oda8|Zfp288	56490	ENSMUSG00000022708	GO:0003676|GO:0003677|GO:0005622|GO:0005634|GO:0006351|GO:0006355|GO:0008150|GO:0008270|GO:0046872	protein-coding
207806	1.60285	0.680639	1.60285	up	5537.17	6432.9	-0.108678	0.57196	Gm608	5530400K22Rik|Gm1779|mKIAA2018	207806	ENSMUSG00000068284	GO:0003674|GO:0005575|GO:0008150	protein-coding
271375	-2.3266	-1.21823	2.3266	down	46.32	14.6467	0.552804	-0.665421	Cd200r2	AY230198|Cd200r1l	271375	ENSMUSG00000090176	GO:0004872|GO:0005515|GO:0009897|GO:0016020|GO:0016021	protein-coding
14525	-1.80376	-0.851009	1.80376	down	38.96	16	0.743266	-0.107742	Gcet2	Gcet|M17|M17-L	14525	ENSMUSG00000022659	GO:0005739	protein-coding
56370	-2.90765	-1.53985	2.90765	down	776.573	194.387	0.76803	-0.771824	Tagln3	2700038H05Rik|2900005O10Rik|AI426007|Np25	56370	ENSMUSG00000022658	GO:0003674|GO:0005575|GO:0007517|GO:0008150	protein-coding
320712	-1.82994	-0.8718	1.82994	down	80.6667	32.96	0.182268	-0.689532	Abi3bp	5033411B22Rik|AI506287|BG172926|D930038M13Rik|MGC183674|TARSH|eratin	320712	ENSMUSG00000035258	GO:0005518|GO:0005539|GO:0005614|GO:0005615|GO:0008201|GO:0010811|GO:0030198|GO:0031012	protein-coding
54613	1.57067	0.651378	1.57067	up	1638.95	1850.36	-0.110495	0.540884	St3gal6	1700023B24Rik|AI930218|AW552396|Siat10|St3galVI	54613	ENSMUSG00000022747	GO:0005794|GO:0006486|GO:0008373|GO:0016020|GO:0016021|GO:0016740|GO:0016757|GO:0030173	protein-coding
12892	2.41219	1.27034	2.41219	up	17720.8	29279.3	-0.241798	1.02854	Cpox	CPX|Cpo|HCP	12892	ENSMUSG00000022742	GO:0004109|GO:0005737|GO:0005739|GO:0005743|GO:0005758|GO:0006779|GO:0006782|GO:0006783|GO:0016491|GO:0042802|GO:0042803|GO:0055114	protein-coding
320355	-1.67789	-0.746651	1.67789	down	26.336	12.6667	0.280457	-0.466194	Lipi	D930038D03Rik	320355	ENSMUSG00000032948	GO:0004620|GO:0005615|GO:0005886|GO:0008201|GO:0016042	protein-coding
100039316	-1.86914	-0.902373	1.86914	down	268.52	102.271	0.361049	-0.541324	Gm9843	ENSMUSG00000050299	100039316	ENSMUSG00000050299		protein-coding
224405	-1.57746	-0.657601	1.57746	down	383.753	175.48	0.354967	-0.302634	Cyyr1	MGC107464	224405	ENSMUSG00000041134	GO:0003674|GO:0005575|GO:0008150|GO:0016020|GO:0016021	protein-coding
14805	1.5155	0.599799	1.5155	up	50.6667	55.82	-0.223666	0.376133	Grik1	A830007B11Rik|D16Ium24|D16Ium24e|GluK5|Glur-5|Glur5|Glurbeta1|MGC25101	14805	ENSMUSG00000022935	GO:0004872|GO:0004970|GO:0005216|GO:0005234|GO:0005515|GO:0005886|GO:0006810|GO:0006811|GO:0006812|GO:0007165|GO:0007399|GO:0008144|GO:0008328|GO:0014054|GO:0015277|GO:0016020|GO:0016021|GO:0016595|GO:0022843|GO:0030054|GO:0030425|GO:0030534|GO:0032229|GO:0032230|GO:0032983|GO:0034220|GO:0034765|GO:0035235|GO:0035249|GO:0042391|GO:0042734|GO:0042803|GO:0043025|GO:0043195|GO:0043235|GO:0045202|GO:…	protein-coding
70967	-2.86525	-1.51866	2.86525	down	113.8	28.56	0.650483	-0.86818	4931408A02Rik	1700092M14Rik|MGC117713	70967	ENSMUSG00000039903	GO:0003674|GO:0005529|GO:0005575|GO:0005886|GO:0008150|GO:0016020|GO:0016021	protein-coding
74387	-1.76828	-0.822346	1.76828	down	12.2267	5.04	0.769892	-0.0524542	4932438H23Rik	4931406G06Rik|AI550392	74387	ENSMUSG00000039851	GO:0003674|GO:0005575|GO:0008150	protein-coding
56175	-1.53119	-0.614653	1.53119	down	4128.7	1932.24	0.232421	-0.382232	Bace2	1110059C24Rik|AEPLC|AI850424|ALP56|ARP1|ASP21|BAE2|CDA13|CEAP1|DRAP	56175	ENSMUSG00000040605	GO:0004190|GO:0005768|GO:0005783|GO:0005794|GO:0006508|GO:0006509|GO:0008233|GO:0016020|GO:0016021|GO:0016787|GO:0042985	protein-coding
17858	-3.32606	-1.73382	3.32606	down	88.7533	20.0733	0.994833	-0.738982	Mx2	AI528743|Mx-2	17858	ENSMUSG00000023341	GO:0000166|GO:0003924|GO:0005525|GO:0005737|GO:0005829|GO:0009615|GO:0045087	protein-coding
72388	-2.46486	-1.3015	2.46486	down	326.993	96.3333	0.617566	-0.683938	Ripk4	2310069J12Rik|AI552420|ANKK2|Ankrd3|DIk|PKK|RIP4	72388	ENSMUSG00000005251	GO:0000166|GO:0004672|GO:0004674|GO:0004872|GO:0005524|GO:0005737|GO:0006468|GO:0007165|GO:0016020|GO:0016301|GO:0016310|GO:0016740|GO:0016772	protein-coding
224454	1.6966	0.76265	1.6966	up	376.013	463.513	-0.113534	0.649116	Zdhhc14	B530001K09Rik|MGC29194|New1cp	224454	ENSMUSG00000034265	GO:0003674|GO:0005575|GO:0008150|GO:0008152|GO:0008270|GO:0008415|GO:0016020|GO:0016021|GO:0016740|GO:0046872	protein-coding
23984	2.33852	1.2256	2.33852	up	1082.49	1809.63	-0.372182	0.853415	Pde10a		23984	ENSMUSG00000023868	GO:0000166|GO:0003824|GO:0004112|GO:0004114|GO:0005624|GO:0005625|GO:0005737|GO:0005829|GO:0006198|GO:0007165|GO:0008081|GO:0008144|GO:0008152|GO:0016787|GO:0030552|GO:0030553|GO:0043025|GO:0043204|GO:0046069|GO:0046872|GO:0047555	protein-coding
66931	-1.50702	-0.591699	1.50702	down	117.587	56.7267	0.478852	-0.112847	1700010I14Rik		66931	ENSMUSG00000023873	GO:0003674|GO:0005575|GO:0008150	protein-coding
69310	-1.56524	-0.646385	1.56524	down	127.333	60.6667	0.305351	-0.341034	Pacrg	1700008H23Rik	69310	ENSMUSG00000037196	GO:0003674|GO:0005739|GO:0008150	protein-coding
17356	1.51548	0.599776	1.51548	up	14933.8	16558.8	-0.33161	0.268166	Mllt4	5033403D15Rik|AF6|Af-6|Afadin|Gm314|I-afadin|S-afadin	17356	ENSMUSG00000068036	GO:0005515|GO:0005634|GO:0005737|GO:0005829|GO:0005886|GO:0005911|GO:0005912|GO:0005913|GO:0007155|GO:0007165|GO:0030054|GO:0030274|GO:0045177|GO:0050839	protein-coding
240025	-1.83194	-0.873374	1.83194	down	822.033	323.727	0.253059	-0.620316	Dact2	2900084M21Rik|A630024E20|Dpr2|Frd2|dapper2	240025	ENSMUSG00000048826	GO:0003674|GO:0005739|GO:0008150	protein-coding
21826	-1.51715	-0.601364	1.51715	down	1169.61	582.187	0.17091	-0.430455	Thbs2	TSP2|Thbs-2	21826	ENSMUSG00000023885	GO:0005604|GO:0016525|GO:0031012|GO:0051965	protein-coding
100041586	1.99778	0.998396	1.99778	up	9.61333	12.8533	-0.654176	0.34422	Gm3417		100041586	ENSMUSG00000079710	GO:0003674|GO:0005575|GO:0008150	protein-coding
100041574	1.57835	0.658418	1.57835	up	711.762	726.879	-0.570064	0.0883541	9030025P20Rik	D17Zt9e	100041574	ENSMUSG00000079709	GO:0003674|GO:0005575|GO:0008150	protein-coding
100041621	1.5583	0.639971	1.5583	up	655.233	691.441	-0.465125	0.174846	Gm3435	FLJ11152	100041621	ENSMUSG00000073455	GO:0003674|GO:0005575|GO:0008150	protein-coding
21647	2.4107	1.26945	2.4107	up	13.5333	21.2133	-0.685193	0.58426	Tcte3	D17Leh117c|LC2|Tcte-3|Tctex-2|Tctex-4|Tctex2|Tctex4	21647	ENSMUSG00000079707	GO:0005515|GO:0005868|GO:0007018|GO:0009434|GO:0016020	protein-coding
13388	-2.12319	-1.08623	2.12319	down	1268.25	430.413	0.495783	-0.590451	Dll1	Delta1	13388	ENSMUSG00000014773	GO:0001756|GO:0001757|GO:0005112|GO:0005886|GO:0007267|GO:0007368|GO:0007386|GO:0031410|GO:0045596|GO:0045608|GO:0045638|GO:0048839	protein-coding
22700	-1.65195	-0.724172	1.65195	down	1100.66	489.486	0.41094	-0.313232	Zfp40	CTfin12|Zfp-40	22700	ENSMUSG00000002617	GO:0046872	protein-coding
240047	-1.62263	-0.698338	1.62263	down	88.22	41.45	0.180112	-0.518226	Mmp25	F730048C11Rik|Leukolysin|MMP20|MT6-MMP	240047	ENSMUSG00000023903	GO:0004222|GO:0005509|GO:0005886|GO:0006508|GO:0008152|GO:0008233|GO:0008237|GO:0008270|GO:0009986|GO:0016020|GO:0016021|GO:0016504|GO:0016787|GO:0031012|GO:0031225|GO:0046872	protein-coding
72016	1.68244	0.750554	1.68244	up	1340.82	1634.51	-0.109444	0.64111	1600002H07Rik		72016	ENSMUSG00000024118	GO:0003674|GO:0005575|GO:0008150	protein-coding
381072	1.81264	0.858095	1.81264	up	31.94	38.9733	-0.552865	0.30523	Abca17		381072	ENSMUSG00000035435	GO:0000166|GO:0003674|GO:0005524|GO:0005783|GO:0006638	protein-coding
328778	-2.25543	-1.1734	2.25543	down	19.22	6.26667	0.247487	-0.925916	Rab26	A830020M03Rik	328778	ENSMUSG00000079657	GO:0000166|GO:0005515|GO:0005525|GO:0005886|GO:0006810|GO:0007264|GO:0015031|GO:0016020|GO:0017157|GO:0031226|GO:0035272	protein-coding
381073	8.51613	3.0902	8.51613	up	5.05333	16.7867	-2.51462	0.575581	Npw	Gm935	381073	ENSMUSG00000071230	GO:0001664|GO:0005576|GO:0007186|GO:0007631	protein-coding
106633	-1.59245	-0.671245	1.59245	down	5424.69	2445.86	0.543799	-0.127446	Ift140	AI661311|MGC170632|Tce5|Wdtc2|mKIAA0590	106633	ENSMUSG00000024169	GO:0003674|GO:0005575|GO:0008150	protein-coding
71840	-1.6334	-0.707876	1.6334	down	45.46	20.3467	0.267843	-0.440034	Tekt4	1700010L19Rik|MGC144759|MGC144760	71840	ENSMUSG00000024175	GO:0000226|GO:0005737|GO:0005856|GO:0005874|GO:0005929|GO:0019861|GO:0030030|GO:0042995	protein-coding
20609	2.00857	1.00617	2.00857	up	188	268.147	-0.605449	0.400717	Sstr5	Smstr5|sst5	20609	ENSMUSG00000050824	GO:0004871|GO:0004872|GO:0004930|GO:0004994|GO:0005737|GO:0005886|GO:0007165|GO:0007186|GO:0007193|GO:0007218|GO:0007268|GO:0016021|GO:0042593|GO:0050796	protein-coding
64337	-1.83044	-0.872194	1.83044	down	22.6776	10.0825	0.212969	-0.659225	Gng13	1500031D04Rik|AB030194|Ggamma13	64337	ENSMUSG00000025739	GO:0004871|GO:0005834|GO:0005886|GO:0007165|GO:0007186|GO:0007200|GO:0016020|GO:0050909|GO:0071377	protein-coding
56047	-3.64555	-1.86614	3.64555	down	407.953	80.9533	0.629767	-1.23637	Msln	MPF	56047	ENSMUSG00000063011	GO:0005576|GO:0005615|GO:0005794|GO:0005886|GO:0007155|GO:0009986|GO:0016020|GO:0031225	protein-coding
215001	1.50393	0.588736	1.50393	up	30.1333	33.3067	-0.1527	0.436036	Wfikkn1	Wfikkn	215001	ENSMUSG00000071192	GO:0003674|GO:0004857|GO:0004867|GO:0005576|GO:0005615|GO:0008191|GO:0010466|GO:0010951|GO:0030414|GO:0045861	protein-coding
621239	1.55348	0.635504	1.55348	up	284.488	282.92	0.00358057	0.639085	Nhlrc4	F430201B04Rik	621239	ENSMUSG00000090113	GO:0003674|GO:0005575|GO:0008150	protein-coding
26378	-1.77895	-0.831026	1.77895	down	2592.14	1058.73	0.317261	-0.513766	Decr2		26378	ENSMUSG00000036775	GO:0005488|GO:0005777|GO:0008152|GO:0008670|GO:0016491|GO:0055114	protein-coding
60455	1.50742	0.592077	1.50742	up	356.88	386.54	-0.0779001	0.514177	Tmem8	AW490096|M83|Tmem8a	60455	ENSMUSG00000024180	GO:0003674|GO:0005887|GO:0007155|GO:0008150|GO:0016020|GO:0016021	protein-coding
69191	7.08425	2.82462	7.08425	up	50.6467	215.447	-1.04578	1.77883	Pdia2	1810041F13Rik|AI661267|MGC144891|Pdip|Pdipl	69191	ENSMUSG00000024184	GO:0001666|GO:0003756|GO:0005496|GO:0005783|GO:0006662|GO:0006915|GO:0008289|GO:0009055|GO:0015035|GO:0016853|GO:0045454	protein-coding
14570	1.57461	0.654993	1.57461	up	243.413	283.12	-0.0121044	0.642888	Arhgdig	Gdi5|RIP2|Rho-GDI-3|Rho-GDI2	14570	ENSMUSG00000073433	GO:0005083|GO:0005092|GO:0005094|GO:0005096|GO:0005515|GO:0005624|GO:0005737|GO:0032880|GO:0043547|GO:0050790	protein-coding
50782	-1.53514	-0.618366	1.53514	down	223.467	105.9	0.0704277	-0.547938	Rgs11	C78048	50782	ENSMUSG00000024186	GO:0005096|GO:0005515|GO:0005737|GO:0005886|GO:0007186|GO:0043547	protein-coding
271424	-1.70881	-0.772992	1.70881	down	27.32	12.6667	0.230207	-0.542786	Ip6k3	D830007E07Rik|Ihpk3	271424	ENSMUSG00000024210	GO:0000166|GO:0000831|GO:0000832|GO:0004428|GO:0005524|GO:0005634|GO:0005737|GO:0006468|GO:0008440|GO:0016301|GO:0016310|GO:0016740|GO:0032958|GO:0046488	protein-coding
26415	-1.90907	-0.932871	1.90907	down	147.353	55.1	0.128026	-0.804845	Mapk13	SAPK4|Serk4	26415	ENSMUSG00000004864	GO:0000166|GO:0004672|GO:0004674|GO:0004707|GO:0005524|GO:0005625|GO:0006468|GO:0006950|GO:0007049|GO:0007243|GO:0007265|GO:0016301|GO:0016310|GO:0016740|GO:0016772	protein-coding
268936	1.71045	0.774372	1.71045	up	8690.41	10511.2	-0.0594323	0.71494	Brpf3	AI413466|AW493400|KIAA1286|MGC58603|mKIAA1286	268936	ENSMUSG00000063952	GO:0003674|GO:0005576|GO:0005829|GO:0043966|GO:0046872|GO:0070776	protein-coding
69307	1.77441	0.827339	1.77441	up	20.4867	24.6667	-0.457595	0.369744	Pxt1	1700001G18Rik|Stepp	69307	ENSMUSG00000045378	GO:0003674|GO:0005575|GO:0005777|GO:0008150	protein-coding
442827	-1.62892	-0.703916	1.62892	down	40.5467	19.7933	0.631941	-0.071975	Rab44	9830134C10Rik	442827	ENSMUSG00000064147	GO:0000166|GO:0003674|GO:0005525|GO:0005575|GO:0005886|GO:0007264|GO:0008150|GO:0015031|GO:0016020	protein-coding
18712	1.72344	0.785292	1.72344	up	6767.76	7736.67	0.0166292	0.801921	Pim1	Pim-1	18712	ENSMUSG00000024014	GO:0000166|GO:0004674|GO:0005524|GO:0005737|GO:0006468|GO:0008134|GO:0008283|GO:0030145|GO:0031659|GO:0043066|GO:0043433|GO:0046777	protein-coding
74762	1.7358	0.795597	1.7358	up	1107.95	1400.15	-0.370477	0.425119	Mdga1	1200011I03Rik|GPIM	74762	ENSMUSG00000043557	GO:0003674|GO:0045121|GO:0046658	protein-coding
109801	2.1872	1.12909	2.1872	up	12443.9	19789.4	-0.575568	0.55352	Glo1	0610009E22Rik|1110008E19Rik|2510049H23Rik|AW550643|GLY1|Glo-1|Glo-1r|Glo-1s|Glo1-r|Glo1-s|Qglo	109801	ENSMUSG00000024026	GO:0004462|GO:0005625|GO:0005975|GO:0006749|GO:0006916|GO:0008152|GO:0009438|GO:0016829|GO:0046872	protein-coding
13417	3.30732	1.72566	3.30732	up	505.387	1252.43	-0.933957	0.791704	Dnahc8	ATPase|Hst6.7b|P1-Loop	13417	ENSMUSG00000033826	GO:0000166|GO:0003674|GO:0005524|GO:0005737|GO:0006200|GO:0008150|GO:0008152|GO:0009434	protein-coding
14652	243.263	7.92637	243.263	up	2.33333	408.513	-4.96364	2.96273	Glp1r	GLP-1R|GLP1Rc	14652	ENSMUSG00000024027	GO:0001653|GO:0004871|GO:0004872|GO:0004930|GO:0005886|GO:0005887|GO:0007165|GO:0007186|GO:0007189|GO:0007204|GO:0007218|GO:0007611|GO:0007613|GO:0007631|GO:0008284|GO:0008306|GO:0008528|GO:0009749|GO:0016020|GO:0016021|GO:0017046|GO:0019933|GO:0030073|GO:0032024|GO:0043066|GO:0043526|GO:0045597|GO:0045777|GO:0045823|GO:0045944|GO:0046326|GO:0046879|GO:0051209|GO:0051929	protein-coding
328795	14.8268	3.89013	14.8268	up	82.78	821.92	-0.840216	3.04992	Ubash3a	5830413C03Rik|C330001M22|Sts-2|TULA	328795	ENSMUSG00000042345	GO:0001817|GO:0005829|GO:0050860	protein-coding
12411	1.77427	0.827225	1.77427	up	41.28	54.2	-0.399292	0.427933	Cbs	AI047524|AI303044|HIP4|MGC18856|MGC18895|MGC37300	12411	ENSMUSG00000024039	GO:0001958|GO:0001974|GO:0003824|GO:0004122|GO:0004124|GO:0005625|GO:0005634|GO:0005730|GO:0005737|GO:0005829|GO:0006535|GO:0006563|GO:0006565|GO:0006801|GO:0008152|GO:0008652|GO:0016740|GO:0016829|GO:0019343|GO:0019344|GO:0019346|GO:0019448|GO:0019899|GO:0020037|GO:0021587|GO:0030170|GO:0030823|GO:0031625|GO:0042802|GO:0042803|GO:0043231|GO:0043418|GO:0043506|GO:0046872|GO:0050667|GO:0050880|GO:…	protein-coding
14972	-1.76179	-0.817039	1.76179	down	1052.19	430.372	0.324072	-0.492967	H2-K1	H-2K|H-2K(d)|H2-K|K-f|MGC184092|MGC7052	14972	ENSMUSG00000061232	GO:0001916|GO:0002474|GO:0002485|GO:0006955|GO:0009897|GO:0016020|GO:0016021|GO:0019882|GO:0042590|GO:0042605|GO:0042612|GO:0042742	protein-coding
14961	-2.00134	-1.00097	2.00134	down	612.1	229.447	0.37153	-0.629439	H2-Ab1	AI845868|Abeta|H-2Ab|H2-Ab|I-Abeta|IAb|Ia-2|Ia2|Rmcs1	14961	ENSMUSG00000073421	GO:0002344|GO:0002504|GO:0002579|GO:0002827|GO:0005515|GO:0005622|GO:0005769|GO:0005771|GO:0005794|GO:0005886|GO:0006955|GO:0008134|GO:0009897|GO:0015643|GO:0016020|GO:0016021|GO:0019882|GO:0019886|GO:0031625|GO:0042605|GO:0042613|GO:0046635|GO:0048002|GO:0070491|GO:0071346	protein-coding
11596	-1.54151	-0.624345	1.54151	down	323.053	150.487	0.0917846	-0.532561	Ager	RAGE	11596	ENSMUSG00000015452	GO:0004872|GO:0005615|GO:0005737|GO:0005886|GO:0007165|GO:0007259|GO:0009925|GO:0010763|GO:0016020|GO:0030335|GO:0030424|GO:0031175|GO:0043025|GO:0043065|GO:0048155|GO:0048661|GO:0050729|GO:0050785|GO:0050930|GO:0051092|GO:0055074	protein-coding
81877	-1.50597	-0.59069	1.50597	down	394.363	191.21	0.217056	-0.373633	Tnxb	Tn-mhc|Tnx	81877	ENSMUSG00000033327	GO:0005518|GO:0005576|GO:0005578|GO:0005615|GO:0005622|GO:0006629|GO:0006631|GO:0006641|GO:0006644|GO:0007160|GO:0008201|GO:0016337|GO:0030198|GO:0030199|GO:0032963|GO:0043206|GO:0043506|GO:0045785|GO:0048251	protein-coding
12263	-2.34257	-1.22809	2.34257	down	41.9267	13.6867	0.274099	-0.953991	C2		12263	ENSMUSG00000024371	GO:0005576|GO:0008233|GO:0008236|GO:0016787	protein-coding
27762	-1.53959	-0.622542	1.53959	down	153.659	72.8456	0.348651	-0.273891	D17H6S56E-3	C6orf27|G7c|NG37	27762	ENSMUSG00000007030	GO:0005576	protein-coding
106722	-1.66332	-0.734068	1.66332	down	242.803	106.885	0.769512	0.0354431	AU023871	C6orf25|G6b|Ng31	106722	ENSMUSG00000073414	GO:0003674|GO:0004872|GO:0005575|GO:0007165|GO:0008150	protein-coding
68468	-2.64362	-1.40252	2.64362	down	11.5667	3.33333	0.761417	-0.6411	Ly6g6c	1110003M04Rik|AU016360|G6c|MGC144235|MGC144236|NG24	68468	ENSMUSG00000007044	GO:0003674|GO:0005575|GO:0005886|GO:0008150|GO:0016020|GO:0031225	protein-coding
114654	-2.37273	-1.24655	2.37273	down	61.7867	20.0933	0.830103	-0.416447	Ly6g6d	A930024F17Rik|G6d|G6f|MEGT1|NG25|NG32	114654	ENSMUSG00000073413	GO:0003674|GO:0005575|GO:0005886|GO:0008150|GO:0016020|GO:0031225|GO:0042995	protein-coding
70274	-1.61726	-0.693549	1.61726	down	32.2733	15.3067	0.106954	-0.586595	Ly6g6e	2310011I02Rik|G6e	70274	ENSMUSG00000013766	GO:0003674|GO:0005575|GO:0008150	protein-coding
11629	-1.85399	-0.890637	1.85399	down	83.3133	44.3333	0.101924	-0.788713	Aif1	AI607846|AIF-1|D17H6S50E|G1|Iba1	11629	ENSMUSG00000024397	GO:0001726|GO:0001891|GO:0001934|GO:0003779|GO:0005509|GO:0005515|GO:0005737|GO:0005829|GO:0005856|GO:0005884|GO:0005886|GO:0010629|GO:0014739|GO:0016020|GO:0030027|GO:0030335|GO:0042995|GO:0043066|GO:0043204|GO:0045429|GO:0048661|GO:0051015|GO:0051017	protein-coding
16988	-1.72521	-0.786768	1.72521	down	65.3333	28.6667	0.256299	-0.530469	Lst1	B144	16988	ENSMUSG00000073412	GO:0005737|GO:0016021|GO:0016358|GO:0050672	protein-coding
15007	-3.79548	-1.92428	3.79548	down	23.3399	4.75985	0.846402	-1.07788	H2-Q10	H-2Q10|Q10|Qa10	15007	ENSMUSG00000067235	GO:0000139|GO:0002474|GO:0006955|GO:0016020|GO:0016021|GO:0019882|GO:0031901|GO:0042612	protein-coding
19824	1.89936	0.925514	1.89936	up	9459.96	11481.4	0.058931	0.984445	Trim10	AI324236|BB139825|Herf1|Rnf9	19824	ENSMUSG00000073400	GO:0005515|GO:0005622|GO:0005737|GO:0008270|GO:0030218|GO:0046872	protein-coding
14991	-2.09679	-1.06818	2.09679	down	61.7149	21.1667	0.416394	-0.651791	H2-M3	H-2M3|Hmt|M3a|R4B2	14991	ENSMUSG00000016206	GO:0001916|GO:0002237|GO:0002287|GO:0002476|GO:0002477|GO:0002481|GO:0009897|GO:0016021|GO:0032398|GO:0032729|GO:0042605|GO:0042742|GO:0045429|GO:0045954	protein-coding
19743	2.44175	1.28792	2.44175	up	4888.27	7622.64	-0.160725	1.12719	Rhag	CD241|MGC123378|MGC123379|MGC123380|Rh50|Rh50A	19743	ENSMUSG00000023926	GO:0005886|GO:0006810|GO:0006873|GO:0008519|GO:0015670|GO:0015696|GO:0016020|GO:0016021|GO:0030506|GO:0051739|GO:0072488	protein-coding
94185	1.82392	0.867044	1.82392	up	2697.35	3464.22	0.0253105	0.892355	Tnfrsf21	AA959878|DR6|R74815|TR7	94185	ENSMUSG00000023915	GO:0004872|GO:0005488|GO:0005737|GO:0006915|GO:0007165|GO:0016020|GO:0016021|GO:0030424|GO:0051402	protein-coding
27226	-1.646	-0.718964	1.646	down	1379.02	617.007	0.28636	-0.432604	Pla2g7	R75400	27226	ENSMUSG00000023913	GO:0003847|GO:0005576|GO:0006954|GO:0016042|GO:0016787	protein-coding
224813	-2.22005	-1.15059	2.22005	down	104.473	33.9267	0.600604	-0.549987	Gm88		224813	ENSMUSG00000071073	GO:0003674|GO:0005575|GO:0008150	protein-coding
114570	1.66288	0.733683	1.66288	up	17.0733	20.1533	-0.199863	0.53382	Crip3	TLP|TLP-A|TLP-B|Tlmp	114570	ENSMUSG00000023968	GO:0003674|GO:0005634|GO:0005737|GO:0008270|GO:0042098|GO:0046872	protein-coding
14711	-2.44612	-1.2905	2.44612	down	28.6467	12.9733	0.267249	-1.02325	Gnmt		14711	ENSMUSG00000002769	GO:0005542|GO:0005634|GO:0005737|GO:0005829|GO:0005977|GO:0006111|GO:0006555|GO:0006730|GO:0008152|GO:0008168|GO:0008757|GO:0016594|GO:0016740|GO:0017174|GO:0032259|GO:0046498|GO:0046500|GO:0051289	protein-coding
75462	-1.76454	-0.81929	1.76454	down	74.3233	31.0706	0.244748	-0.574542	1700001C19Rik		75462	ENSMUSG00000047150	GO:0003674|GO:0005575|GO:0008150	protein-coding
328833	1.68083	0.749176	1.68083	up	2185.43	2367.19	0.192343	0.941519	Treml2	AW049306|Gm750|Tlt2	328833	ENSMUSG00000071068	GO:0004872|GO:0007165|GO:0009986|GO:0042110	protein-coding
71326	-1.65001	-0.722475	1.65001	down	759.007	319.507	0.807642	0.0851663	Treml1	5430401J17Rik|TLT-1	71326	ENSMUSG00000023993	GO:0004872|GO:0005515|GO:0005737|GO:0005886|GO:0009968|GO:0009986|GO:0016020|GO:0016021|GO:0019722|GO:0031091|GO:0042060	protein-coding
70026	-2.98512	-1.57779	2.98512	down	132.633	43.7867	0.896639	-0.68115	Tspo2	2510027D20Rik|Bzrpl1|MGC129410|MGC129411	70026	ENSMUSG00000023995	GO:0004872|GO:0005783|GO:0006810|GO:0007165|GO:0008150|GO:0015485|GO:0016020|GO:0016021	protein-coding
50498	-1.91812	-0.939689	1.91812	down	18.9467	8.20667	0.332495	-0.607194	Ebi3	EBI-3|IL-27	50498	ENSMUSG00000003206	GO:0004896|GO:0005125|GO:0005515|GO:0005576|GO:0005615|GO:0016020|GO:0019221|GO:0045523	protein-coding
106766	-1.54357	-0.626266	1.54357	down	523.44	242.493	0.193802	-0.432464	Stap2	AW049765|STAP-2	106766	ENSMUSG00000038781	GO:0005515|GO:0005634|GO:0005737|GO:0005886|GO:0016020|GO:0043231	protein-coding
18188	1.73889	0.798166	1.73889	up	308.56	371.42	-0.25842	0.539746	Nrtn	NTN	18188	ENSMUSG00000039481	GO:0001755|GO:0005576|GO:0007169|GO:0008083|GO:0021675|GO:0030424|GO:0031175	protein-coding
19725	1.64317	0.716482	1.64317	up	1070.49	1278.19	-0.14163	0.574852	Rfx2	5430432H19Rik	19725	ENSMUSG00000024206	GO:0003677|GO:0005634|GO:0006351|GO:0006355	protein-coding
78625	-1.79739	-0.8459	1.79739	down	43.52	17.2533	0.596162	-0.249737	1700061G19Rik	1700026H02|AI507598	78625	ENSMUSG00000024209	GO:0003674|GO:0005575|GO:0008150	protein-coding
70785	-1.54332	-0.626034	1.54332	down	49.7267	23.0867	0.311862	-0.314172	Dennd1c	4432409M07Rik|MGC30613	70785	ENSMUSG00000002668	GO:0003674|GO:0005085|GO:0005575|GO:0005737|GO:0008150|GO:0031410	protein-coding
50930	-1.58201	-0.661763	1.58201	down	142.393	64	0.840481	0.178718	Tnfsf14	HVEM-L|HVEML|LIGHT|LTg|Ly113	50930	ENSMUSG00000005824	GO:0005102|GO:0005125|GO:0005164|GO:0005576|GO:0005615|GO:0005886|GO:0006955|GO:0008588|GO:0010951|GO:0016020|GO:0016021|GO:0031295|GO:0043027|GO:0043154	protein-coding
13733	-1.53781	-0.62088	1.53781	down	373.813	179.667	0.258592	-0.362288	Emr1	DD7A5-7|EGF-TM7|F4/80|Gpf480|Ly71|TM7LN3	13733	ENSMUSG00000004730	GO:0004871|GO:0004872|GO:0004888|GO:0004930|GO:0005509|GO:0005886|GO:0007165|GO:0007166|GO:0007186|GO:0007218|GO:0009897|GO:0016020|GO:0016021	protein-coding
16772	1.5321	0.61551	1.5321	up	550.313	645.273	-0.112499	0.503011	Lama1	AA408497|Lama	16772	ENSMUSG00000032796	GO:0002011|GO:0005102|GO:0005201|GO:0005515|GO:0005576|GO:0005578|GO:0005604|GO:0005605|GO:0005606|GO:0005608|GO:0005615|GO:0005911|GO:0007155|GO:0007166|GO:0009888|GO:0030155|GO:0030334|GO:0031012|GO:0031175|GO:0043208|GO:0043256|GO:0045198|GO:0045995|GO:0060041|GO:0060441|GO:0060445|GO:0061304	protein-coding
224997	1.67162	0.741245	1.67162	up	27.0467	33.3178	-0.630765	0.11048	Dlgap1	4933422O14Rik|9630002F18|AI845682|AI848168|BB075781|D17Bwg0511e|GKAP/SAPAP|GKPA/SAPAP|Gkap|KIAA4162|Sapap1|mKIAA4162	224997	ENSMUSG00000003279	GO:0005886|GO:0007267|GO:0007268|GO:0016020|GO:0019904|GO:0030054|GO:0032403|GO:0045202|GO:0045211	protein-coding
320159	-1.98318	-0.987818	1.98318	down	384.653	141.933	0.395846	-0.591973	Fam179a	4632412N22Rik	320159	ENSMUSG00000045761	GO:0003674|GO:0005488|GO:0005575|GO:0008150	protein-coding
11682	-2.40496	-1.26601	2.40496	down	56.8067	16.9133	0.747603	-0.51841	Alk	CD246|Tcrz	11682	ENSMUSG00000055471	GO:0000166|GO:0004672|GO:0004713|GO:0004714|GO:0004872|GO:0005515|GO:0005524|GO:0005887|GO:0006468|GO:0007165|GO:0007169|GO:0016020|GO:0016021|GO:0016301|GO:0016310|GO:0016740|GO:0016772|GO:0046777	protein-coding
13078	1.54939	0.631704	1.54939	up	442.82	502.267	-0.104251	0.527453	Cyp1b1	CP1B|P4501b1	13078	ENSMUSG00000024087	GO:0001525|GO:0004497|GO:0005506|GO:0005783|GO:0005789|GO:0005792|GO:0006725|GO:0008210|GO:0009055|GO:0009404|GO:0009636|GO:0016020|GO:0016491|GO:0016705|GO:0016712|GO:0018894|GO:0019825|GO:0020037|GO:0043542|GO:0046872|GO:0055114|GO:0061298|GO:0070330|GO:0071603	protein-coding
20472	1.51604	0.600311	1.51604	up	58.5054	65.4377	-0.726568	-0.126257	Six2		20472	ENSMUSG00000024134	GO:0001656|GO:0001822|GO:0002062|GO:0003677|GO:0003700|GO:0005515|GO:0005634|GO:0006355|GO:0006606|GO:0007275|GO:0007501|GO:0008283|GO:0032403|GO:0042474|GO:0043565|GO:0045596|GO:0045944|GO:0048701|GO:0048704	protein-coding
225049	1.77277	0.826004	1.77277	up	502.853	649.427	-0.132994	0.693011	Ttc7	1110035E02Rik|1700007L07Rik|Ttc7a|fsn|hea	225049	ENSMUSG00000036918	GO:0005488|GO:0006879|GO:0030097	protein-coding
67664	-1.92837	-0.947379	1.92837	down	258.567	98.08	0.511004	-0.436374	Rnf125	4930553F04Rik	67664	ENSMUSG00000033107	GO:0003674|GO:0005575|GO:0005622|GO:0008150|GO:0008152|GO:0008270|GO:0016874|GO:0046872	protein-coding
100042150	-1.59828	-0.67652	1.59828	down	129.182	58.7	0.228584	-0.447936	Nrg2	Don1|NTAK	100042150	ENSMUSG00000060275	GO:0005006|GO:0005102|GO:0005154|GO:0005576|GO:0005886|GO:0006468|GO:0007173|GO:0008083|GO:0009790|GO:0016020|GO:0016021|GO:0043125	protein-coding
353237	-1.77379	-0.826835	1.77379	down	498.793	204.281	0.414202	-0.412633	Pcdhac2	CNRc2	353237	ENSMUSG00000007440		protein-coding
225392	-4.6007	-2.20185	4.6007	down	19.0369	4.02299	0.759037	-1.44281	Rell2	4631403P03Rik|MGC47374|ependolin	225392	ENSMUSG00000044024	GO:0005518|GO:0005604|GO:0005886|GO:0010811|GO:0016020|GO:0016021|GO:0031012	protein-coding
14164	-1.94779	-0.961838	1.94779	down	1795.01	665.407	0.319013	-0.642825	Fgf1	Dffrx|Fam|Fgf-1|Fgfa	14164	ENSMUSG00000036585	GO:0001525|GO:0001759|GO:0001934|GO:0005104|GO:0005515|GO:0005576|GO:0005578|GO:0005615|GO:0005634|GO:0005730|GO:0005737|GO:0005829|GO:0007243|GO:0007275|GO:0007399|GO:0008083|GO:0008201|GO:0008284|GO:0008543|GO:0010740|GO:0030154|GO:0030324|GO:0030335|GO:0034605|GO:0045542|GO:0045766|GO:0045785|GO:0045944|GO:0048155|GO:0050679|GO:0051781	protein-coding
383348	-6.94194	-2.79534	6.94194	down	47.7333	7.9	0.696945	-2.09839	Kctd16	4930434H12Rik|Gm1267	383348	ENSMUSG00000051401	GO:0003674|GO:0005249|GO:0005575|GO:0005886|GO:0006813|GO:0008076|GO:0008150|GO:0016020|GO:0030054|GO:0034765|GO:0045202|GO:0045211|GO:0071805	protein-coding
269016	-2.10867	-1.07633	2.10867	down	83.5867	30	0.308307	-0.768026	Sh3rf2	2310046K19|9130023G24Rik|AI452083|RNF158	269016	ENSMUSG00000057719	GO:0005575|GO:0008150|GO:0008152|GO:0008157|GO:0008270|GO:0016874|GO:0046872	protein-coding
72930	1.78158	0.833155	1.78158	up	37.9867	41.12	-0.716155	0.117	Ppp2r2b	2900026H06Rik|6330404L05Rik|E130009M08Rik|MGC113781|PP2A-PR55B|PR55-BETA|SCA12	72930	ENSMUSG00000024500	GO:0000159|GO:0000266|GO:0005624|GO:0005737|GO:0005739|GO:0005741|GO:0005829|GO:0005856|GO:0006626|GO:0006915|GO:0007165|GO:0008601|GO:0010637|GO:0016020|GO:0032403|GO:0034047|GO:0043525|GO:0050790	protein-coding
74574	-1.58207	-0.661812	1.58207	down	39.2533	17.7267	0.367569	-0.294242	4833403I15Rik	Aqpep|Lvrn|MGC130603	74574	ENSMUSG00000024481	GO:0003674|GO:0005575|GO:0008150	protein-coding
71373	-1.73865	-0.797965	1.73865	down	94.4533	40.0933	0.393075	-0.40489	Prr16	5430406M13Rik|AI607429	71373	ENSMUSG00000073565	GO:0003674|GO:0005575|GO:0008150	protein-coding
225518	1.55741	0.639146	1.55741	up	1224.45	1346.86	-0.46747	0.171676	Prdm6	Gm92|PRISM	225518	ENSMUSG00000069378	GO:0003676|GO:0005622|GO:0005634|GO:0006351|GO:0006355|GO:0008168|GO:0008270|GO:0016568|GO:0016740|GO:0018022|GO:0018024|GO:0022008|GO:0032259|GO:0034968|GO:0042803|GO:0045892|GO:0046872|GO:0051151	protein-coding
240327	-1.94877	-0.962567	1.94877	down	32.3401	10.8979	0.501555	-0.461012	Gm4951	EG240327	240327	ENSMUSG00000073555	GO:0003674|GO:0005575|GO:0035458	protein-coding
225594	-1.58669	-0.666016	1.58669	down	35.7909	15.1302	0.0319381	-0.634078	Gm4841	EG225594|MGC183811	225594	ENSMUSG00000068606	GO:0003674|GO:0005575|GO:0008150	protein-coding
16149	-1.86569	-0.899709	1.86569	down	49.3933	19.6667	0.220255	-0.679454	Cd74	CLIP|DHLAG|HLADG|Ia-GAMMA|Ii	16149	ENSMUSG00000024610	GO:0000187|GO:0001516|GO:0001540|GO:0001961|GO:0002606|GO:0002792|GO:0002821|GO:0002830|GO:0002906|GO:0004896|GO:0005515|GO:0005764|GO:0005770|GO:0005771|GO:0005773|GO:0005783|GO:0005794|GO:0005886|GO:0005887|GO:0006461|GO:0006886|GO:0006952|GO:0006955|GO:0007165|GO:0008283|GO:0009897|GO:0009986|GO:0016020|GO:0016021|GO:0016064|GO:0019221|GO:0019882|GO:0019886|GO:0019955|GO:0030890|GO:0035691|GO:…	protein-coding
545260	-1.9387	-0.955089	1.9387	down	44.3667	17.4333	0.13135	-0.823739	Arsi	BC020108	545260	ENSMUSG00000036412	GO:0003674|GO:0003824|GO:0005575|GO:0005576|GO:0005783|GO:0008150|GO:0008152|GO:0008484|GO:0016787|GO:0046872	protein-coding
56069	1.66652	0.736842	1.66652	up	22.3333	26.1067	-0.442115	0.294727	Il17b	1110006O16Rik|1700006N07Rik|Zcyto7	56069	ENSMUSG00000024578	GO:0005102|GO:0005125|GO:0005576|GO:0005615|GO:0006954|GO:0030593	protein-coding
11555	1.57343	0.653913	1.57343	up	627.667	642.187	0.239075	0.892988	Adrb2	Adrb-2|Badm|Gpcr7	11555	ENSMUSG00000045730	GO:0001993|GO:0002024|GO:0002025|GO:0002028|GO:0002032|GO:0002086|GO:0003059|GO:0004871|GO:0004872|GO:0004930|GO:0004941|GO:0005515|GO:0005624|GO:0005634|GO:0005737|GO:0005768|GO:0005792|GO:0005886|GO:0005887|GO:0005901|GO:0006898|GO:0007165|GO:0007186|GO:0007189|GO:0007190|GO:0008144|GO:0008284|GO:0009409|GO:0010765|GO:0015459|GO:0016020|GO:0016021|GO:0016324|GO:0030279|GO:0030424|GO:0030425|GO:…	protein-coding
14151	1.9523	0.965174	1.9523	up	26952.2	35645.4	0.0151854	0.98036	Fech	AI894116|Fcl|fch	14151	ENSMUSG00000024588	GO:0004325|GO:0005506|GO:0005739|GO:0005743|GO:0005759|GO:0006779|GO:0006783|GO:0008152|GO:0008203|GO:0009416|GO:0009589|GO:0010999|GO:0016829|GO:0020037|GO:0030218|GO:0030350|GO:0034379|GO:0046501|GO:0046906|GO:0046984|GO:0055072	protein-coding
225638	-1.5622	-0.64358	1.5622	down	18240.3	8503.69	0.367985	-0.275595	Alpk2	Gm549|Hak	225638	ENSMUSG00000032845	GO:0003674|GO:0005575|GO:0008150	protein-coding
68166	1.55931	0.640904	1.55931	up	2154.95	2445.87	-0.157601	0.483303	Spire1	6030430B19Rik|AI415299|AU022898|AW550622|Spir-1	68166	ENSMUSG00000024533	GO:0003674|GO:0003779|GO:0005737|GO:0005794|GO:0005856|GO:0006810|GO:0048193	protein-coding
225659	1.679	0.747605	1.679	up	3796.68	4560.63	-0.140698	0.606907	Cep76	6230425F05Rik|9630013E05	225659	ENSMUSG00000073542	GO:0003674|GO:0005737|GO:0005813|GO:0005814|GO:0005829|GO:0005856|GO:0046599	protein-coding
13176	-2.37626	-1.24869	2.37626	down	242.186	74.4444	0.395274	-0.853418	Dcc	C030036D22Rik|Igdcc1	13176	ENSMUSG00000060534	GO:0001764|GO:0003713|GO:0005042|GO:0005886|GO:0007165|GO:0007411|GO:0010976|GO:0021965|GO:0030424|GO:0032584|GO:0033563|GO:0045121|GO:0070374	protein-coding
225724	-1.51804	-0.602209	1.51804	down	92.3333	45.3333	0.226039	-0.376169	Mapk4	A330097D03Rik|Erk3|Prkm4|p63Mapk	225724	ENSMUSG00000024558	GO:0000166|GO:0004672|GO:0004674|GO:0004707|GO:0005524|GO:0006468|GO:0007049|GO:0007165|GO:0016301|GO:0016310|GO:0016740|GO:0016772	protein-coding
100502841	1.53676	0.619892	1.53676	up	1819.48	2046.53	-0.130701	0.489191	5430411K18Rik	4732475F16|AI661957|AW456499|KIAA1632|mKIAA1632	100502841	ENSMUSG00000039840	GO:0003674|GO:0005575|GO:0006914|GO:0008150	protein-coding
108052	2.57998	1.36736	2.57998	up	447.533	750.087	-0.477932	0.88943	Slc14a1	2610507K20Rik|3021401A05Rik|UT-B|Utb1	108052	ENSMUSG00000059336	GO:0005372|GO:0005886|GO:0006810|GO:0006833|GO:0015204|GO:0015840|GO:0016020|GO:0016021|GO:0071918	protein-coding
27411	-2.74735	-1.45804	2.74735	down	18.28	7.33333	0.217027	-1.24102	Slc14a2	MGC183591|UT-A1	27411	ENSMUSG00000024552	GO:0005886|GO:0015204|GO:0016020|GO:0016021|GO:0071918	protein-coding
54445	-1.55804	-0.639731	1.55804	down	502.72	231.713	0.210774	-0.428957	Unc93b1	Unc-93B1|Unc93b	54445	ENSMUSG00000036908	GO:0002224|GO:0005783|GO:0019886|GO:0034138|GO:0034154|GO:0034162	protein-coding
60425	-1.76922	-0.823116	1.76922	down	4557.24	1858.01	0.191351	-0.631765	Doc2g	D830013O18Rik	60425	ENSMUSG00000024871	GO:0005215|GO:0006810|GO:0008021|GO:0016020	protein-coding
19265	1.78714	0.837652	1.78714	up	32.62	42.0133	-0.282119	0.555533	Ptprcap	AI605264|CD-45-AP|LPAP|LSM-1	19265	ENSMUSG00000045826	GO:0004872|GO:0005886|GO:0007165|GO:0016020|GO:0016021	protein-coding
245857	-1.5913	-0.67021	1.5913	down	508.193	230.727	0.198848	-0.471363	Ssh3	BC028922|SSH-3|mSSH-3L	245857	ENSMUSG00000034616	GO:0003779|GO:0004721|GO:0004725|GO:0005634|GO:0005737|GO:0005856|GO:0006470|GO:0008064|GO:0008138|GO:0010591|GO:0016311|GO:0016787|GO:0016791|GO:0035335|GO:0050770	protein-coding
240518	1.62845	0.703498	1.62845	up	41.8133	49.18	-0.474227	0.229271	Peli3	6030441F14Rik|A930011L17|BC028931|MGC30417	240518	ENSMUSG00000024901	GO:0003674|GO:0005575|GO:0008150	protein-coding
13041	1.6086	0.685807	1.6086	up	22.18	26.3267	-0.754884	-0.0690772	Ctsw	lymphopain	13041	ENSMUSG00000024910	GO:0004197|GO:0006508|GO:0008233|GO:0008234|GO:0016787	protein-coding
18426	-1.9532	-0.96584	1.9532	down	33.3	12.8267	0.628223	-0.337617	Ovol1	BB147136|Ovo1|movo1	18426	ENSMUSG00000024922	GO:0000122|GO:0000239|GO:0001078|GO:0001822|GO:0003676|GO:0003677|GO:0003700|GO:0005622|GO:0005634|GO:0006351|GO:0006355|GO:0007283|GO:0007498|GO:0008270|GO:0008544|GO:0043588|GO:0046872	protein-coding
107375	-1.56285	-0.644177	1.56285	down	361.54	166.42	0.302966	-0.341212	Slc25a45	AW491445	107375	ENSMUSG00000024818	GO:0003674|GO:0005488|GO:0005739|GO:0005743|GO:0006810|GO:0008150|GO:0016020|GO:0016021|GO:0055085	protein-coding
107227	-2.15052	-1.10469	2.15052	down	1205.6	406.187	0.429618	-0.675068	Macrod1	AI604841|AW743046|D930010J01Rik	107227	ENSMUSG00000036278	GO:0003674|GO:0005739|GO:0008150	protein-coding
56072	-2.70867	-1.43758	2.70867	down	18.4053	4.58825	0.490392	-0.947192	Lgals12	AW987437|Grip1	56072	ENSMUSG00000024972	GO:0005529|GO:0005634|GO:0005739|GO:0006915|GO:0008629|GO:0030395	protein-coding
14319	1.64795	0.720674	1.64795	up	114577	129259	0.06265	0.783324	Fth1	AL022624|AL033366|FHC|Fth|H-ferritin|HFt|MFH	14319	ENSMUSG00000024661	GO:0004322|GO:0005488|GO:0005739|GO:0005829|GO:0006826|GO:0006879|GO:0006892|GO:0008199|GO:0016044|GO:0016491|GO:0046872|GO:0046914|GO:0055114|GO:0060547	protein-coding
74760	1.70486	0.769654	1.70486	up	4837.67	5912.94	-0.11188	0.657775	Rab3il1	1200014K04Rik|AI115013|C76746|Rab3ail1	74760	ENSMUSG00000024663	GO:0005085|GO:0005575|GO:0017112|GO:0019900|GO:0050790	protein-coding
14156	1.63332	0.707807	1.63332	up	6226.94	7467.03	-0.185724	0.522083	Fen1	AW538437	14156	ENSMUSG00000024742	GO:0000287|GO:0003677|GO:0004519|GO:0004523|GO:0004527|GO:0005634|GO:0005739|GO:0006260|GO:0006281|GO:0008152|GO:0008409|GO:0017108|GO:0030145|GO:0043137|GO:0048256	protein-coding
54525	-1.64559	-0.718608	1.64559	down	628.933	276.86	0.407455	-0.311153	Syt7	AI851541|B230112P13Rik	54525	ENSMUSG00000024743	GO:0001778|GO:0005215|GO:0005509|GO:0005624|GO:0005764|GO:0006810|GO:0008021|GO:0016020|GO:0016021|GO:0017158|GO:0030054|GO:0031410|GO:0045202|GO:0046872|GO:0050796	protein-coding
278795	-1.73859	-0.797916	1.73859	down	18.7867	8	0.798974	0.00105866	Lrrc10b	Gm705|SerdinR	278795	ENSMUSG00000090291	GO:0003674|GO:0005575|GO:0008150	protein-coding
67752	-2.40991	-1.26898	2.40991	down	17.74	7.37333	0.396732	-0.872249	4930579J09Rik	AU015816|IIIG9|IIIG9L|IIIG9S|MGC144717	67752	ENSMUSG00000035179	GO:0003674|GO:0005575|GO:0008150	protein-coding
71768	1.96868	0.977226	1.96868	up	63.0067	90.82	-0.433628	0.543598	Vwce	1300015B04Rik	71768	ENSMUSG00000043789	GO:0003674|GO:0005575|GO:0008150	protein-coding
12507	-1.88388	-0.91371	1.88388	down	24.28	9.52	0.423101	-0.490609	Cd5	Ly-1|Ly-12|Ly-A|Lyt-1	12507	ENSMUSG00000024669	GO:0001948|GO:0005044|GO:0005515|GO:0005886|GO:0007165|GO:0008624|GO:0009897|GO:0016020|GO:0016021|GO:0031295|GO:0044214	protein-coding
12803	1.6785	0.747174	1.6785	up	119.055	145.681	-0.205472	0.541702	Cntf	AI429687|MGC41235	12803	ENSMUSG00000079415	GO:0005125|GO:0005127|GO:0005138|GO:0005615|GO:0005634|GO:0005737|GO:0005829|GO:0007259|GO:0007275|GO:0007399|GO:0008083|GO:0008284|GO:0014068|GO:0030154|GO:0030307|GO:0030424|GO:0032838|GO:0040007|GO:0042517|GO:0043025|GO:0043231|GO:0043410|GO:0043524|GO:0043526|GO:0046427|GO:0046533|GO:0046668|GO:0046887|GO:0048143|GO:0048644|GO:0048666|GO:0048680|GO:0051291|GO:0060075|GO:0060081|GO:0070120	protein-coding
11668	1.81397	0.859149	1.81397	up	634.807	838.2	-0.558617	0.300532	Aldh1a1	Ahd-2|Ahd2|Aldh1|Aldh1a2|E1|Raldh1	11668	ENSMUSG00000053279	GO:0001758|GO:0002072|GO:0004028|GO:0004029|GO:0005625|GO:0005737|GO:0006979|GO:0008152|GO:0016491|GO:0018479|GO:0042493|GO:0042572|GO:0042573|GO:0042802|GO:0042904|GO:0042905|GO:0043065|GO:0045471|GO:0048048|GO:0051289|GO:0055114	protein-coding
381217	-2.14576	-1.10149	2.14576	down	6403.76	2167.89	0.330622	-0.770867	Fam189a2	AI414343|AI666772|Gm967	381217	ENSMUSG00000071604	GO:0003674|GO:0005575|GO:0008150	protein-coding
226049	1.80436	0.851484	1.80436	up	38.22	48.8333	-0.250668	0.600815	Dmrt2	Terra	226049	ENSMUSG00000048138	GO:0005634|GO:0006917	protein-coding
22359	-2.15435	-1.10725	2.15435	down	7710.13	2544.32	0.354172	-0.753079	Vldlr	AA408956|AI451093|AW047288	22359	ENSMUSG00000024924	GO:0004872|GO:0005509|GO:0005515|GO:0005615|GO:0005624|GO:0005634|GO:0005905|GO:0006629|GO:0006810|GO:0006869|GO:0006897|GO:0007165|GO:0008202|GO:0008203|GO:0009986|GO:0016020|GO:0016021|GO:0030229|GO:0034361|GO:0034447|GO:0045177|GO:0045860|GO:0048471|GO:0071456	protein-coding
240595	-3.7736	-1.91594	3.7736	down	53.1667	10.6667	0.831112	-1.08483	Kcnv2	KV11.1|MGC38990	240595	ENSMUSG00000047298	GO:0003674|GO:0005216|GO:0005244|GO:0005249|GO:0005267|GO:0005575|GO:0005886|GO:0006810|GO:0006811|GO:0006813|GO:0008076|GO:0008150|GO:0016020|GO:0016021|GO:0034765|GO:0055085|GO:0071805	protein-coding
627788	-1.96327	-0.97326	1.96327	down	31.8056	10.4722	0.666469	-0.306791	Gm6788	EG627788	627788	ENSMUSG00000090737	GO:0003674|GO:0005575|GO:0008150	protein-coding
20510	-4.85642	-2.27989	4.85642	down	194.04	28.6667	1.13466	-1.14523	Slc1a1	D130048G10Rik|EAAC1|EAAC2|EAAT3|MEAAC1	20510	ENSMUSG00000024935	GO:0003333|GO:0005313|GO:0006810|GO:0006820|GO:0006835|GO:0015293|GO:0015501|GO:0015813|GO:0016020|GO:0016021|GO:0016595|GO:0017153|GO:0051260|GO:0051938|GO:0055085|GO:0070779|GO:0071436	protein-coding
74411	-1.54294	-0.625681	1.54294	down	1196.01	560.45	0.265254	-0.360427	Ppapdc2	4932443D16Rik	74411	ENSMUSG00000040105	GO:0003674|GO:0003824|GO:0005575|GO:0008150|GO:0008152|GO:0016020|GO:0016021|GO:0016787	protein-coding
672214	-1.61266	-0.689445	1.61266	down	45.8834	20.4518	0.395693	-0.293752	Gm10136	ENSMUSG00000063754	672214	ENSMUSG00000063754		protein-coding
226090	1.5297	0.61325	1.5297	up	2943.39	3284.94	-0.30648	0.30677	Ermp1	D19Ertd410e|D19Wsu12e|Fxna|MGC28180|mKIAA1815	226090	ENSMUSG00000046324	GO:0001541|GO:0003674|GO:0005783|GO:0006508|GO:0008233|GO:0008237|GO:0016020|GO:0016021|GO:0016787|GO:0046872	protein-coding
67717	-1.8323	-0.873654	1.8323	down	26	10.6667	0.400661	-0.472994	Lipf	2310051B21Rik|AV082900	67717	ENSMUSG00000024768	GO:0004806|GO:0005576|GO:0006629|GO:0016042|GO:0016787	protein-coding
14102	-1.58549	-0.664928	1.58549	down	106.727	45.5933	0.176739	-0.488189	Fas	AI196731|APO1|APT1|CD95|TNFR6|Tnfrsf6|lpr	14102	ENSMUSG00000024778	GO:0002377|GO:0003014|GO:0004872|GO:0004888|GO:0005031|GO:0005488|GO:0005515|GO:0005576|GO:0005886|GO:0006915|GO:0006924|GO:0006925|GO:0006927|GO:0006955|GO:0007165|GO:0008624|GO:0008625|GO:0008633|GO:0009636|GO:0009897|GO:0009986|GO:0010467|GO:0010940|GO:0016020|GO:0016021|GO:0019724|GO:0019900|GO:0031104|GO:0031264|GO:0031265|GO:0033209|GO:0042127|GO:0042802|GO:0043029|GO:0043065|GO:0043066|GO:…	protein-coding
12642	1.53341	0.616741	1.53341	up	116.747	130.08	-0.615261	0.00147947	Ch25h	AI462618|m25OH	12642	ENSMUSG00000050370	GO:0001567|GO:0004497|GO:0005506|GO:0005783|GO:0005829|GO:0006633|GO:0006694|GO:0008203|GO:0008395|GO:0008610|GO:0016020|GO:0016021|GO:0016126|GO:0016491|GO:0046872|GO:0055114	protein-coding
15959	-2.23628	-1.1611	2.23628	down	47.8741	15.6974	0.694006	-0.467094	Ifit3	Ifi49|MGC107331	15959	ENSMUSG00000074896	GO:0005488|GO:0005515|GO:0035458	protein-coding
667370	-3.4905	-1.80343	3.4905	down	28.9127	6.05323	0.854397	-0.949038	I830012O16Rik		667370	ENSMUSG00000062488	GO:0003674|GO:0005575|GO:0008150	protein-coding
15957	-2.53165	-1.34008	2.53165	down	40.2867	11.8333	0.904641	-0.435435	Ifit1	ISG56|Ifi56	15957	ENSMUSG00000034459	GO:0005737|GO:0009615|GO:0019060|GO:0032091|GO:0035457|GO:0035458|GO:0045070|GO:0045071|GO:0050689|GO:0051097|GO:0071357|GO:0071360	protein-coding
13082	-2.01138	-1.00818	2.01138	down	33.0867	10.3333	0.775181	-0.233002	Cyp26a1	Cyp26|MGC13860|P450RA|P450RAI|RAH	13082	ENSMUSG00000024987	GO:0001972|GO:0004497|GO:0005506|GO:0005783|GO:0005789|GO:0005792|GO:0007417|GO:0008401|GO:0009055|GO:0009952|GO:0014032|GO:0016020|GO:0016491|GO:0016705|GO:0020037|GO:0034653|GO:0042573|GO:0046872|GO:0048384|GO:0055114	protein-coding
54612	1.65379	0.725777	1.65379	up	509.873	614.52	-0.453622	0.272155	Sfrp5	AI605071|SARP3	54612	ENSMUSG00000018822	GO:0001944|GO:0005576|GO:0005737|GO:0005886|GO:0006357|GO:0007275|GO:0007420|GO:0008285|GO:0008406|GO:0016055|GO:0017147|GO:0030154|GO:0030165|GO:0030178|GO:0035121|GO:0035414|GO:0042813|GO:0043433|GO:0043508|GO:0048546|GO:0051898|GO:0060028|GO:0060070|GO:0090090|GO:0090175|GO:0090179|GO:2000041	protein-coding
72832	-2.52061	-1.33377	2.52061	down	32.66	9.00667	0.408706	-0.925069	Crtac1	2810454P21Rik|AW047536	72832	ENSMUSG00000042401	GO:0003674|GO:0005509|GO:0005575|GO:0005576|GO:0005578|GO:0008150	protein-coding
20249	1.54298	0.625719	1.54298	up	1112.11	1244.71	-0.298342	0.327378	Scd1	AA589638|AI265570|Scd|Scd-1|ab	20249	ENSMUSG00000037071	GO:0004768|GO:0005506|GO:0005783|GO:0005792|GO:0006629|GO:0006633|GO:0008610|GO:0010873|GO:0016020|GO:0016021|GO:0016491|GO:0016717|GO:0034435|GO:0044130|GO:0050830|GO:0050872|GO:0050873|GO:0055114	protein-coding
14179	9.37233	3.22841	9.37233	up	10.6667	63.4	-2.17957	1.04884	Fgf8	Aigf|Fgf-8|MGC59627	14179	ENSMUSG00000025219	GO:0000165|GO:0001569|GO:0001658|GO:0001759|GO:0001822|GO:0001839|GO:0001947|GO:0001974|GO:0003007|GO:0005105|GO:0005111|GO:0005576|GO:0005615|GO:0005625|GO:0006915|GO:0006979|GO:0007368|GO:0007507|GO:0008045|GO:0008078|GO:0008083|GO:0008284|GO:0008406|GO:0008543|GO:0009792|GO:0009897|GO:0010628|GO:0021537|GO:0021543|GO:0021544|GO:0021798|GO:0021846|GO:0021884|GO:0021954|GO:0023019|GO:0030324|GO:…	protein-coding
18742	-2.32084	-1.21465	2.32084	down	40.9365	14.46	0.342132	-0.872513	Pitx3	Ptx3|ak	18742	ENSMUSG00000025229	GO:0002088|GO:0002089|GO:0003677|GO:0003700|GO:0005515|GO:0005634|GO:0006351|GO:0006355|GO:0007275|GO:0007626|GO:0030901|GO:0043565|GO:0045893|GO:0048666|GO:0070306|GO:0071542	protein-coding
73728	-1.53085	-0.614336	1.53085	down	1687.94	763.994	0.238989	-0.375347	Psd	1110007H17Rik|A930015K15|Efa6|Efa6a|KIAA2011|Psdl|mKIAA2011	73728	ENSMUSG00000037126	GO:0005085|GO:0005086|GO:0005622|GO:0005737|GO:0016021|GO:0032012|GO:0050790	protein-coding
13074	-3.21058	-1.68283	3.21058	down	89.12	19.6667	1.05298	-0.629851	Cyp17a1	Cyp17|p450c17	13074	ENSMUSG00000003555	GO:0004497|GO:0004508|GO:0005506|GO:0005739|GO:0005783|GO:0005789|GO:0005792|GO:0006694|GO:0006704|GO:0008202|GO:0009055|GO:0016020|GO:0016491|GO:0016705|GO:0016829|GO:0020037|GO:0030424|GO:0042995|GO:0043025|GO:0046872|GO:0055114|GO:0090031	protein-coding
12821	-1.58311	-0.662763	1.58311	down	76.2533	35.2733	0.242677	-0.420086	Col17a1	BP180|Bpag|Bpag2	12821	ENSMUSG00000025064	GO:0005576|GO:0005578|GO:0005581|GO:0005604|GO:0005886|GO:0016020|GO:0016021|GO:0030054|GO:0030056|GO:0031581	protein-coding
70806	-1.53881	-0.621816	1.53881	down	189.113	90.3498	0.184711	-0.437105	D19Ertd652e	4632415N18Rik|4930428C11Rik|4930463G05Rik|AI429486	70806	ENSMUSG00000044948	GO:0003674|GO:0005575|GO:0008150	protein-coding
18175	-1.50697	-0.591648	1.50697	down	7631.13	3626.26	0.181401	-0.410247	Nrap		18175	ENSMUSG00000049134	GO:0003779|GO:0005515|GO:0005916|GO:0005927|GO:0008270|GO:0017166|GO:0030016|GO:0030036|GO:0046872|GO:0051371	protein-coding
240675	-2.57647	-1.36539	2.57647	down	11.9733	4.48	0.434284	-0.93111	Vwa2	Amaco	240675	ENSMUSG00000025082	GO:0005576|GO:0008150|GO:0042802	protein-coding
12155	-1.58449	-0.664023	1.58449	down	91.6667	41.3333	0.562679	-0.101344	Bmp15	AU015375|AU018861|AU021453|Bmp-15|C86824|C87336|GDF-9B	12155	ENSMUSG00000023279	GO:0001541|GO:0005125|GO:0005576|GO:0005615|GO:0008083|GO:0045893|GO:0060016	protein-coding
331374.chrX.2	-1.95361	-0.966144	1.95361	down	4623.18	1691.91	0.524357	-0.441787	Dgkk	Gm360	331374	ENSMUSG00000062393	GO:0004143|GO:0005622|GO:0005886|GO:0006979|GO:0016301|GO:0016310|GO:0035556|GO:0046339	protein-coding
209091	-1.993	-0.994941	1.993	down	114	41	0.625739	-0.369202	Ccnb3		209091	ENSMUSG00000051592	GO:0000079|GO:0003674|GO:0005634|GO:0007049|GO:0007126|GO:0008150|GO:0010389|GO:0019901|GO:0051301	protein-coding
14460	2.98453	1.5775	2.98453	up	2161.9	4212.09	-0.435568	1.14193	Gata1	Gata-1|Gf-1	14460	ENSMUSG00000031162	GO:0000122|GO:0000976|GO:0000977|GO:0000978|GO:0000981|GO:0001077|GO:0002039|GO:0003677|GO:0003682|GO:0003700|GO:0005515|GO:0005634|GO:0005730|GO:0006351|GO:0006355|GO:0006366|GO:0007267|GO:0008270|GO:0008285|GO:0008301|GO:0008584|GO:0010559|GO:0030099|GO:0030218|GO:0030219|GO:0030220|GO:0030502|GO:0031100|GO:0031965|GO:0033690|GO:0043066|GO:0043565|GO:0045944|GO:0046872|GO:0048468|GO:0048821|GO:…	protein-coding
209837	2.50822	1.32667	2.50822	up	2041.83	3601.76	-0.293969	1.0327	Slc38a5	C81234|E330031E14|JM24|SN2	209837	ENSMUSG00000031170	GO:0003333|GO:0005886|GO:0006865|GO:0015171|GO:0015175|GO:0015187|GO:0015804|GO:0015816|GO:0016020|GO:0016021	protein-coding
22439	1.99007	0.99282	1.99007	up	5640.95	7354.58	0.112138	1.10496	Xk	1810038K19Rik|XRG1|Xkh	22439	ENSMUSG00000015342	GO:0006810|GO:0006865|GO:0016020|GO:0016021	protein-coding
76383	1.95012	0.963564	1.95012	up	22.0492	26.2484	-0.360422	0.603143	1700012L04Rik	H2al1	76383	ENSMUSG00000078347	GO:0000786|GO:0003677|GO:0005634|GO:0005694	protein-coding
236690	-1.52392	-0.607785	1.52392	down	29.7067	13.5867	0.373926	-0.233859	Nyx	CLNP|CSNB1|CSNB4|MGC38926|nob	236690	ENSMUSG00000051228	GO:0005576|GO:0005578|GO:0005622|GO:0007601|GO:0050896	protein-coding
22289	1.51012	0.594664	1.51012	up	5269.99	5791.21	-0.410626	0.184038	Kdm6a	Utx	22289	ENSMUSG00000037369	GO:0005488|GO:0005634|GO:0016491|GO:0016568|GO:0016702|GO:0035097|GO:0046872|GO:0055114	protein-coding
16164	-1.72537	-0.786909	1.72537	down	3635.07	1511.6	0.24605	-0.54086	Il13ra1	AI882074|CD213a1|IL-13r[a]|Il13ra|NR4	16164	ENSMUSG00000017057	GO:0002639|GO:0004872|GO:0004896|GO:0007165|GO:0016020|GO:0016021|GO:0016515|GO:0019221|GO:0030890|GO:0035772	protein-coding
74365	-1.61651	-0.692878	1.61651	down	151.073	70	0.192533	-0.500345	Lonrf3	4932412G04Rik|5730439E01Rik|A830039N02Rik|AU023707|Rnf127	74365	ENSMUSG00000016239	GO:0003674|GO:0004176|GO:0005488|GO:0005575|GO:0006200|GO:0006508|GO:0008150|GO:0008270|GO:0046872	protein-coding
77883	-2.24177	-1.16464	2.24177	down	132.94	43.9933	0.593281	-0.571356	6030498E09Rik		77883	ENSMUSG00000051361	GO:0003674|GO:0005575|GO:0008150	protein-coding
30878	-1.7379	-0.797346	1.7379	down	327.56	128.753	0.283939	-0.513407	Apln	6030430G11Rik|Apel	30878	ENSMUSG00000037010	GO:0002026|GO:0005102|GO:0005179|GO:0005576|GO:0005615|GO:0007186|GO:0007631|GO:0008284|GO:0031652|GO:0031704|GO:0042327|GO:0042756|GO:0043576|GO:0045776|GO:0045906|GO:0045909|GO:0048471|GO:0050878|GO:0051461|GO:0051466	protein-coding
75404	2.48999	1.31614	2.48999	up	184.667	329	-0.743298	0.572845	Arhgap36	1100001E04Rik|rho-gap	75404	ENSMUSG00000036198	GO:0003674|GO:0005096|GO:0005575|GO:0005622|GO:0007165|GO:0008150|GO:0043547	protein-coding
83563	3.48728	1.8021	3.48728	up	19	34.5733	-0.0582291	1.74387	Usp26	MGC159157	83563	ENSMUSG00000055780	GO:0003674|GO:0004221|GO:0005634|GO:0008233|GO:0008234|GO:0016579|GO:0016787	protein-coding
75013	-1.61366	-0.690334	1.61366	down	28.56	13.2067	0.101767	-0.588567	4930502E18Rik		75013	ENSMUSG00000055555	GO:0003674|GO:0005575|GO:0008150	protein-coding
20675	-6.90708	-2.78808	6.90708	down	937.313	99.3333	1.0994	-1.68868	Sox3	Sox-3	20675	ENSMUSG00000045179	GO:0003677|GO:0009887|GO:0030900|GO:0048515	protein-coding
14765	-1.70193	-0.767172	1.70193	down	45.2533	19.2467	0.565363	-0.201809	Gpr50	H9	14765	ENSMUSG00000056380	GO:0004871|GO:0004872|GO:0004930|GO:0005886|GO:0007165|GO:0007186|GO:0008502|GO:0016020|GO:0016021	protein-coding
320707	-1.8448	-0.883465	1.8448	down	58.2467	21.9533	0.492809	-0.390656	Atp2b3	6430519O13Rik|Pmca3	320707	ENSMUSG00000031376	GO:0000166|GO:0005524|GO:0006810|GO:0008152|GO:0016020|GO:0016021|GO:0016787|GO:0030165|GO:0034220|GO:0045121	protein-coding
16728	1.86823	0.901672	1.86823	up	261.327	333.28	-0.74647	0.155201	L1cam	CD171|L1|L1-NCAM|NCAM-L1	16728	ENSMUSG00000031391	GO:0005178|GO:0005515|GO:0005624|GO:0005886|GO:0007156|GO:0007157|GO:0007159|GO:0007166|GO:0007411|GO:0009897|GO:0009986|GO:0022409|GO:0030165|GO:0031175|GO:0033631|GO:0033691|GO:0034109|GO:0042734|GO:0042802|GO:0043195|GO:0043621|GO:0050850	protein-coding
15161	1.50685	0.591534	1.50685	up	16564.7	18308.4	-0.0642007	0.527333	Hcfc1	AW060991|HCF|HCF1	15161	ENSMUSG00000031386	GO:0003682|GO:0003713|GO:0005634|GO:0005737|GO:0005739|GO:0006355|GO:0007049|GO:0010628|GO:0019046|GO:0042802|GO:0043254|GO:0048188|GO:0050821|GO:0070688|GO:0071339	protein-coding
100041206	1.72851	0.789527	1.72851	up	403.207	507.647	-0.212109	0.577418	Gm3202		100041206		GO:0003674|GO:0005575|GO:0008150	protein-coding
331461	2.64054	1.40083	2.64054	up	487.667	983.334	-0.7261	0.674732	Il1rapl1	6330532G10Rik|C030039N24|IL1R8|IL1RAPL|MRX34|OPHN4|TIGIRR-2	331461	ENSMUSG00000052372	GO:0004872|GO:0005886|GO:0010975|GO:0016020|GO:0016021|GO:0045920|GO:0051927	protein-coding
236899	1.58561	0.665042	1.58561	up	1944.05	2217.05	-0.13489	0.530152	Pcyt1b	AW045697|CTTbeta	236899	ENSMUSG00000035246	GO:0001541|GO:0003824|GO:0004105|GO:0005783|GO:0006657|GO:0007283|GO:0008654|GO:0009058|GO:0016740|GO:0016779	protein-coding
236900	-1.54979	-0.632077	1.54979	down	14722.1	6900.4	0.202243	-0.429834	Pdk3	2610001M10Rik|AI035637|MGC6383	236900	ENSMUSG00000035232	GO:0000155|GO:0000160|GO:0000166|GO:0004672|GO:0004673|GO:0004740|GO:0005524|GO:0005739|GO:0005975|GO:0006006|GO:0006468|GO:0007165|GO:0010510|GO:0016301|GO:0016740|GO:0018106	protein-coding
170735	-1.94715	-0.961362	1.94715	down	65.2867	24.16	0.504088	-0.457274	Arr3	Arr4|Car|Carfl|Carr	170735	ENSMUSG00000060890	GO:0001750|GO:0001932|GO:0002046|GO:0006897|GO:0007165|GO:0007601|GO:0019904|GO:0045202|GO:0050896|GO:0051219	protein-coding
83558	-1.91435	-0.936851	1.91435	down	47.02	17.6133	0.818454	-0.118397	Tex11	4930565P14Rik|BB024231	83558	ENSMUSG00000009670	GO:0000712|GO:0000794|GO:0000801|GO:0005488|GO:0005515|GO:0007060|GO:0007130|GO:0007140|GO:0008584|GO:0009566|GO:0043066|GO:0051026	protein-coding
11989	2.76137	1.46538	2.76137	up	60.8567	123.727	-0.969286	0.496099	Slc7a3	Atrc3|CAT3|SLC7A1|SLC7A2	11989	ENSMUSG00000031297	GO:0000064|GO:0003333|GO:0005886|GO:0005887|GO:0006810|GO:0006812|GO:0006865|GO:0015171|GO:0015181|GO:0015189|GO:0015326|GO:0015807|GO:0015809|GO:0015819|GO:0015822|GO:0016020|GO:0016021|GO:0032006|GO:0034220|GO:0055085	protein-coding
16186	-1.78521	-0.836093	1.78521	down	691.247	281.9	0.389082	-0.447011	Il2rg	CD132|[g]c|gamma(c)|gc	16186	ENSMUSG00000031304	GO:0004872|GO:0004896|GO:0005515|GO:0005886|GO:0007165|GO:0009897|GO:0009986|GO:0010468|GO:0010628|GO:0016020|GO:0016021|GO:0019221|GO:0019976|GO:0019982|GO:0032831|GO:0033089|GO:0045579	protein-coding
668382	-1.5081	-0.592736	1.5081	down	193.173	96.8733	0.0353697	-0.557366	Pabpc1l2b-ps	EG668382|Pabpc1l2b|Rbm32b	668382			protein-coding
80903	4.40438	2.13894	4.40438	up	8.66667	28.62	-1.058	1.08094	Fgf16		80903	ENSMUSG00000031230	GO:0005104|GO:0005576|GO:0008083|GO:0008543|GO:0070349	protein-coding
213438	-1.80757	-0.854055	1.80757	down	93.2889	35.9921	0.350578	-0.503477	A630033H20Rik	AI662791|P2ry10	213438	ENSMUSG00000054293	GO:0003674|GO:0004871|GO:0004872|GO:0004930|GO:0005575|GO:0007165|GO:0007186|GO:0008150|GO:0016020|GO:0016021	protein-coding
69693	-1.7047	-0.769515	1.7047	down	19.0933	8.33333	0.184014	-0.585501	Pof1b	2310066B14Rik	69693	ENSMUSG00000034607	GO:0003779	protein-coding
100040972	-1.54298	-0.625719	1.54298	down	374.627	176.513	0.192501	-0.433218	Tceal7	1110018P05Rik|AI118095	100040972	ENSMUSG00000079428	GO:0003746|GO:0005634|GO:0006351|GO:0006355|GO:0006414|GO:0032088|GO:0045892	protein-coding
14605	-1.65393	-0.725901	1.65393	down	10590.6	4635.12	0.277104	-0.448798	Tsc22d3	DIP|Dsip1|Gilz|TSC-22R|Tilz3	14605	ENSMUSG00000031431	GO:0000122|GO:0003700|GO:0005634|GO:0005737|GO:0006355|GO:0006916|GO:0006970|GO:0048642|GO:0051577	protein-coding
13193	1.81452	0.859589	1.81452	up	178.753	233.151	-0.281679	0.57791	Dcx	Dbct	13193	ENSMUSG00000031285	GO:0001764|GO:0005515|GO:0005622|GO:0005737|GO:0005829|GO:0007275|GO:0007399|GO:0007420|GO:0021952|GO:0030154|GO:0030425|GO:0035556|GO:0048675|GO:0048813	protein-coding
619287	-1.77268	-0.825932	1.77268	down	138.067	57	0.277869	-0.548063	Zcchc16	C230031A03Rik|Mar4	619287	ENSMUSG00000071679	GO:0003674|GO:0003676|GO:0005575|GO:0008150|GO:0008270|GO:0046872	protein-coding
11656	2.06461	1.04587	2.06461	up	40629.3	52111	-0.0389461	1.00692	Alas2	ALAS|ALAS-E|ALASE|Alas-2	11656	ENSMUSG00000025270	GO:0001666|GO:0003824|GO:0003870|GO:0005739|GO:0005743|GO:0005759|GO:0006778|GO:0006879|GO:0008152|GO:0008415|GO:0009058|GO:0016594|GO:0016740|GO:0016769|GO:0030170|GO:0033014|GO:0050662	protein-coding
18639	1.86337	0.897913	1.86337	up	830.387	1104.57	-0.284703	0.61321	Pfkfb1		18639	ENSMUSG00000025271	GO:0000166|GO:0003824|GO:0003873|GO:0004331|GO:0005524|GO:0005829|GO:0006000|GO:0006003|GO:0007243|GO:0008152|GO:0016301|GO:0016310|GO:0016311|GO:0016740|GO:0016787|GO:0019900|GO:0033133|GO:0042802|GO:0043540|GO:0046835|GO:0070095	protein-coding
66106	-1.75579	-0.812122	1.75579	down	29077.6	12053.6	0.286359	-0.525764	Smpx	1010001C09Rik|Csl	66106	ENSMUSG00000041476	GO:0005634|GO:0005737|GO:0005927|GO:0031430|GO:0043034|GO:0043292	protein-coding
78283	-1.61064	-0.687636	1.61064	down	159.26	71.5933	0.251313	-0.436323	Mtap7d2	1600028E09Rik|2900002G04Rik|5330432J06Rik|C030036K04Rik|Map7d2	78283	ENSMUSG00000041020	GO:0003674|GO:0005575|GO:0008150	protein-coding
194590	1.58124	0.661058	1.58124	up	447.125	494.799	-0.0936685	0.567389	Reps2	POB1	194590	ENSMUSG00000040855	GO:0003674|GO:0005509|GO:0005575|GO:0005737|GO:0008150	protein-coding
12169	-1.60023	-0.678283	1.60023	down	1947.73	873.8	0.302562	-0.37572	Bmx	Etk|Etk/Bmx|Tyro8	12169	ENSMUSG00000031377	GO:0000166|GO:0004672|GO:0004713|GO:0004715|GO:0004872|GO:0005524|GO:0005737|GO:0005829|GO:0006468|GO:0016301|GO:0016310|GO:0016740|GO:0016772|GO:0035556|GO:0046872	protein-coding
68854	-3.83951	-1.94092	3.83951	down	112.353	26.0467	0.510473	-1.43045	Asb11	1110067L12Rik|1600009D24Rik	68854	ENSMUSG00000031382	GO:0003674|GO:0005575|GO:0008150|GO:0035556	protein-coding
